# Supplementary material for: Lineage-specific evolution and resistance-virulence divergence in Klebsiella pneumoniae ST268: a global population genomic analysis
Source: Antimicrob Agents Chemother. 2025 Sep 15;69(10):e00703-25. doi: 10.1128/aac.00703-25 (PMC12486848; doi:10.1128/aac.00703-25)
Supplement: Supplemental tables — Tables S1 to S6. [file aac.00703-25-s0002.xlsx]

## Sheet: Table S1
Table S1. Metadata for the 562 ST268 isolates in this study. LIN code of each isolate was assigned by Pathogenwatch (https://pathogen.watch).
ID used in this study	ST	Host	Collection year	Country	Continent	Cluster	NCBI ID	Biosample	SRA accession	LIN code
GCA_002264845.1	ST268	Human	2014	China	Asia	L2	GCA_002264845.1	SAMN07344988		0,0,29,9,6,0,0,0,0,0
GCA_003466135.1	ST268	Human	2014	China	Asia	L2	GCA_003466135.1	SAMN09737030		0,0,29,9,7,0,0,0,0,0
GCA_000766125.1	ST268	Human	2013	Malaysia	Asia	L3	GCA_000766125.1	SAMN02978814		0,0,29,9,8,0,0,0,0,0
GCA_004313265.1	ST268	Human	2013	Japan	Asia	L2	GCA_004313265.1	SAMD00129631		0,0,29,9,4,0,0,0,0,0
GCA_004313365.1	ST268	Human	2014	Japan	Asia	L6	GCA_004313365.1	SAMD00129636		0,0,29,9,11,0,0,0,0,0
GCA_006130515.1	ST268	Human	2015	China	Asia	L2	GCA_006130515.1	SAMN10600535		0,0,29,9,4,*,*,*,*,*
GCA_006131185.1	ST268	Human	Unknown	China	Asia	L2	GCA_006131185.1	SAMN10600530		0,0,29,9,4,*,*,*,*,*
GCA_006131345.1	ST268	Human	2015	China	Asia	L2	GCA_006131345.1	SAMN10600509		0,0,29,9,4,*,*,*,*,*
GCA_008122285.1	ST268-1LV	Human	2015	China	Asia	L2	GCA_008122285.1	SAMN11998170		0,0,29,9,*,*,*,*,*,*
GCA_000822245.1	ST268	Unknown	Unknown	Italy	Europe	L9	GCA_000822245.1	SAMEA2602950		0,0,29,9,1,0,0,0,0,0
GCA_008830495.1	ST268	Human	2017	China	Asia	L6	GCA_008830495.1	SAMN12868601		0,0,29,9,49,*,*,*,*,*
GCA_008830595.1	ST268	Human	2016	China	Asia	L2	GCA_008830595.1	SAMN12868596		0,0,29,9,4,3,0,*,*,*
GCA_013450455.1	ST268	Human	2017	Israel	Asia	L4	GCA_013450455.1	SAMN11270027		0,0,29,9,21,0,1,0,*,*
GCA_018108165.1	ST268	Human	2016	Malaysia	Asia	L3	GCA_018108165.1	SAMN11579551		0,0,29,9,40,*,*,*,*,*
GCA_018128445.1	ST268	Human	2020	Switzerland	Europe	L10	GCA_018128445.1	SAMN17736023		0,0,29,9,*,*,*,*,*,*
GCA_018598705.1	ST268	Human	Unknown	China	Asia	L2	GCA_018598705.1	SAMN19185760		0,0,29,9,4,3,0,*,*,*
GCA_018598725.1	ST268	Human	Unknown	China	Asia	L2	GCA_018598725.1	SAMN19185759		0,0,29,9,4,3,0,*,*,*
GCA_018598765.1	ST268	Human	Unknown	China	Asia	L2	GCA_018598765.1	SAMN19185757		0,0,29,9,4,3,0,*,*,*
GCA_019445245.1	ST268	Human	2016	China	Asia	L2	GCA_019445245.1	SAMN20297332		0,0,29,9,4,3,0,*,*,*
GCA_016614205.1	ST268	Human	2014	China	Asia	L3	GCA_016614205.1	SAMN12109466		0,0,29,9,*,*,*,*,*,*
GCA_021135635.1	ST268	Human	2018	Switzerland	Europe	L9	GCA_021135635.1	SAMN21016497		0,0,29,9,17,0,0,0,1,0
GCA_021494305.1	ST268	Food	2016	South Africa	Africa	L8	GCA_021494305.1	SAMN24818899		0,0,29,9,*,*,*,*,*,*
GCA_021873995.1	ST268	Human	2015	Japan	Asia	L2	GCA_021873995.1	SAMD00399297		0,0,29,9,4,*,*,*,*,*
GCA_016754995.1	ST268	Human	2014	China	Asia	L2	GCA_016754995.1	SAMN10353570		0,0,29,9,4,*,*,*,*,*
GCA_016762435.1	ST268	Human	2019	Bangladesh	Asia	L2	GCA_016762435.1	SAMN15898403		0,0,29,9,4,0,1,*,*,*
GCA_022054805.1	ST268	Human	2018	Qatar	Asia	L1	GCA_022054805.1	SAMN13829618		0,0,29,9,*,*,*,*,*,*
GCA_022103495.1	ST268	Human	2016	United Kingdom	Europe	L3	GCA_022103495.1	SAMN24019563		0,0,29,9,15,0,0,0,1,0
GCA_022288965.1	ST268	Human	Unknown	Unknown	Unknown	L3	GCA_022288965.1	SAMEA3673020		0,0,29,9,15,*,*,*,*,*
GCA_022402185.1	ST268	Human	2019	China	Asia	L2	GCA_022402185.1	SAMN26020162		0,0,29,9,4,*,*,*,*,*
GCA_022850165.1	ST268	Human	2014	China	Asia	L2	GCA_022850165.1	SAMN22998828		0,0,29,9,6,0,0,0,1,0
GCA_023920005.1	ST268	Human	2015	China	Asia	L2	GCA_023920005.1	SAMN20966683		0,0,29,9,4,3,0,*,*,*
GCA_024357155.1	ST268	Human	2018	China	Asia	L2	GCA_024357155.1	SAMN24814206		0,0,29,9,4,*,*,*,*,*
GCA_026197715.1	ST268	Human	2021	China	Asia	L2	GCA_026197715.1	SAMN28408387		0,0,29,9,4,0,1,*,*,*
GCA_026623725.1	ST268	Human	2019	China	Asia	L2	GCA_026623725.1	SAMN31880375		0,0,29,9,4,*,*,*,*,*
GCA_026623865.1	ST268	Human	2018	China	Asia	L7	GCA_026623865.1	SAMN31880369		0,0,29,9,*,*,*,*,*,*
GCA_027558775.1	ST268	Human	2017	China	Asia	L6	GCA_027558775.1	SAMN28016300		0,0,29,9,11,0,1,*,*,*
GCA_027558815.1	ST268	Human	2017	China	Asia	L6	GCA_027558815.1	SAMN28016299		0,0,29,9,11,0,1,*,*,*
GCA_027558835.1	ST268	Human	2017	China	Asia	L6	GCA_027558835.1	SAMN28016298		0,0,29,9,11,0,1,*,*,*
GCA_029526065.1	ST268	Human	2019	China	Asia	L2	GCA_029526065.1	SAMN26241672		0,0,29,9,4,*,*,*,*,*
GCA_029813895.1	ST268	Environment	2018	Australia	Oceania	L3	GCA_029813895.1	SAMN32489349		0,0,29,9,15,1,0,*,*,*
GCA_029854575.1	ST268	Human	2022	China	Asia	L3	GCA_029854575.1	SAMN34174741		0,0,29,9,40,*,*,*,*,*
GCA_029854595.1	ST268	Human	2022	China	Asia	L3	GCA_029854595.1	SAMN34175033		0,0,29,9,40,*,*,*,*,*
GCA_030052865.1	ST268	Human	2021	China	Asia	L2	GCA_030052865.1	SAMN34316367		0,0,29,9,4,*,*,*,*,*
GCA_030127985.1	ST268	Environment	2021	Norway	Europe	L9	GCA_030127985.1	SAMN23532340		0,0,29,9,17,0,0,*,*,*
GCA_030389985.1	ST268	Human	Unknown	USA	North America	L2	GCA_030389985.1	SAMN35878159		0,0,29,9,4,0,1,*,*,*
GCA_030390005.1	ST268-1LV	Human	Unknown	USA	North America	L2	GCA_030390005.1	SAMN35878160		0,0,29,9,*,*,*,*,*,*
GCA_030675235.1	ST268	Human	2021	USA	North America	L4	GCA_030675235.1	SAMN35539818		0,0,29,9,21,0,0,*,*,*
GCA_026008915.1	ST268	Unknown	2005	Japan	Asia	L6	GCA_026008915.1	SAMD00510763		0,0,29,9,11,0,1,1,0,0
GCA_026008975.1	ST268	Unknown	2006	Japan	Asia	L6	GCA_026008975.1	SAMD00510769		0,0,29,9,11,0,1,0,*,*
GCA_030845455.1	ST268	Human	2017	Thailand	Asia	L2	GCA_030845455.1	SAMN36071312		0,0,29,9,4,0,6,1,0,0
GCA_030845795.1	ST268	Human	2006	Germany	Europe	L9	GCA_030845795.1	SAMN36071295		0,0,29,9,*,*,*,*,*,*
GCA_030972015.1	ST268	Human	2015	China	Asia	L2	GCA_030972015.1	SAMN31181475		0,0,29,9,4,3,0,*,*,*
GCA_030972105.1	ST268	Human	2015	China	Asia	L2	GCA_030972105.1	SAMN31181474		0,0,29,9,4,3,0,*,*,*
GCA_030972205.1	ST268	Human	2015	China	Asia	L2	GCA_030972205.1	SAMN31181473		0,0,29,9,4,3,0,*,*,*
GCA_031070805.1	ST268-1LV	Human	2019	Japan	Asia	L2	GCA_031070805.1	SAMD00498013		0,0,29,9,4,17,1,0,*,*
GCA_032596755.1	ST268	Human	2019	Russia	Europe	L2	GCA_032596755.1	SAMN37654819		0,0,29,9,4,2,1,*,*,*
GCA_033800365.1	ST268	Human	2021	Saudi Arabia	Asia	L4	GCA_033800365.1	SAMN38154070		0,0,29,9,21,0,1,*,*,*
GCA_033802005.1	ST268	Human	2020	Saudi Arabia	Asia	L7	GCA_033802005.1	SAMN38153990		0,0,29,9,19,0,1,*,*,*
GCA_034364085.1	ST268-1LV	Human	2018	China	Asia	L2	GCA_034364085.1	SAMN27863858		0,0,29,9,4,*,*,*,*,*
GCA_034734625.1	ST268	Human	2021	China	Asia	L2	GCA_034734625.1	SAMN38757788		0,0,29,9,4,*,*,*,*,*
GCA_034734715.1	ST268	Human	2021	China	Asia	L6	GCA_034734715.1	SAMN38757787		0,0,29,9,*,*,*,*,*,*
GCA_034734735.1	ST268	Human	2021	China	Asia	L6	GCA_034734735.1	SAMN38757786		0,0,29,9,*,*,*,*,*,*
GCA_034735175.1	ST268	Human	2021	China	Asia	L2	GCA_034735175.1	SAMN38757768		0,0,29,9,4,*,*,*,*,*
GCA_034735195.1	ST268	Human	2021	China	Asia	L2	GCA_034735195.1	SAMN38757767		0,0,29,9,4,*,*,*,*,*
GCA_034735875.1	ST268	Human	2021	China	Asia	L2	GCA_034735875.1	SAMN38757733		0,0,29,9,4,3,0,*,*,*
GCA_034735955.1	ST268	Human	2021	China	Asia	L2	GCA_034735955.1	SAMN38757729		0,0,29,9,*,*,*,*,*,*
GCA_034737375.1	ST268	Human	2021	China	Asia	L2	GCA_034737375.1	SAMN38757660		0,0,29,9,4,*,*,*,*,*
GCA_034737795.1	ST268	Human	2021	China	Asia	L6	GCA_034737795.1	SAMN38757638		0,0,29,9,41,*,*,*,*,*
GCA_034737935.1	ST268	Human	2021	China	Asia	L6	GCA_034737935.1	SAMN38757632		0,0,29,9,*,*,*,*,*,*
GCA_034738255.1	ST268	Human	2021	China	Asia	L2	GCA_034738255.1	SAMN38757615		0,0,29,9,4,*,*,*,*,*
GCA_034739435.1	ST268	Human	2021	China	Asia	L2	GCA_034739435.1	SAMN38757557		0,0,29,9,4,*,*,*,*,*
GCA_034739715.1	ST268	Human	2021	China	Asia	L2	GCA_034739715.1	SAMN38757542		0,0,29,9,4,3,0,*,*,*
GCA_034739735.1	ST268	Human	2021	China	Asia	L2	GCA_034739735.1	SAMN38757544		0,0,29,9,4,3,0,*,*,*
GCA_034740435.1	ST268	Human	2021	China	Asia	L2	GCA_034740435.1	SAMN38757506		0,0,29,9,4,8,0,3,*,*
GCA_034740575.1	ST268	Human	2021	China	Asia	L6	GCA_034740575.1	SAMN38757500		0,0,29,9,49,*,*,*,*,*
GCA_034741095.1	ST268	Human	2021	China	Asia	L2	GCA_034741095.1	SAMN38757475		0,0,29,9,4,*,*,*,*,*
GCA_034863625.1	ST268	Animal	2019	France	Europe	L2	GCA_034863625.1	SAMN38884115		0,0,29,9,4,3,0,0,0,0
GCA_034863745.1	ST268	Animal	2017	France	Europe	L3	GCA_034863745.1	SAMN38884108		0,0,29,9,15,1,0,1,0,0
GCA_035017245.1	ST268	Human	2022	Libya	Africa	L4	GCA_035017245.1	SAMN36700977		0,0,29,9,21,0,0,*,*,*
GCA_036455405.1	ST268	Human	2020	Germany	Europe	L6	GCA_036455405.1	SAMN39239672		0,0,29,9,*,*,*,*,*,*
GCA_036542525.1	ST268	Human	2022	Russia	Europe	L2	GCA_036542525.1	SAMN39825198		0,0,29,9,4,*,*,*,*,*
GCA_036953045.1	ST268-1LV	Human	2019	Netherlands	Europe	L9	GCA_036953045.1	SAMN32903094		0,0,29,9,0,*,*,*,*,*
GCA_036953805.1	ST268	Human	2018	Netherlands	Europe	L9	GCA_036953805.1	SAMN32903092		0,0,29,9,0,0,0,*,*,*
GCA_036992325.1	ST268	Human	2015	China	Asia	L8	GCA_036992325.1	SAMN36888213		0,0,29,9,*,*,*,*,*,*
GCA_036994465.1	ST268	Human	2015	China	Asia	L2	GCA_036994465.1	SAMN36888103		0,0,29,9,4,*,*,*,*,*
GCA_037052445.1	ST268	Human	2017	Jordan	Asia	L9	GCA_037052445.1	SAMN39949046		0,0,29,9,0,*,*,*,*,*
GCA_037202085.1	ST268	Human	2022	Saudi Arabia	Asia	L7	GCA_037202085.1	SAMN39649523		0,0,29,9,19,0,1,*,*,*
GCA_038375215.1	ST268	Human	2023	China	Asia	L2	GCA_038375215.1	SAMN40181857		0,0,29,9,4,3,0,*,*,*
GCA_038375245.1	ST268	Human	2023	China	Asia	L2	GCA_038375245.1	SAMN40181856		0,0,29,9,*,*,*,*,*,*
GCA_038376025.1	ST268	Human	2021	China	Asia	L2	GCA_038376025.1	SAMN40181816		0,0,29,9,4,8,0,3,*,*
GCA_038376225.1	ST268	Human	2021	China	Asia	L6	GCA_038376225.1	SAMN40181807		0,0,29,9,*,*,*,*,*,*
GCA_038901495.1	ST268	Human	2023	Ukraine	Europe	L4	GCA_038901495.1	SAMN36721253		0,0,29,9,21,0,0,1,*,*
GCA_039042235.1	ST268	Human	2022	China	Asia	L2	GCA_039042235.1	SAMN40991829		0,0,29,9,*,*,*,*,*,*
GCA_039503495.1	ST268	Human	2023	Ukraine	Europe	L4	GCA_039503495.1	SAMN36726728		0,0,29,9,21,0,0,1,*,*
GCA_039608315.1	ST268	Human	2022	China	Asia	L2	GCA_039608315.1	SAMN40976315		0,0,29,9,4,*,*,*,*,*
GCA_039608855.1	ST268	Human	2022	China	Asia	L2	GCA_039608855.1	SAMN40976289		0,0,29,9,4,*,*,*,*,*
GCA_039610085.1	ST268	Human	2022	China	Asia	L2	GCA_039610085.1	SAMN40976227		0,0,29,9,4,*,*,*,*,*
GCA_039611755.1	ST268	Human	2023	China	Asia	L2	GCA_039611755.1	SAMN40976137		0,0,29,9,4,*,*,*,*,*
GCA_039847175.1	ST268	Human	2022	China	Asia	L2	GCA_039847175.1	SAMN41467313		0,0,29,9,4,*,*,*,*,*
GCA_039848455.1	ST268	Human	2022	China	Asia	L2	GCA_039848455.1	SAMN41467248		0,0,29,9,4,*,*,*,*,*
GCA_039848475.1	ST268	Human	2022	China	Asia	L2	GCA_039848475.1	SAMN41467246		0,0,29,9,4,*,*,*,*,*
GCA_039848495.1	ST268	Human	2022	China	Asia	L2	GCA_039848495.1	SAMN41467247		0,0,29,9,4,*,*,*,*,*
GCA_040137595.1	ST268	Human	2023	France	Europe	L4	GCA_040137595.1	SAMN41656043		0,0,29,9,21,0,0,*,*,*
GCA_040189795.1	ST268	Human	Unknown	Saudi Arabia	Asia	L4	GCA_040189795.1	SAMN41567442		0,0,29,9,21,0,0,*,*,*
GCA_040190415.1	ST268	Human	Unknown	Saudi Arabia	Asia	L2	GCA_040190415.1	SAMN41567413		0,0,29,9,*,*,*,*,*,*
GCA_040196715.1	ST268	Human	Unknown	Saudi Arabia	Asia	L4	GCA_040196715.1	SAMN41567351		0,0,29,9,21,0,0,1,*,*
GCA_040200115.1	ST268	Human	Unknown	Saudi Arabia	Asia	L2	GCA_040200115.1	SAMN41567183		0,0,29,9,4,2,0,0,*,*
GCA_040200775.1	ST268	Human	Unknown	Saudi Arabia	Asia	L2	GCA_040200775.1	SAMN41567148		0,0,29,9,4,2,0,0,*,*
GCA_034719615.1	ST268	Human	2021	China	Asia	L2	GCA_034719615.1	SAMN38757099		0,0,29,9,4,*,*,*,*,*
GCA_034719865.1	ST268	Human	2021	China	Asia	L2	GCA_034719865.1	SAMN38757090		0,0,29,9,4,*,*,*,*,*
GCA_034724155.1	ST268	Human	2021	China	Asia	L2	GCA_034724155.1	SAMN38757059		0,0,29,9,4,*,*,*,*,*
GCA_040368475.1	ST268	Human	2016	Japan	Asia	L2	GCA_040368475.1	SAMD00766756		0,0,29,9,4,*,*,*,*,*
GCA_034724635.1	ST268	Human	2021	China	Asia	L2	GCA_034724635.1	SAMN38757035		0,0,29,9,4,*,*,*,*,*
GCA_034725295.1	ST268	Human	2021	China	Asia	L2	GCA_034725295.1	SAMN38757013		0,0,29,9,4,*,*,*,*,*
GCA_034725615.1	ST268	Human	2021	China	Asia	L2	GCA_034725615.1	SAMN38757007		0,0,29,9,4,*,*,*,*,*
GCA_034725895.1	ST268	Human	2021	China	Asia	L2	GCA_034725895.1	SAMN38757000		0,0,29,9,4,*,*,*,*,*
GCA_034726475.1	ST268	Human	2021	China	Asia	L2	GCA_034726475.1	SAMN38756985		0,0,29,9,4,3,0,*,*,*
GCA_034726535.1	ST268	Human	2021	China	Asia	L2	GCA_034726535.1	SAMN38756982		0,0,29,9,4,*,*,*,*,*
GCA_034726795.1	ST268	Human	2021	China	Asia	L2	GCA_034726795.1	SAMN38756969		0,0,29,9,4,3,0,*,*,*
GCA_034726855.1	ST268	Human	2021	China	Asia	L2	GCA_034726855.1	SAMN38756966		0,0,29,9,4,3,0,*,*,*
GCA_034727555.1	ST268	Human	2021	China	Asia	L2	GCA_034727555.1	SAMN38756938		0,0,29,9,*,*,*,*,*,*
GCA_034727635.1	ST268	Human	2021	China	Asia	L2	GCA_034727635.1	SAMN38756937		0,0,29,9,4,*,*,*,*,*
GCA_034727655.1	ST268	Human	2021	China	Asia	L2	GCA_034727655.1	SAMN38756934		0,0,29,9,*,*,*,*,*,*
GCA_034728095.1	ST268	Human	2021	China	Asia	L6	GCA_034728095.1	SAMN38756924		0,0,29,9,*,*,*,*,*,*
GCA_034730835.1	ST268	Human	2021	China	Asia	L2	GCA_034730835.1	SAMN38756842		0,0,29,9,4,*,*,*,*,*
GCA_034733195.1	ST268	Human	2020	China	Asia	L2	GCA_034733195.1	SAMN38756759		0,0,29,9,4,*,*,*,*,*
GCA_034733295.1	ST268	Human	2020	China	Asia	L6	GCA_034733295.1	SAMN38756754		0,0,29,9,49,*,*,*,*,*
GCA_041028885.1	ST268	Human	Unknown	China	Asia	L2	GCA_041028885.1	SAMN37542955		0,0,29,9,*,*,*,*,*,*
GCA_041031085.1	ST268	Human	Unknown	China	Asia	L6	GCA_041031085.1	SAMN37542847		0,0,29,9,49,*,*,*,*,*
GCA_041033145.1	ST268	Human	Unknown	China	Asia	L2	GCA_041033145.1	SAMN37542741		0,0,29,9,*,*,*,*,*,*
GCA_041034565.1	ST268	Human	Unknown	China	Asia	L6	GCA_041034565.1	SAMN37542670		0,0,29,9,*,*,*,*,*,*
GCA_041037525.1	ST268	Human	Unknown	China	Asia	L6	GCA_041037525.1	SAMN37544744		0,0,29,9,*,*,*,*,*,*
GCA_041039905.1	ST268	Human	Unknown	China	Asia	L2	GCA_041039905.1	SAMN37544628		0,0,29,9,4,8,0,*,*,*
GCA_040675775.1	ST268	Unknown	2022	Russia	Europe	L2	GCA_040675775.1	SAMN35130613		0,0,29,9,*,*,*,*,*,*
GCA_041298445.1	ST268	Human	2024	USA	North America	L1	GCA_041298445.1	SAMN43164776		0,0,29,9,39,*,*,*,*,*
GCA_041529995.1	ST268	Human	2007	China	Asia	L2	GCA_041529995.1	SAMN43273609		0,0,29,9,4,*,*,*,*,*
GCA_041901795.1	ST268	Human	2017	Norway	Europe	L2	GCA_041901795.1	SAMN40910762		0,0,29,9,4,0,2,0,0,0
GCA_043358335.1	ST268	Human	Unknown	Saudi Arabia	Asia	L3	GCA_043358335.1	SAMN43336619		0,0,29,9,15,*,*,*,*,*
GCA_043478205.1	ST268	Human	2022	Bangladesh	Asia	L2	GCA_043478205.1	SAMN35991984		0,0,29,9,4,*,*,*,*,*
GCA_043575005.1	ST268	Human	2021	Netherlands	Europe	L9	GCA_043575005.1	SAMEA115892155		0,0,29,9,17,*,*,*,*,*
GCA_043707805.1	ST268	Human	2020	Japan	Asia	L2	GCA_043707805.1	SAMD00552245		0,0,29,9,4,*,*,*,*,*
GCA_043710615.1	ST268	Human	2017	Japan	Asia	L2	GCA_043710615.1	SAMD00552108		0,0,29,9,4,8,0,*,*,*
GCA_043834815.1	ST268	Human	2020	Germany	Europe	L2	GCA_043834815.1	SAMN39646510		0,0,29,9,*,*,*,*,*,*
GCA_043993375.1	ST268	Human	2017	Japan	Asia	L2	GCA_043993375.1	SAMD00552090		0,0,29,9,4,8,0,*,*,*
GCA_044266975.1	ST268	Human	2018	France	Europe	L9	GCA_044266975.1	SAMEA115537630		0,0,29,9,17,0,0,*,*,*
GCA_044362545.1	ST268	Human	Unknown	Saudi Arabia	Asia	L4	GCA_044362545.1	SAMN44398944		0,0,29,9,21,0,0,1,0,0
GCA_044364965.1	ST268	Human	Unknown	Saudi Arabia	Asia	L4	GCA_044364965.1	SAMN44399004		0,0,29,9,21,0,0,1,*,*
GCA_044380375.1	ST268	Human	Unknown	Saudi Arabia	Asia	L9	GCA_044380375.1	SAMN44398870		0,0,29,9,17,0,0,0,1,0
GCA_044380905.1	ST268	Human	Unknown	Saudi Arabia	Asia	L3	GCA_044380905.1	SAMN44398850		0,0,29,9,40,*,*,*,*,*
GCA_044386875.1	ST268	Human	Unknown	USA	North America	L1	GCA_044386875.1	SAMN22368483		0,0,29,9,39,2,0,1,*,*
GCA_044437265.1	ST268	Human	2022	China	Asia	L6	GCA_044437265.1	SAMN39105067		0,0,29,9,*,*,*,*,*,*
GCA_044437165.1	ST268	Human	2022	China	Asia	L6	GCA_044437165.1	SAMN39105068		0,0,29,9,*,*,*,*,*,*
GCA_044466765.1	ST268	Human	2017	Spain	Europe	L1	GCA_044466765.1	SAMN42558606		0,0,29,9,39,1,0,*,*,*
GCA_901001125.1	ST268	Human	2013	China	Asia	L2	GCA_901001125.1	SAMEA5559952		0,0,29,9,4,*,*,*,*,*
GCA_901001525.1	ST268	Human	2013	China	Asia	L2	GCA_901001525.1	SAMEA5559995		0,0,29,9,4,3,0,*,*,*
GCA_901001745.1	ST268	Human	2013	China	Asia	L2	GCA_901001745.1	SAMEA5560006		0,0,29,9,4,*,*,*,*,*
GCA_902508395.1	ST268	Human	2017	China	Asia	L2	GCA_902508395.1	SAMEA6099583		0,0,29,9,4,3,0,*,*,*
GCA_902508935.1	ST268	Human	2017	China	Asia	L2	GCA_902508935.1	SAMEA6099502		0,0,29,9,4,*,*,*,*,*
GCA_916163615.1	ST268	Human	2013	Netherlands	Europe	L9	GCA_916163615.1	SAMEA7746271		0,0,29,9,*,*,*,*,*,*
ERR296685	ST268	Human	Unknown	Lao People's Democratic Republic	Asia	L9		SAMEA2080264	ERR296685	0,0,29,40,*,*,*,*,*,*
ERR314551	ST268	Unknown	Unknown	Unknown	Unknown	L7		SAMEA2055010	ERR314551	0,0,29,9,19,0,1,0,1,0
ERR314531	ST268	Unknown	Unknown	Unknown	Unknown	L7		SAMEA2053944	ERR314531	0,0,29,9,19,0,1,0,1,0
DRR320181	ST268	Human	2015	Japan	Asia	L6		SAMD00399395	DRR320181	0,0,29,9,48,*,*,*,*,*
DRR387530	ST268	Human	2019	Japan	Asia	L2		SAMD00499026	DRR387530	0,0,29,9,4,15,0,0,*,*
DRR178376	ST268	Human	2017	Japan	Asia	L2		SAMD00171448	DRR178376	0,0,29,9,4,9,0,0,0,0
DRR178378	ST268	Human	2017	Japan	Asia	L2		SAMD00171450	DRR178378	0,0,29,9,4,9,0,0,1,0
DRR178373	ST268	Human	2017	Japan	Asia	L2		SAMD00171445	DRR178373	0,0,29,9,4,9,0,0,0,0
DRR178375	ST268	Human	2017	Japan	Asia	L2		SAMD00171447	DRR178375	0,0,29,9,4,9,0,0,0,0
DRR178374	ST268	Human	2017	Japan	Asia	L2		SAMD00171446	DRR178374	0,0,29,9,4,9,0,0,0,0
ERR319545	ST268	Human	Unknown	Kenya	Africa	L2		SAMEA2054618	ERR319545	0,0,29,9,4,*,*,*,*,*
ERR319575	ST268	Human	Unknown	Kenya	Africa	L2		SAMEA2053928	ERR319575	0,0,29,9,*,*,*,*,*,*
ERR319563	ST268	Human	Unknown	Kenya	Africa	L2		SAMEA2053920	ERR319563	0,0,29,9,4,*,*,*,*,*
DRR390624	ST268	Human	2019	Japan	Asia	L2		SAMD00502120	DRR390624	0,0,29,9,34,0,0,3,*,*
ERR972010	ST268	Unknown	Unknown	Malawi	Africa	L2		SAMEA3281575	ERR972010	0,0,29,9,4,0,3,0,0,0
ERR972023	ST268	Unknown	Unknown	Malawi	Africa	L2		SAMEA3281600	ERR972023	0,0,29,9,4,0,3,1,0,0
ERR1616693	ST268	Human	Unknown	Netherlands	Europe	L9		SAMEA4427649	ERR1616693	0,0,29,9,0,0,1,0,0,0
ERR1616392	ST268	Human	Unknown	Netherlands	Europe	L9		SAMEA4427359	ERR1616392	0,0,29,9,0,0,1,0,0,0
ERR1514957	ST268	Human	Unknown	Unknown	Unknown	L3		SAMEA3727565	ERR1514957	0,0,29,9,*,*,*,*,*,*
ERR1023788	ST268	Human	2013	Australia	Oceania	L5		SAMEA3357034	ERR1023788	0,0,29,9,*,*,*,*,*,*
ERR1008699	ST268	Human	2013	Australia	Oceania	L5		SAMEA3357048	ERR1008699	0,0,29,9,*,*,*,*,*,*
ERR1008654	ST268	Human	2013	Australia	Oceania	L5		SAMEA3357114	ERR1008654	0,0,29,9,*,*,*,*,*,*
ERR3448990	ST268	Human	2017	Italy	Europe	L9		SAMEA5751289	ERR3448990	0,0,29,9,1,0,1,0,0,0
ERR3371913	ST268	Unknown	Unknown	Argentina	South America	L9		SAMEA4602554	ERR3371913	0,0,29,9,*,*,*,*,*,*
ERR3363845	ST268	Human	2015	Slovenia	Europe	L5		SAMEA5700120	ERR3363845	0,0,29,9,44,0,0,0,0,0
ERR3256422	ST268	Human	Unknown	Unknown	Unknown	L3		SAMEA5542277	ERR3256422	0,0,29,9,*,*,*,*,*,*
ERR2703808	ST268	Unknown	Unknown	Unknown	Unknown	L9		SAMEA4786374	ERR2703808	0,0,29,9,*,*,*,*,*,*
ERR2931022	ST268	Environment	2017	Germany	Europe	L2		SAMEA5131874	ERR2931022	0,0,29,9,4,3,0,*,*,*
ERR4223527	ST268	Unknown	Unknown	Unknown	Unknown	L6		SAMEA6933439	ERR4223527	0,0,29,9,*,*,*,*,*,*
ERR5386360	ST268	Unknown	Unknown	Unknown	Unknown	L9		SAMEA6451186	ERR5386360	0,0,29,9,*,*,*,*,*,*
ERR4635409	ST268	Unknown	Unknown	Unknown	Unknown	L9		SAMEA5758615	ERR4635409	0,0,29,40,1,0,0,0,0,0
ERR4635399	ST268	Unknown	Unknown	Unknown	Unknown	L9		SAMEA5758613	ERR4635399	0,0,29,40,1,0,0,0,0,0
ERR4635383	ST268	Unknown	Unknown	Unknown	Unknown	L9		SAMEA5758609	ERR4635383	0,0,29,40,1,0,0,0,0,0
ERR3449222	ST268	Human	2017	Italy	Europe	L9		SAMEA5751657	ERR3449222	0,0,29,9,23,0,0,0,0,0
ERR4635369	ST268	Unknown	Unknown	Unknown	Unknown	L9		SAMEA5758583	ERR4635369	0,0,29,40,1,0,0,0,0,0
ERR8771494	ST268	Unknown	Unknown	Unknown	Unknown	L3		SAMEA7566199	ERR8771494	0,0,29,9,15,0,1,0,0,0
ERR4465189	ST268	Human	Unknown	Germany	Europe	L3		SAMEA7190671	ERR4465189	0,0,29,9,15,0,2,0,*,*
ERR7734857	ST268	Unknown	Unknown	Unknown	Unknown	L4		SAMEA7564764	ERR7734857	0,0,29,9,21,0,0,0,0,0
ERR4463467	ST268	Human	Unknown	Germany	Europe	L9		SAMEA7190521	ERR4463467	0,0,29,9,17,0,0,0,2,0
ERR8772393	ST268	Human	2019	Malta	Africa	L5		SAMEA8262975	ERR8772393	0,0,29,9,22,0,0,0,0,0
ERR8772033	ST268	Human	2019	Greece	Europe	L7		SAMEA8263005	ERR8772033	0,0,29,9,18,0,0,0,0,0
ERR8772513	ST268	Human	2019	Turkey	Europe	L8		SAMEA8263416	ERR8772513	0,0,29,9,20,0,0,0,0,0
ERR6891033	ST268-1LV	Unknown	Unknown	Unknown	Unknown	L2		SAMEA7391559	ERR6891033	0,0,29,9,4,10,0,0,0,0
ERR4463440	ST268	Human	Unknown	Germany	Europe	L6		SAMEA7190503	ERR4463440	0,0,29,9,41,0,0,0,*,*
ERR8772845	ST268	Human	2019	Turkey	Europe	L9		SAMEA8264095	ERR8772845	0,0,29,9,17,0,0,0,0,0
ERR8772797	ST268-1LV	Human	2019	Greece	Europe	L3		SAMEA8263524	ERR8772797	0,0,29,9,15,0,0,0,0,0
ERR8772658	ST268	Human	2019	Turkey	Europe	L9		SAMEA8263633	ERR8772658	0,0,29,9,17,0,0,1,0,0
ERR8772815	ST268	Human	2019	Turkey	Europe	L2		SAMEA8264073	ERR8772815	0,0,29,9,4,2,0,0,0,0
ERR8774396	ST268	Human	2019	Italy	Europe	L2		SAMEA9454689	ERR8774396	0,0,29,9,13,0,0,0,0,0
ERR8771787	ST268	Human	2019	Turkey	Europe	L7		SAMEA8263573	ERR8771787	0,0,29,9,19,0,0,0,0,0
ERR6293791	ST268	Human	2001	Norway	Europe	L6		SAMEA8948352	ERR6293791	0,0,29,9,25,0,0,0,*,*
ERR10040062	ST268	Human	2018	Spain	Europe	L9		SAMEA14430881	ERR10040062	0,0,29,9,0,0,5,0,*,*
ERR7221194	ST268	Human	2015	Ireland	Europe	L9		SAMEA10468438	ERR7221194	0,0,29,9,0,0,0,*,*,*
ERR9035492	ST268	Human	2019	France	Europe	L2		SAMEA13206957	ERR9035492	0,0,29,9,14,0,0,0,0,0
ERR2497292	ST268	Human	Unknown	Malawi	Africa	L2		SAMEA69679918	ERR2497292	0,0,29,9,4,0,3,0,*,*
ERR10040024	ST268	Human	2018	Spain	Europe	L9		SAMEA14430843	ERR10040024	0,0,29,9,63,0,0,0,*,*
ERR11525251	ST268	Unknown	Unknown	Malawi	Africa	L9		SAMEA13790236	ERR11525251	0,0,29,9,17,0,2,0,0,0
ERR2397652	ST268	Human	Unknown	Malawi	Africa	L2		SAMEA78952168	ERR2397652	0,0,29,9,4,*,*,*,*,*
ERR2497284	ST268	Human	Unknown	Malawi	Africa	L2		SAMEA69672418	ERR2497284	0,0,29,9,4,0,3,*,*,*
ERR10040091	ST268	Human	2018	Spain	Europe	L1		SAMEA14430910	ERR10040091	0,0,29,9,39,2,0,*,*,*
ERR11195379	ST268	Unknown	Unknown	Malawi	Africa	L9		SAMEA12816885	ERR11195379	0,0,29,9,17,0,2,0,0,0
ERR7472466	ST268	Human	2019	United Kingdom	Europe	L4		SAMEA11350867	ERR7472466	0,0,29,9,21,0,0,1,*,*
ERR10738894	ST268	Human	Unknown	India	Asia	L9		SAMEA112282330	ERR10738894	0,0,29,9,0,5,0,0,0,0
ERR10793231	ST268	Human	2022	Germany	Europe	L5		SAMEA112330328	ERR10793231	0,0,29,9,27,1,0,2,0,0
SRR8175011	ST268	Human	2011	Tanzania	Africa	L9		SAMN10390494	SRR8175011	0,0,29,9,30,0,0,0,0,0
SRR8174925	ST268	Human	2011	Tanzania	Africa	L9		SAMN10390512	SRR8174925	0,0,29,9,30,0,0,0,*,*
SRR8054557	ST268	Human	2017	USA	North America	L3		SAMN10241261	SRR8054557	0,0,29,9,40,0,0,1,0,0
SRR10905536	ST268	Human	2016	USA	North America	L3		SAMN12250634	SRR10905536	0,0,29,9,40,0,0,0,0,0
SRR11267921	ST268	Human	2018	Qatar	Asia	L4		SAMN13829672	SRR11267921	0,0,29,9,21,0,1,0,*,*
SRR13435336	ST268	Human	2018	China	Asia	L2		SAMN17313519	SRR13435336	0,0,29,9,4,3,1,0,0,0
SRR14085672	ST268	Human	2018	China	Asia	L2		SAMN18498917	SRR14085672	0,0,29,9,4,5,0,0,0,0
SRR14085671	ST268	Human	2018	China	Asia	L2		SAMN18498918	SRR14085671	0,0,29,9,4,5,0,0,0,0
SRR14085669	ST268	Human	2018	China	Asia	L2		SAMN18498920	SRR14085669	0,0,29,9,4,5,0,0,0,0
SRR14085670	ST268	Human	2018	China	Asia	L2		SAMN18498919	SRR14085670	0,0,29,9,4,5,0,0,0,0
SRR14085674	ST268	Human	2018	China	Asia	L2		SAMN18498915	SRR14085674	0,0,29,9,4,5,0,0,0,0
SRR14085673	ST268	Human	2018	China	Asia	L2		SAMN18498916	SRR14085673	0,0,29,9,4,5,0,0,0,0
SRR14402620	ST268	Human	2019	USA	North America	L3		SAMN18977230	SRR14402620	0,0,29,9,15,1,0,0,*,*
SRR16761283	ST268	Human	Unknown	United Kingdom	Europe	L2		SAMN22863582	SRR16761283	0,0,29,9,4,7,0,0,0,0
SRR18031226	ST268	Human	2016	United Kingdom	Europe	L3		SAMN25989050	SRR18031226	0,0,29,9,15,0,0,0,2,0
SRR18032457	ST268	Human	2016	United Kingdom	Europe	L3		SAMN25988714	SRR18032457	0,0,29,9,15,0,0,0,2,0
SRR18349643	ST268	Environment	2019	Germany	Europe	L1		SAMN26674906	SRR18349643	0,0,29,9,67,0,0,0,0,0
SRR18349628	ST268	Environment	2019	Germany	Europe	L1		SAMN26674920	SRR18349628	0,0,29,9,67,0,0,0,0,0
SRR21237091	ST268	Human	2021	Russia	Europe	L2		SAMN30508207	SRR21237091	0,0,29,9,4,19,0,0,0,0
SRR18032235	ST268	Human	2016	United Kingdom	Europe	L3		SAMN25989480	SRR18032235	0,0,29,9,15,0,0,0,2,0
ERR12059210	ST268	Human	Unknown	Malawi	Africa	L9		SAMEA10330305	ERR12059210	0,0,29,9,*,*,*,*,*,*
ERR12128074	ST268	Unknown	Unknown	Unknown	Unknown	L5		SAMEA111267943	ERR12128074	0,0,29,9,27,1,0,1,0,0
ERR12128073	ST268	Unknown	Unknown	Unknown	Unknown	L5		SAMEA111267941	ERR12128073	0,0,29,9,27,1,0,1,*,*
ERR12128055	ST268	Unknown	Unknown	Unknown	Unknown	L5		SAMEA111267939	ERR12128055	0,0,29,9,27,1,0,1,0,0
ERR11741220	ST268	Human	2018	Viet Nam	Asia	L2		SAMEA114094089	ERR11741220	0,0,29,9,4,*,*,*,*,*
ERR11741239	ST268	Human	2020	Viet Nam	Asia	L2		SAMEA114094108	ERR11741239	0,0,29,9,69,*,*,*,*,*
ERR12059092	ST268	Human	2006	Malawi	Africa	L2		SAMEA10330195	ERR12059092	0,0,29,9,4,0,3,0,*,*
ERR12059269	ST268	Human	2004	Malawi	Africa	L2		SAMEA10330280	ERR12059269	0,0,29,9,4,0,3,0,0,0
ERR12059271	ST268	Human	2004	Malawi	Africa	L2		SAMEA10330142	ERR12059271	0,0,29,9,4,0,3,0,*,*
ERR12059077	ST268	Human	2008	Malawi	Africa	L2		SAMEA10330367	ERR12059077	0,0,29,9,4,0,3,*,*,*
ERR12059122	ST268	Human	2006	Malawi	Africa	L2		SAMEA10330284	ERR12059122	0,0,29,9,4,0,3,0,*,*
ERR12058283	ST268	Human	2016	Malawi	Africa	L2		SAMEA10330926	ERR12058283	0,0,29,9,4,*,*,*,*,*
ERR12059054	ST268	Human	2006	Malawi	Africa	L2		SAMEA10330184	ERR12059054	0,0,29,9,4,0,3,0,*,*
ERR12059260	ST268	Human	2011	Malawi	Africa	L2		SAMEA10330446	ERR12059260	0,0,29,9,4,0,3,*,*,*
ERR12059232	ST268	Human	2011	Malawi	Africa	L2		SAMEA10330442	ERR12059232	0,0,29,9,4,0,3,*,*,*
ERR11752345	ST268	Human	2022	Saudi Arabia	Asia	L9		SAMEA114126255	ERR11752345	0,0,29,9,64,0,0,0,0,0
SRR19159527	ST268	Human	2017	USA	North America	L1		SAMN28179329	SRR19159527	0,0,29,9,39,*,*,*,*,*
SRR12902472	ST268	Human	2017	USA	North America	L1		SAMN16558234	SRR12902472	0,0,29,9,39,2,0,0,0,0
SRR25391698	ST268	Human	Unknown	China	Asia	L2		SAMN36663138	SRR25391698	0,0,29,9,4,8,0,3,0,0
SRR28743707	ST268	Human	2022	China	Asia	L2		SAMN41017043	SRR28743707	0,0,29,9,4,*,*,*,*,*
SRR28040617	ST268	Human	2019	Australia	Oceania	L9		SAMN40027642	SRR28040617	0,0,29,9,*,*,*,*,*,*
SRR28040621	ST268	Human	2019	Australia	Oceania	L9		SAMN40027638	SRR28040621	0,0,29,9,0,*,*,*,*,*
SRR27253597	ST268	Human	2017	USA	North America	L9		SAMN38891193	SRR27253597	0,0,29,9,28,0,0,0,0,0
GCA_010367305.1	ST268	Human	2016	Japan	Asia	L2	GCA_010367305.1	SAMD00163748	DRR174574	0,0,29,9,4,9,0,0,0,0
GCA_014903565.1	ST268	Human	Unknown	USA	North America	L9	GCA_014903565.1	SAMN08148289	SRR12464842	0,0,29,9,0,0,2,0,0,0
GCA_015720705.1	ST268	Human	2017	USA	North America	L1	GCA_015720705.1	SAMN10435719	SRR8199632	0,0,29,9,39,0,0,1,0,0
GCA_017595915.1	ST268	Animal	2017	France	Europe	L2	GCA_017595915.1	SAMN16721976	SRR13356562	0,0,29,9,4,3,0,0,0,0
GCA_021853195.1	ST268	Human	2018	Japan	Asia	L2	GCA_021853195.1	SAMD00287359	DRR281033	0,0,29,9,4,0,0,0,0,0
GCA_021854435.1	ST268	Human	2021	USA	North America	L6	GCA_021854435.1	SAMN24300519	SRR17311737	0,0,29,9,42,0,0,0,0,0
GCA_022308255.1	ST268	Human	2019	Kenya	Africa	L9	GCA_022308255.1	SAMN25722322	SRR17931039	0,0,29,9,29,0,0,0,0,0
GCA_028906655.3	ST268	Human	2022	USA	North America	L1	GCA_028906655.3	SAMN33193817	SRR23652576	0,0,29,9,39,2,0,*,*,*
GCA_026005855.1	ST268	Human	2016	Japan	Asia	L2	GCA_026005855.1	SAMD00397231	DRR316524	0,0,29,9,56,0,0,*,*,*
GCA_031046475.2	ST268	Human	2022	USA	North America	L6	GCA_031046475.2	SAMN35159653	SRR24673234	0,0,29,9,*,*,*,*,*,*
GCA_031034895.2	ST268	Human	2018	USA	North America	L1	GCA_031034895.2	SAMN34998335	SRR24466166	0,0,29,9,39,2,0,1,0,0
GCA_900493035.1	ST268	Human	2016	Thailand	Asia	L2	GCA_900493035.1	SAMEA24007918	ERR2397436	0,0,29,9,5,0,0,0,0,0
GCA_900493635.1	ST268	Human	2016	Thailand	Asia	L6	GCA_900493635.1	SAMEA4364575	ERR2397496	0,0,29,9,12,0,0,0,0,0
GCA_900493915.1	ST268	Human	2016	Thailand	Asia	L3	GCA_900493915.1	SAMEA4364614	ERR2397535	0,0,29,9,9,0,0,0,0,0
GCA_900515105.1	ST268	Human	2014	Italy	Europe	L9	GCA_900515105.1	SAMEA3515174	ERR1217322	0,0,29,9,1,1,0,0,0,0
GCA_900559765.1	ST268	Human	Unknown	United Kingdom	Europe	L9	GCA_900559765.1	SAMEA1920550	ERR304792	0,0,29,9,45,0,0,0,*,*
GCA_900560455.1	ST268	Human	Unknown	United Kingdom	Europe	L7	GCA_900560455.1	SAMEA2054095	ERR314535	0,0,29,9,19,0,1,0,1,0
GCA_900775135.1	ST268	Human	Unknown	Caribbean	North America	L9	GCA_900775135.1	SAMEA104567823	ERR3144561	0,0,29,9,0,1,1,*,*,*
GCA_902705675.1	ST268	Human	2018	United Kingdom	Europe	L9	GCA_902705675.1	SAMEA5983682	ERR3575042	0,0,29,9,51,0,0,0,0,0
GCA_956478785.1	ST268	Human	2017	Greece	Europe	L6	GCA_956478785.1	SAMEA113934711	ERR11592281	0,0,29,9,71,0,0,0,0,0
GCA_900172575.1	ST268	Human	2015	United Kingdom	Europe	L3	GCA_900172575.1	SAMEA4370529	ERR1878486	0,0,29,9,10,0,0,0,0,0
GCA_900172695.1	ST268	Human	2015	United Kingdom	Europe	L3	GCA_900172695.1	SAMEA4370530	ERR1878487	0,0,29,9,10,0,0,0,0,0
GCA_900172725.1	ST268	Human	2015	United Kingdom	Europe	L3	GCA_900172725.1	SAMEA4370528	ERR1878485	0,0,29,9,10,0,0,0,2,0
GCA_900172755.1	ST268	Human	2015	United Kingdom	Europe	L3	GCA_900172755.1	SAMEA4370531	ERR1878488	0,0,29,9,10,0,0,0,0,0
GCA_900172765.1	ST268	Human	2015	United Kingdom	Europe	L3	GCA_900172765.1	SAMEA4370532	ERR1878489	0,0,29,9,10,0,0,0,0,0
GCA_900172895.1	ST268	Clinical environment	2015	United Kingdom	Europe	L3	GCA_900172895.1	SAMEA4370549	ERR1878506	0,0,29,9,10,0,0,0,3,0
GCA_900172935.1	ST268	Clinical environment	2015	United Kingdom	Europe	L3	GCA_900172935.1	SAMEA4370550	ERR1878507	0,0,29,9,10,0,0,0,3,0
GCA_900172955.1	ST268	Clinical environment	2015	United Kingdom	Europe	L3	GCA_900172955.1	SAMEA4370551	ERR1878508	0,0,29,9,10,0,0,0,0,0
GCA_900173035.1	ST268	Human	2015	United Kingdom	Europe	L3	GCA_900173035.1	SAMEA4370562	ERR1878519	0,0,29,9,10,0,0,0,0,0
GCA_900173055.1	ST268	Human	2015	United Kingdom	Europe	L3	GCA_900173055.1	SAMEA4370564	ERR1878521	0,0,29,9,10,0,0,0,0,0
GCA_900173085.1	ST268	Human	2015	United Kingdom	Europe	L3	GCA_900173085.1	SAMEA4370561	ERR1878518	0,0,29,9,10,0,0,0,0,0
GCA_900173095.1	ST268	Human	2015	United Kingdom	Europe	L3	GCA_900173095.1	SAMEA4370563	ERR1878520	0,0,29,9,10,0,0,0,0,0
GCA_900173165.1	ST268	Clinical environment	2015	United Kingdom	Europe	L3	GCA_900173165.1	SAMEA4370570	ERR1878527	0,0,29,9,10,0,0,0,0,0
GCA_900173665.1	ST268	Human	2015	United Kingdom	Europe	L3	GCA_900173665.1	SAMEA4362643	ERR1795986	0,0,29,9,10,0,0,0,0,0
GCA_900173695.1	ST268	Human	2015	United Kingdom	Europe	L3	GCA_900173695.1	SAMEA4362644	ERR1795987	0,0,29,9,10,0,0,0,0,0
GCA_900174215.1	ST268	Human	2015	United Kingdom	Europe	L3	GCA_900174215.1	SAMEA4362700	ERR1796043	0,0,29,9,10,0,0,0,0,0
GCA_900174365.1	ST268	Human	2015	United Kingdom	Europe	L3	GCA_900174365.1	SAMEA4362716	ERR1796059	0,0,29,9,10,0,0,0,0,0
GCA_900174415.1	ST268	Human	2015	United Kingdom	Europe	L3	GCA_900174415.1	SAMEA4362717	ERR1796060	0,0,29,9,10,0,0,0,1,0
SRR12102920	ST268	Human	2017	Russia	Europe	L2	GCA_007955175.1	SAMN12349655	SRR12102920	0,0,29,9,4,6,0,0,0,0
SRR11819368	ST268	Human	2019	USA	North America	L1	GCA_014833525.1	SAMN14967649	SRR11819368	0,0,29,9,39,0,0,0,1,0
SRR11819369	ST268	Human	2019	USA	North America	L1	GCA_014833545.1	SAMN14967648	SRR11819369	0,0,29,9,39,0,0,0,1,0
SRR8198917	ST268	Human	2017	USA	North America	L1	GCA_015720465.1	SAMN10435733	SRR8198917	0,0,29,9,39,0,0,1,0,0
SRR17721512	ST268	Human	2021	USA	North America	L3	GCA_021774115.3	SAMN25226635	SRR17721512	0,0,29,9,15,*,*,*,*,*
SRR17431323	ST268	Human	2019	USA	North America	L1	GCA_021824545.1	SAMN16614923	SRR17431323	0,0,29,9,39,1,0,0,0,0
DRR281101	ST268	Human	2019	Japan	Asia	L2	GCA_021849565.1	SAMD00287427	DRR281101	0,0,29,9,4,2,1,0,0,0
DRR281089	ST268-1LV	Human	2019	Japan	Asia	L2	GCA_021850285.1	SAMD00287415	DRR281089	0,0,29,9,4,8,0,0,0,0
DRR281084	ST268	Human	2018	Japan	Asia	L6	GCA_021850585.1	SAMD00287410	DRR281084	0,0,29,9,49,0,0,0,0,0
DRR281082	ST268	Human	2018	Japan	Asia	L2	GCA_021850675.1	SAMD00287408	DRR281082	0,0,29,9,34,0,0,0,0,0
DRR281065	ST268-1LV	Human	2018	Japan	Asia	L2	GCA_021851285.1	SAMD00287391	DRR281065	0,0,29,9,4,8,0,0,0,0
DRR281026	ST268	Human	2018	Japan	Asia	L2	GCA_021853335.1	SAMD00287352	DRR281026	0,0,29,9,35,0,0,0,0,0
DRR281013	ST268	Human	2018	Japan	Asia	L2	GCA_021853665.1	SAMD00287339	DRR281013	0,0,29,9,4,0,1,2,0,0
DRR281002	ST268	Human	2017	Japan	Asia	L2	GCA_021853885.1	SAMD00287328	DRR281002	0,0,29,9,33,0,0,0,0,0
ERR7672145	ST268	Human	2017	Switzerland	Europe	L7	GCA_021862185.1	SAMEA11577483	ERR7672145	0,0,29,9,19,0,1,0,0,0
ERR7672075	ST268	Human	2017	Switzerland	Europe	L4	GCA_021863825.1	SAMEA11577412	ERR7672075	0,0,29,9,21,0,0,2,0,0
ERR7672064	ST268	Human	2019	Switzerland	Europe	L9	GCA_021863945.1	SAMEA11577401	ERR7672064	0,0,29,9,17,0,0,0,1,0
ERR7672031	ST268	Human	2019	Switzerland	Europe	L9	GCA_021865355.1	SAMEA11577362	ERR7672031	0,0,29,9,0,0,3,0,0,0
DRR320185	ST268	Human	2016	Japan	Asia	L2	GCA_021871715.1	SAMD00399402	DRR320185	0,0,29,9,36,0,0,0,0,0
DRR320144	ST268	Human	2016	Japan	Asia	L6	GCA_021872435.1	SAMD00399358	DRR320144	0,0,29,9,47,0,0,0,0,0
DRR320186	ST268	Human	2016	Japan	Asia	L2	GCA_021873215.1	SAMD00399403	DRR320186	0,0,29,9,36,0,0,0,0,0
DRR320091	ST268	Human	2017	Japan	Asia	L2	GCA_021873875.1	SAMD00399305	DRR320091	0,0,29,9,4,0,1,1,0,0
SRR16847985	ST268	Human	2019	United Kingdom	Europe	L1	GCA_021879095.1	SAMN22968158	SRR16847985	0,0,29,9,39,2,1,*,*,*
SRR13246662	ST268	Human	2017	Viet Nam	Asia	L9	GCA_021905795.1	SAMN15355677	SRR13246662	0,0,29,40,0,0,0,0,0,0
ERR6294063	ST268	Human	2009	Norway	Europe	L9	GCA_021920325.1	SAMEA8948443	ERR6294063	0,0,29,9,26,0,0,0,0,0
ERR6293663	ST268	Human	2015	Norway	Europe	L9	GCA_021927225.1	SAMEA8948916	ERR6293663	0,0,29,9,24,0,0,0,0,0
SRR14450288	ST268	Human	2018	USA	North America	L1	GCA_021952725.1	SAMN19016725	SRR14450288	0,0,29,9,39,0,0,0,0,0
SRR14449827	ST268	Human	2018	Lebanon	Asia	L9	GCA_021961005.1	SAMN19015791	SRR14449827	0,0,29,9,17,0,1,0,0,0
SRR14449659	ST268	Human	2017	USA	North America	L1	GCA_021964155.1	SAMN19016708	SRR14449659	0,0,29,9,39,0,0,0,0,0
SRR14449315	ST268	Human	2017	USA	North America	L9	GCA_021970875.1	SAMN19016644	SRR14449315	0,0,29,9,0,1,1,0,0,0
SRR15097970	ST268	Human	2018	Australia	Oceania	L9	GCA_021934155.1	SAMN20033512	SRR15097970	0,0,29,9,17,0,0,0,2,0
ERR4993080	ST268	Unknown	Unknown	Italy	Europe	L9	GCA_022031595.1	SAMEA6107564	ERR4993080	0,0,29,40,*,*,*,*,*,*
SRR11267915	ST268	Human	2018	Qatar	Asia	L4	GCA_022054245.1	SAMN13829677	SRR11267915	0,0,29,9,21,0,0,1,0,0
SRR11267891	ST268	Human	2018	Qatar	Asia	L3	GCA_022054585.1	SAMN13829641	SRR11267891	0,0,29,9,15,0,0,1,0,0
SRR11267889	ST268	Human	2018	Qatar	Asia	L9	GCA_022054925.1	SAMN13829643	SRR11267889	0,0,29,9,53,0,0,*,*,*
SRR17302516	ST268	Human	2015	United Kingdom	Europe	L3	GCA_022101115.1	SAMN24019305	SRR17302516	0,0,29,9,15,0,0,0,1,0
SRR17302300	ST268	Human	2015	United Kingdom	Europe	L7	GCA_022102715.1	SAMN24018836	SRR17302300	0,0,29,9,19,0,1,*,*,*
SRR17304059	ST268	Human	2016	United Kingdom	Europe	L3	GCA_022104175.1	SAMN24020643	SRR17304059	0,0,29,9,15,0,0,0,2,0
SRR17303887	ST268	Human	2015	United Kingdom	Europe	L3	GCA_022138095.1	SAMN24020676	SRR17303887	0,0,29,9,15,0,0,0,1,0
SRR17302019	ST268	Human	2015	United Kingdom	Europe	L3	GCA_022151165.1	SAMN24019292	SRR17302019	0,0,29,9,15,0,0,0,1,0
SRR12509575	ST268	Human	2017	USA	North America	L1	GCA_022154605.1	SAMN15868614	SRR12509575	0,0,29,9,39,0,0,0,0,0
SRR17302311	ST268	Human	2015	United Kingdom	Europe	L3	GCA_022159605.1	SAMN24018835	SRR17302311	0,0,29,9,15,0,0,0,1,0
SRR8844730	ST268	Human	Unknown	USA	North America	L1	GCA_022204445.1	SAMN11335403	SRR8844730	0,0,29,9,39,2,2,0,0,0
ERR2586366	ST268	Human	2010	Viet Nam	Asia	L6	GCA_022233645.1	SAMEA4668410	ERR2586366	0,0,29,9,32,0,0,0,*,*
SRR5877457	ST268	Human	2013	Cambodia	Asia	L9	GCA_022263855.1	SAMN07421126	SRR5877457	0,0,29,9,52,0,0,0,0,0
SRR2098681	ST268	Human	2012	USA	North America	L9	GCA_022267115.1	SAMN03853207	SRR2098681	0,0,29,9,0,3,0,0,*,*
SRR2098680	ST268	Human	2012	USA	North America	L9	GCA_022267135.1	SAMN03853206	SRR2098680	0,0,29,9,0,4,0,0,*,*
SRR7828802	ST268	Human	2015	Turkey	Europe	L7	GCA_022270355.1	SAMN10058850	SRR7828802	0,0,29,9,19,0,1,0,1,0
SRR7828784	ST268	Human	2015	Turkey	Europe	L9	GCA_022270475.1	SAMN10058860	SRR7828784	0,0,29,9,17,0,0,*,*,*
SRR7828648	ST268	Human	2015	Turkey	Europe	L9	GCA_022270815.1	SAMN10058975	SRR7828648	0,0,29,9,17,0,0,0,1,0
DRR120614	ST268	Environment	2017	Myanmar	Asia	L2	GCA_022283105.1	SAMD00108704	DRR120614	0,0,29,9,4,4,0,0,0,0
SRR17931038	ST268	Human	2019	Kenya	Africa	L9	GCA_022308275.1	SAMN25722323	SRR17931038	0,0,29,9,29,0,0,0,0,0
SRR3051130	ST268	Human	2012	United Kingdom	Europe	L9	GCA_022313755.1	SAMN04357475	SRR3051130	0,0,29,9,0,0,4,0,0,0
ERR3162622	ST268	Human	2017	India	Asia	L6	GCA_022324025.1	SAMEA5232584	ERR3162622	0,0,29,9,43,*,*,*,*,*
SRR6478755	ST268	Human	2016	Australia	Oceania	L9	GCA_022332185.1	SAMN08374164	SRR6478755	0,0,29,9,31,0,0,0,0,0
SRR18032361	ST268	Clinical environment	2016	United Kingdom	Europe	L3	GCA_022517265.1	SAMN25988555	SRR18032361	0,0,29,9,15,0,0,0,2,0
SRR18031914	ST268	Clinical environment	2016	United Kingdom	Europe	L3	GCA_022517845.1	SAMN25988521	SRR18031914	0,0,29,9,15,0,0,0,2,0
SRR18031425	ST268	Human	2016	United Kingdom	Europe	L3	GCA_022518405.1	SAMN25989252	SRR18031425	0,0,29,9,15,0,0,0,2,0
SRR18031319	ST268	Clinical environment	2016	United Kingdom	Europe	L3	GCA_022518645.1	SAMN25988987	SRR18031319	0,0,29,9,15,0,0,0,2,0
SRR18031190	ST268	Clinical environment	2016	United Kingdom	Europe	L3	GCA_022518705.1	SAMN25989938	SRR18031190	0,0,29,9,15,0,0,0,2,0
SRR18031192	ST268	Clinical environment	2016	United Kingdom	Europe	L3	GCA_022518785.1	SAMN25989940	SRR18031192	0,0,29,9,15,0,0,0,2,0
SRR18030848	ST268	Human	2016	United Kingdom	Europe	L3	GCA_022519225.1	SAMN25989606	SRR18030848	0,0,29,9,15,0,0,0,2,0
SRR18031918	ST268	Clinical environment	2016	United Kingdom	Europe	L3	GCA_022519365.1	SAMN25989449	SRR18031918	0,0,29,9,15,0,0,0,2,0
SRR18031066	ST268	Clinical environment	2016	United Kingdom	Europe	L3	GCA_022519645.1	SAMN25989588	SRR18031066	0,0,29,9,15,0,0,0,2,0
SRR18030949	ST268	Clinical environment	2016	United Kingdom	Europe	L3	GCA_022519725.1	SAMN25989803	SRR18030949	0,0,29,9,15,0,0,0,2,0
SRR18030856	ST268	Human	2016	United Kingdom	Europe	L3	GCA_022519765.1	SAMN25989614	SRR18030856	0,0,29,9,15,0,0,0,2,0
SRR18031488	ST268	Human	2016	United Kingdom	Europe	L3	GCA_022520545.1	SAMN25989347	SRR18031488	0,0,29,9,15,0,0,0,2,0
SRR18031420	ST268	Clinical environment	2016	United Kingdom	Europe	L3	GCA_022520645.1	SAMN25989247	SRR18031420	0,0,29,9,15,0,0,0,2,0
SRR18032175	ST268	Clinical environment	2016	United Kingdom	Europe	L3	GCA_022522325.1	SAMN25989258	SRR18032175	0,0,29,9,15,0,0,0,2,0
SRR18032108	ST268	Clinical environment	2016	United Kingdom	Europe	L3	GCA_022522845.1	SAMN25989895	SRR18032108	0,0,29,9,15,0,0,0,2,0
SRR18032107	ST268	Clinical environment	2016	United Kingdom	Europe	L3	GCA_022522865.1	SAMN25989894	SRR18032107	0,0,29,9,15,0,0,0,2,0
SRR18032101	ST268	Clinical environment	2016	United Kingdom	Europe	L3	GCA_022522885.1	SAMN25989856	SRR18032101	0,0,29,9,15,0,0,0,2,0
SRR18032085	ST268	Clinical environment	2016	United Kingdom	Europe	L3	GCA_022522925.1	SAMN25989840	SRR18032085	0,0,29,9,15,0,0,0,2,0
SRR18032075	ST268	Clinical environment	2016	United Kingdom	Europe	L3	GCA_022522965.1	SAMN25989830	SRR18032075	0,0,29,9,15,0,0,0,2,0
SRR18031796	ST268	Clinical environment	2016	United Kingdom	Europe	L3	GCA_022523065.1	SAMN25989991	SRR18031796	0,0,29,9,15,0,0,0,2,0
SRR18031798	ST268	Human	2016	United Kingdom	Europe	L3	GCA_022523345.1	SAMN25989993	SRR18031798	0,0,29,9,15,0,0,0,2,0
SRR18031272	ST268	Clinical environment	2016	United Kingdom	Europe	L3	GCA_022523405.1	SAMN25990020	SRR18031272	0,0,29,9,15,0,0,0,2,0
SRR18032254	ST268	Human	2016	United Kingdom	Europe	L3	GCA_022523765.1	SAMN25989499	SRR18032254	0,0,29,9,15,0,0,0,2,0
SRR18032190	ST268	Clinical environment	2016	United Kingdom	Europe	L3	GCA_022524425.1	SAMN25989273	SRR18032190	0,0,29,9,15,0,0,0,2,0
SRR18032237	ST268	Clinical environment	2016	United Kingdom	Europe	L3	GCA_022525805.1	SAMN25989482	SRR18032237	0,0,29,9,15,0,0,0,2,0
SRR18031771	ST268	Clinical environment	2016	United Kingdom	Europe	L3	GCA_022526085.1	SAMN25989010	SRR18031771	0,0,29,9,15,0,0,0,2,0
SRR18032272	ST268	Human	2016	United Kingdom	Europe	L3	GCA_022527805.1	SAMN25988625	SRR18032272	0,0,29,9,15,0,0,0,2,0
SRR18032265	ST268	Clinical environment	2016	United Kingdom	Europe	L3	GCA_022527825.1	SAMN25988618	SRR18032265	0,0,29,9,15,0,0,0,2,0
SRR18032044	ST268	Clinical environment	2016	United Kingdom	Europe	L3	GCA_022528205.1	SAMN25989767	SRR18032044	0,0,29,9,15,0,0,0,1,0
SRR18031917	ST268	Human	2016	United Kingdom	Europe	L3	GCA_022528825.1	SAMN25989448	SRR18031917	0,0,29,9,15,0,0,0,2,0
SRR18031816	ST268	Human	2016	United Kingdom	Europe	L3	GCA_022529245.1	SAMN25990011	SRR18031816	0,0,29,9,15,0,0,0,*,*
SRR18031788	ST268	Human	2016	United Kingdom	Europe	L3	GCA_022529385.1	SAMN25989027	SRR18031788	0,0,29,9,15,0,0,0,2,0
SRR18031773	ST268	Human	2016	United Kingdom	Europe	L3	GCA_022529465.1	SAMN25989012	SRR18031773	0,0,29,9,15,0,0,0,2,0
SRR18031734	ST268	Human	2016	United Kingdom	Europe	L3	GCA_022529705.1	SAMN25989961	SRR18031734	0,0,29,9,15,0,0,0,2,0
SRR18031659	ST268	Clinical environment	2016	United Kingdom	Europe	L3	GCA_022529985.1	SAMN25989760	SRR18031659	0,0,29,9,15,0,0,0,2,0
SRR18031648	ST268	Human	2016	United Kingdom	Europe	L3	GCA_022530065.1	SAMN25989749	SRR18031648	0,0,29,9,15,0,0,0,2,0
SRR18031631	ST268	Human	2016	United Kingdom	Europe	L3	GCA_022530145.1	SAMN25989700	SRR18031631	0,0,29,9,15,0,0,0,2,0
SRR18031603	ST268	Human	2016	United Kingdom	Europe	L3	GCA_022530325.1	SAMN25989672	SRR18031603	0,0,29,9,15,0,0,0,2,0
SRR18031575	ST268	Clinical environment	2016	United Kingdom	Europe	L3	GCA_022530405.1	SAMN25989435	SRR18031575	0,0,29,9,15,0,0,0,2,0
SRR18031549	ST268	Clinical environment	2016	United Kingdom	Europe	L3	GCA_022531155.1	SAMN25989409	SRR18031549	0,0,29,9,15,0,0,0,2,0
SRR18031532	ST268	Clinical environment	2016	United Kingdom	Europe	L3	GCA_022531275.1	SAMN25989391	SRR18031532	0,0,29,9,15,0,0,0,2,0
SRR18031474	ST268	Clinical environment	2016	United Kingdom	Europe	L3	GCA_022531525.1	SAMN25989333	SRR18031474	0,0,29,9,15,0,0,0,2,0
SRR18032057	ST268	Clinical environment	2016	United Kingdom	Europe	L3	GCA_022532165.1	SAMN25989780	SRR18032057	0,0,29,9,15,0,0,0,2,0
SRR18031528	ST268	Human	2016	United Kingdom	Europe	L3	GCA_022532185.1	SAMN25989387	SRR18031528	0,0,29,9,15,0,0,0,2,0
SRR18031625	ST268	Clinical environment	2016	United Kingdom	Europe	L3	GCA_022532225.1	SAMN25989694	SRR18031625	0,0,29,9,15,0,0,0,2,0
SRR18031362	ST268	Clinical environment	2016	United Kingdom	Europe	L3	GCA_022532425.1	SAMN25989189	SRR18031362	0,0,29,9,15,0,0,0,2,0
SRR18031360	ST268	Human	2016	United Kingdom	Europe	L3	GCA_022532445.1	SAMN25989155	SRR18031360	0,0,29,9,15,0,0,0,2,0
SRR18031436	ST268	Human	2016	United Kingdom	Europe	L3	GCA_022533205.1	SAMN25989295	SRR18031436	0,0,29,9,15,0,0,0,2,0
SRR18031108	ST268	Clinical environment	2016	United Kingdom	Europe	L3	GCA_022534355.1	SAMN25988802	SRR18031108	0,0,29,9,15,0,0,0,2,0
SRR18031095	ST268	Clinical environment	2016	United Kingdom	Europe	L3	GCA_022534455.1	SAMN25988789	SRR18031095	0,0,29,9,15,0,0,0,2,0
SRR18032241	ST268	Clinical environment	2016	United Kingdom	Europe	L3	GCA_022534835.1	SAMN25989486	SRR18032241	0,0,29,9,15,0,0,0,2,0
SRR18031893	ST268	Clinical environment	2016	United Kingdom	Europe	L3	GCA_022535035.1	SAMN25988414	SRR18031893	0,0,29,9,15,0,0,0,2,0
SRR18031014	ST268	Clinical environment	2016	United Kingdom	Europe	L3	GCA_022535315.1	SAMN25988421	SRR18031014	0,0,29,9,15,0,0,0,*,*
SRR18030999	ST268	Clinical environment	2016	United Kingdom	Europe	L3	GCA_022535395.1	SAMN25989885	SRR18030999	0,0,29,9,15,0,0,0,2,0
SRR18030933	ST268	Clinical environment	2016	United Kingdom	Europe	L3	GCA_022535635.1	SAMN25989659	SRR18030933	0,0,29,9,15,0,0,0,2,0
SRR18030918	ST268	Clinical environment	2016	United Kingdom	Europe	L3	GCA_022535795.1	SAMN25989644	SRR18030918	0,0,29,9,15,0,0,0,2,0
SRR18031361	ST268	Clinical environment	2016	United Kingdom	Europe	L3	GCA_022536915.1	SAMN25989156	SRR18031361	0,0,29,9,15,0,0,0,2,0
ERR3891180	ST268	Human	2018	Saudi Arabia	Asia	L2	GCA_022187125.1	SAMEA6531444	ERR3891180	0,0,29,9,4,0,1,*,*,*
SRR18217280	ST268	Human	2018	Turkey	Europe	L7	GCA_023023165.1	SAMN26422347	SRR18217280	0,0,29,9,19,0,1,1,0,0
SRR19095585	ST268	Human	2017	USA	North America	L1	GCA_023312555.2	SAMN26976245	SRR19095585	0,0,29,9,39,3,0,0,0,0
SRR19561262	ST268	Human	2018	Australia	Oceania	L4	GCA_023683285.1	SAMN28668871	SRR19561262	0,0,29,9,21,0,1,0,0,0
SRR19370575	ST268	Human	2017	Thailand	Asia	L2	GCA_023777475.1	SAMN28613896	SRR19370575	0,0,29,9,4,0,6,1,0,0
ERR9301381	ST268	Human	2021	Spain	Europe	L4	GCA_023981595.1	SAMEA13443891	ERR9301381	0,0,29,9,21,0,0,3,0,0
SRR18729719	ST268	Human	Unknown	USA	North America	L3	GCA_024429895.1	SAMN27533611	SRR18729719	0,0,29,9,40,0,0,1,*,*
SRR17179268	ST268	Human	Unknown	Ethiopia	Africa	L9	GCA_024473685.1	SAMN23768824	SRR17179268	0,0,29,9,64,0,0,0,1,0
ERR10431901	ST268	Human	2020	Paraguay	South America	L9	GCA_026354675.1	SAMEA111505742	ERR10431901	0,0,29,9,62,0,0,0,*,*
SRR22007359	ST268	Human	2022	USA	North America	L1	GCA_025806735.3	SAMN31407593	SRR22007359	0,0,29,9,39,2,0,*,*,*
SRR17593993	ST268	Human	2019	Qatar	Asia	L9	GCA_027895155.1	SAMN24900482	SRR17593993	0,0,29,9,72,0,0,*,*,*
SRR17593981	ST268	Human	2020	Qatar	Asia	L9	GCA_027895375.1	SAMN24900493	SRR17593981	0,0,29,9,65,*,*,*,*,*
SRR19952186	ST268	Human	2006	Bangladesh	Asia	L4	GCA_027919555.1	SAMN29478262	SRR19952186	0,0,29,9,66,0,0,0,0,0
SRR23078131	ST268	Human	2022	USA	North America	L9	GCA_027994505.2	SAMN32731537	SRR23078131	0,0,29,9,76,0,0,*,*,*
SRR23301033	ST268	Human	2023	USA	North America	L9	GCA_028395785.1	SAMN33005130	SRR23301033	0,0,29,9,31,1,0,0,0,0
SRR23301048	ST268	Human	2023	USA	North America	L9	GCA_028403805.1	SAMN33005140	SRR23301048	0,0,29,9,76,0,0,0,0,0
SRR21884283	ST268	Human	2017	Australia	Oceania	L9	GCA_025883115.1	SAMN31262919	SRR21884283	0,0,29,9,0,6,0,0,0,0
SRR23455341	ST268	Human	2022	USA	North America	L6	GCA_028631395.1	SAMN33285617	SRR23455341	0,0,29,9,75,0,0,0,0,0
SRR23629369	ST268	Human	2017	USA	North America	L9	GCA_029091185.1	SAMN33455996	SRR23629369	0,0,29,9,0,1,1,*,*,*
SRR23802429	ST268	Human	2023	USA	North America	L1	GCA_029173425.1	SAMN33714450	SRR23802429	0,0,29,9,39,*,*,*,*,*
SRR23957786	ST268	Human	2021	USA	North America	L1	GCA_029400715.1	SAMN33905359	SRR23957786	0,0,29,9,39,2,5,0,0,0
ERR9538989	ST268	Human	2016	Malaysia	Asia	L9	GCA_025888585.1	SAMEA13959367	ERR9538989	0,0,29,9,73,0,0,0,*,*
SRR24076101	ST268	Human	2023	USA	North America	L1	GCA_029598285.1	SAMN34078859	SRR24076101	0,0,29,9,39,2,4,0,*,*
DRR316503	ST268	Human	2016	Japan	Asia	L2	GCA_026005435.1	SAMD00397210	DRR316503	0,0,29,9,57,0,0,0,0,0
DRR316528	ST268	Human	2016	Japan	Asia	L6	GCA_026005935.1	SAMD00397235	DRR316528	0,0,29,9,59,0,0,0,0,0
DRR316549	ST268	Human	2015	Japan	Asia	L2	GCA_026006355.1	SAMD00397256	DRR316549	0,0,29,9,4,16,0,0,0,0
DRR316551	ST268	Human	2014	Japan	Asia	L2	GCA_026006395.1	SAMD00397258	DRR316551	0,0,29,9,4,13,0,*,*,*
DRR316553	ST268	Human	2014	Japan	Asia	L2	GCA_026006435.1	SAMD00397260	DRR316553	0,0,29,9,4,0,4,0,0,0
SRR24951851	ST268	Unknown	2006	Japan	Asia	L6	GCA_030382255.1	SAMN35768993	SRR24951851	0,0,29,9,11,0,1,*,*,*
SRR24951869	ST268	Unknown	2005	Japan	Asia	L6	GCA_030382585.1	SAMN35768977	SRR24951869	0,0,29,9,11,0,1,1,0,0
SRR24951871	ST268	Unknown	2005	Japan	Asia	L6	GCA_030382635.1	SAMN35768975	SRR24951871	0,0,29,9,11,1,0,*,*,*
DRR390885	ST268	Human	2019	Japan	Asia	L2	GCA_030781445.1	SAMD00502381	DRR390885	0,0,29,9,4,*,*,*,*,*
DRR390718	ST268	Human	2020	Japan	Asia	L2	GCA_030785235.1	SAMD00502214	DRR390718	0,0,29,9,4,0,0,2,0,0
DRR390661	ST268	Human	2019	Japan	Asia	L2	GCA_030785885.1	SAMD00502157	DRR390661	0,0,29,9,4,0,0,0,0,0
DRR390634	ST268	Human	2019	Japan	Asia	L2	GCA_030786265.1	SAMD00502130	DRR390634	0,0,29,9,34,0,0,3,1,0
DRR390632	ST268	Human	2019	Japan	Asia	L2	GCA_030786285.1	SAMD00502128	DRR390632	0,0,29,9,34,0,0,3,1,0
DRR390622	ST268	Human	2019	Japan	Asia	L2	GCA_030786375.1	SAMD00502118	DRR390622	0,0,29,9,34,0,0,2,1,0
DRR390553	ST268	Human	2020	Japan	Asia	L2	GCA_030787965.1	SAMD00502049	DRR390553	0,0,29,9,4,8,0,1,3,0
DRR390513	ST268	Human	2020	Japan	Asia	L2	GCA_030788535.1	SAMD00502009	DRR390513	0,0,29,9,4,0,0,0,*,*
DRR390021	ST268	Human	2020	Japan	Asia	L2	GCA_030794465.1	SAMD00501517	DRR390021	0,0,29,9,4,4,0,0,1,0
DRR390016	ST268	Human	2019	Japan	Asia	L2	GCA_030794505.1	SAMD00501512	DRR390016	0,0,29,9,4,4,0,0,1,0
DRR389962	ST268	Human	2019	Japan	Asia	L2	GCA_030795045.1	SAMD00501458	DRR389962	0,0,29,9,4,8,0,1,0,0
DRR389918	ST268	Human	2019	Japan	Asia	L2	GCA_030795505.1	SAMD00501414	DRR389918	0,0,29,9,4,4,0,0,1,0
DRR389495	ST268	Human	2020	Japan	Asia	L2	GCA_030796005.1	SAMD00500991	DRR389495	0,0,29,9,4,8,0,1,0,0
DRR389758	ST268	Human	2019	Japan	Asia	L6	GCA_030803285.1	SAMD00501254	DRR389758	0,0,29,9,11,0,1,0,0,0
DRR389605	ST268	Human	2020	Japan	Asia	L3	GCA_030805585.1	SAMD00501101	DRR389605	0,0,29,9,40,0,1,0,0,0
DRR389592	ST268	Human	2019	Japan	Asia	L2	GCA_030805725.1	SAMD00501088	DRR389592	0,0,29,9,4,0,1,1,1,0
DRR389516	ST268	Human	2019	Japan	Asia	L2	GCA_030806565.1	SAMD00501012	DRR389516	0,0,29,9,4,8,0,1,*,*
DRR389453	ST268	Human	2020	Japan	Asia	L6	GCA_030807065.1	SAMD00500949	DRR389453	0,0,29,9,11,0,1,0,*,*
DRR389385	ST268	Human	2020	Japan	Asia	L6	GCA_030807875.1	SAMD00500881	DRR389385	0,0,29,9,11,0,1,0,0,0
DRR389218	ST268	Human	2019	Japan	Asia	L2	GCA_030809395.1	SAMD00500714	DRR389218	0,0,29,9,4,0,6,0,0,0
DRR388907	ST268	Human	2020	Japan	Asia	L6	GCA_030814525.1	SAMD00500403	DRR388907	0,0,29,9,11,0,1,*,*,*
DRR388882	ST268	Human	2020	Japan	Asia	L2	GCA_030815565.1	SAMD00500378	DRR388882	0,0,29,9,4,8,0,2,0,0
DRR390824	ST268	Human	2019	Japan	Asia	L6	GCA_030816695.1	SAMD00502320	DRR390824	0,0,29,9,60,*,*,*,*,*
DRR390723	ST268	Human	2019	Japan	Asia	L2	GCA_030817575.1	SAMD00502219	DRR390723	0,0,29,9,4,0,0,1,0,0
DRR390380	ST268	Human	2020	Japan	Asia	L2	GCA_030817785.1	SAMD00501876	DRR390380	0,0,29,9,4,8,0,1,1,0
DRR391000	ST268	Human	2019	Japan	Asia	L2	GCA_030823195.1	SAMD00502496	DRR391000	0,0,29,9,61,0,0,0,0,0
DRR390795	ST268	Human	2020	Japan	Asia	L2	GCA_030869625.1	SAMD00502291	DRR390795	0,0,29,9,4,0,0,0,0,0
DRR390633	ST268	Human	2019	Japan	Asia	L2	GCA_030870425.1	SAMD00502129	DRR390633	0,0,29,9,34,0,0,2,1,0
DRR390544	ST268	Human	2020	Japan	Asia	L2	GCA_030870845.1	SAMD00502040	DRR390544	0,0,29,9,4,8,0,1,2,0
DRR389969	ST268	Human	2019	Japan	Asia	L2	GCA_030873885.1	SAMD00501465	DRR389969	0,0,29,9,4,4,0,0,1,0
DRR389449	ST268	Human	2019	Japan	Asia	L6	GCA_030875385.1	SAMD00500945	DRR389449	0,0,29,9,11,0,1,0,0,0
DRR386520	ST268	Human	2020	Japan	Asia	L2	GCA_030879025.1	SAMD00498016	DRR386520	0,0,29,9,4,17,0,0,0,0
SRR24673321	ST268	Human	2023	USA	North America	L9	GCA_031044815.2	SAMN35159577	SRR24673321	0,0,29,9,17,0,0,0,*,*
SRR24673294	ST268	Human	2022	USA	North America	L1	GCA_031045325.2	SAMN35159627	SRR24673294	0,0,29,9,39,*,*,*,*,*
SRR24636367	ST268	Human	2023	USA	North America	L1	GCA_031047395.1	SAMN35130898	SRR24636367	0,0,29,9,39,3,1,*,*,*
DRR386772	ST268	Human	2019	Japan	Asia	L2	GCA_031054075.1	SAMD00498268	DRR386772	0,0,29,9,4,18,0,0,0,0
DRR386554	ST268	Human	2020	Japan	Asia	L2	GCA_031054715.1	SAMD00498050	DRR386554	0,0,29,9,4,16,0,0,1,0
DRR386519	ST268	Human	2019	Japan	Asia	L2	GCA_031054795.1	SAMD00498015	DRR386519	0,0,29,9,4,17,2,0,*,*
DRR386365	ST268	Human	2019	Japan	Asia	L2	GCA_031063875.1	SAMD00497861	DRR386365	0,0,29,9,4,14,0,0,0,0
DRR390688	ST268	Human	2019	Japan	Asia	L2	GCA_031065285.1	SAMD00502184	DRR390688	0,0,29,9,4,0,0,0,0,0
DRR390500	ST268	Human	2019	Japan	Asia	L2	GCA_031065385.1	SAMD00501996	DRR390500	0,0,29,9,4,0,0,0,0,0
DRR390493	ST268	Human	2019	Japan	Asia	L6	GCA_031065425.1	SAMD00501989	DRR390493	0,0,29,9,11,0,0,0,0,0
DRR389598	ST268	Human	2020	Japan	Asia	L2	GCA_031066245.1	SAMD00501094	DRR389598	0,0,29,9,4,2,1,1,0,0
DRR389595	ST268	Human	2019	Japan	Asia	L2	GCA_031066305.1	SAMD00501091	DRR389595	0,0,29,9,4,2,1,1,0,0
DRR389569	ST268-1LV	Human	2020	Japan	Asia	L2	GCA_031066325.1	SAMD00501065	DRR389569	0,0,29,9,4,0,5,0,0,0
DRR389562	ST268-1LV	Human	2019	Japan	Asia	L2	GCA_031066365.1	SAMD00501058	DRR389562	0,0,29,9,4,0,5,0,0,0
DRR389483	ST268	Human	2019	Japan	Asia	L2	GCA_031066605.1	SAMD00500979	DRR389483	0,0,29,9,4,8,0,1,*,*
DRR389217	ST268	Human	2019	Japan	Asia	L2	GCA_031067205.1	SAMD00500713	DRR389217	0,0,29,9,4,0,6,0,0,0
DRR386532	ST268	Human	2019	Japan	Asia	L2	GCA_031070765.1	SAMD00498028	DRR386532	0,0,29,9,4,17,3,*,*,*
ERR11579001	ST268	Human	2017	Norway	Europe	L5	GCA_032042215.1	SAMEA113605260	ERR11579001	0,0,29,9,27,0,0,0,0,0
SRR26177937	ST268	Human	2023	USA	North America	L1	GCA_032103165.2	SAMN37493574	SRR26177937	0,0,29,9,39,*,*,*,*,*
DRR503797	ST268	Human	2018	Japan	Asia	L2	GCA_032128995.1	SAMD00644606	DRR503797	0,0,29,9,4,8,0,1,*,*
DRR503784	ST268	Human	2017	Japan	Asia	L2	GCA_032129135.1	SAMD00644593	DRR503784	0,0,29,9,4,*,*,*,*,*
DRR503817	ST268	Human	2020	Japan	Asia	L2	GCA_032133535.1	SAMD00644626	DRR503817	0,0,29,9,4,*,*,*,*,*
SRR24799462	ST268	Human	2022	USA	North America	L3	GCA_032288165.1	SAMN35547170	SRR24799462	0,0,29,9,15,1,0,1,1,0
SRR24127807	ST268	Human	2016	Canada	North America	L3	GCA_032984625.1	SAMN34137928	SRR24127807	0,0,29,9,15,1,0,*,*,*
ERR11741252	ST268	Human	2020	Viet Nam	Asia	L2	GCA_033106845.1	SAMEA114094121	ERR11741252	0,0,29,9,70,*,*,*,*,*
ERR11741240	ST268	Human	2020	Viet Nam	Asia	L2	GCA_033107075.1	SAMEA114094109	ERR11741240	0,0,29,9,69,*,*,*,*,*
ERR11741184	ST268	Human	2015	Viet Nam	Asia	L6	GCA_033108105.1	SAMEA114094053	ERR11741184	0,0,29,9,41,1,0,*,*,*
ERR12132203	ST268	Human	2018	Norway	Europe	L2	GCA_033121925.1	SAMEA114492487	ERR12132203	0,0,29,9,4,0,1,0,0,0
ERR12132177	ST268	Human	2015	Norway	Europe	L9	GCA_033121945.1	SAMEA114492579	ERR12132177	0,0,29,9,55,0,0,0,0,0
SRR25787982	ST268	Human	2023	USA	North America	L3	GCA_031033185.2	SAMN37195009	SRR25787982	0,0,29,9,15,1,0,*,*,*
SRR26892557	ST268	Human	2023	USA	North America	L1	GCA_033850975.1	SAMN38335507	SRR26892557	0,0,29,9,*,*,*,*,*,*
SRR27049661	ST268	Human	2023	USA	North America	L1	GCA_034159025.1	SAMN38448789	SRR27049661	0,0,29,9,39,2,0,*,*,*
SRR24490433	ST268	Human	2023	USA	North America	L1	GCA_031034215.2	SAMN35019495	SRR24490433	0,0,29,9,39,*,*,*,*,*
SRR27158795	ST268	Human	2013	China	Asia	L2	GCA_034356655.1	SAMN38739094	SRR27158795	0,0,29,9,4,*,*,*,*,*
SRR22566335	ST268	Human	2022	USA	North America	L1	GCA_031039455.2	SAMN32095251	SRR22566335	0,0,29,9,39,*,*,*,*,*
SRR27411009	ST268	Human	2023	USA	North America	L1	GCA_035079585.1	SAMN39244305	SRR27411009	0,0,29,9,39,2,0,*,*,*
SRR27411008	ST268	Human	2023	USA	North America	L1	GCA_035081685.1	SAMN39244306	SRR27411008	0,0,29,9,39,2,0,*,*,*
SRR27411010	ST268	Human	2023	USA	North America	L1	GCA_035082725.1	SAMN39244304	SRR27411010	0,0,29,9,39,2,0,*,*,*
SRR27195163	ST268	Human	2019	India	Asia	L6	GCA_034407205.1	SAMN38798161	SRR27195163	0,0,29,9,*,*,*,*,*,*
ERR12319951	ST268	Human	2017	Viet Nam	Asia	L2	GCA_034408305.1	SAMEA114714391	ERR12319951	0,0,29,9,4,*,*,*,*,*
SRR28338697	ST268	Human	2024	USA	North America	L1	GCA_037154775.1	SAMN40444408	SRR28338697	0,0,29,9,39,*,*,*,*,*
SRR24337992	ST268	Human	2014	USA	North America	L9	GCA_037391755.1	SAMN34420933	SRR24337992	0,0,29,9,0,*,*,*,*,*
SRR24337956	ST268	Human	2015	USA	North America	L9	GCA_037392395.1	SAMN34421053	SRR24337956	0,0,29,9,0,*,*,*,*,*
SRR28531313	ST268	Human	2024	USA	North America	L1	GCA_037935765.1	SAMN40727009	SRR28531313	0,0,29,9,39,2,0,*,*,*
SRR28812944	ST268	Human	2024	USA	North America	L1	GCA_038508025.1	SAMN41090531	SRR28812944	0,0,29,9,*,*,*,*,*,*
SRR28876216	ST268	Human	2024	USA	North America	L9	GCA_039514615.1	SAMN41164134	SRR28876216	0,0,29,9,*,*,*,*,*,*
DRR388187	ST268	Human	2019	Japan	Asia	L2	GCA_034678645.1	SAMD00499683	DRR388187	0,0,29,9,34,0,0,1,0,0
DRR388182	ST268	Human	2019	Japan	Asia	L2	GCA_034678925.1	SAMD00499678	DRR388182	0,0,29,9,34,0,0,1,0,0
DRR388085	ST268	Human	2019	Japan	Asia	L6	GCA_034681475.1	SAMD00499581	DRR388085	0,0,29,9,11,0,1,0,1,0
DRR388059	ST268	Human	2019	Japan	Asia	L2	GCA_034681735.1	SAMD00499555	DRR388059	0,0,29,9,4,2,1,1,1,0
SRR29468029	ST268	Human	2024	USA	North America	L1	GCA_040253195.1	SAMN41914473	SRR29468029	0,0,29,9,39,3,1,*,*,*
SRR29060676	ST268	Human	2024	USA	North America	L1	GCA_040329275.1	SAMN41427589	SRR29060676	0,0,29,9,39,1,0,*,*,*
ERR1541262	ST268	Human	2014	Belgium	Europe	L2	GCA_900507725.1	SAMEA3727703	ERR1541262	0,0,29,9,4,1,0,0,0,0
ERR1289857	ST268	Human	2014	Spain	Europe	L9	GCA_900517615.1	SAMEA3649578	ERR1289857	0,0,29,9,0,0,0,0,0,0
ERR314530	ST268	Human	Unknown	United Kingdom	Europe	L7	GCA_900560425.1	SAMEA2055004	ERR314530	0,0,29,9,19,0,1,0,1,0
ERR3144564	ST268-1LV	Human	Unknown	Caribbean	North America	L1	GCA_900775075.1	SAMEA104567826	ERR3144564	0,0,29,9,39,*,*,*,*,*
ERR3144592	ST268	Human	Unknown	Caribbean	North America	L1	GCA_900775375.1	SAMEA104567854	ERR3144592	0,0,29,9,39,*,*,*,*,*
ERR3402941	ST268	Human	2018	United Kingdom	Europe	L9	GCA_902162225.1	SAMEA104567225	ERR3402941	0,0,29,9,46,0,0,0,0,0
ERR3402940	ST268	Human	2018	United Kingdom	Europe	L9	GCA_902162315.1	SAMEA104567224	ERR3402940	0,0,29,9,46,0,0,0,0,0
ERR3402942	ST268	Human	2018	United Kingdom	Europe	L9	GCA_902162415.1	SAMEA104567226	ERR3402942	0,0,29,9,46,0,0,0,0,0
ERR3402943	ST268	Human	2018	United Kingdom	Europe	L9	GCA_902162455.1	SAMEA104567227	ERR3402943	0,0,29,9,46,0,0,0,0,0
ERR3403347	ST268	Human	2018	United Kingdom	Europe	L9	GCA_902166155.1	SAMEA4623352	ERR3403347	0,0,29,9,46,0,0,0,0,0
ERR3403348	ST268	Human	2018	United Kingdom	Europe	L9	GCA_902166205.1	SAMEA4623353	ERR3403348	0,0,29,9,46,0,0,0,0,0
ERR3403363	ST268	Human	2018	United Kingdom	Europe	L9	GCA_902166315.1	SAMEA104567221	ERR3403363	0,0,29,9,46,0,0,0,0,0
ERR3403365	ST268	Human	2018	United Kingdom	Europe	L9	GCA_902166345.1	SAMEA104567223	ERR3403365	0,0,29,9,46,0,0,0,0,0
ERR11592280	ST268	Human	2017	Greece	Europe	L6	GCA_956479745.1	SAMEA113934710	ERR11592280	0,0,29,9,71,0,0,0,0,0
ERR1878531	ST268	Human	2015	United Kingdom	Europe	L3	GCA_900173185.1	SAMEA4370574	ERR1878531	0,0,29,9,10,0,0,0,0,0
GCA_026010115.1	ST268	Unknown	2005	Japan	Asia	L6	GCA_026010115.1	SAMD00510834		0,0,29,9,11,1,0,*,*,*
GCA_032671605.1	ST268	Human	2023	Lebanon	Asia	L7	GCA_032671605.1	SAMN37480982		0,0,29,9,19,0,1,*,*,*
GCA_036863655.1	ST268	Human	Unknown	China	Asia	L2	GCA_036863655.1	SAMN39526436		0,0,29,9,*,*,*,*,*,*
GCA_040985135.1	ST268	Human	Unknown	China	Asia	L2	GCA_040985135.1	SAMN37924144		0,0,29,9,*,*,*,*,*,*
GCA_902508235.1	ST268	Human	2017	China	Asia	L2	GCA_902508235.1	SAMEA6099577		0,0,29,9,4,0,1,*,*,*
SRR11819339	ST268	Human	2017	USA	North America	L1	GCA_014838465.1	SAMN14967500	SRR11819339	0,0,29,9,39,2,0,0,*,*
SRR26412242	ST268	Human	2017	Thailand	Asia	L2	GCA_019927785.1	SAMN18874754	SRR26412242	0,0,29,9,4,0,6,1,0,0
DRR281104	ST268	Human	2019	Japan	Asia	L2	GCA_021849535.1	SAMD00287430	DRR281104	0,0,29,9,4,2,1,0,0,0
DRR281011	ST268	Human	2018	Japan	Asia	L2	GCA_021853705.1	SAMD00287337	DRR281011	0,0,29,9,37,0,0,0,0,0
SRR18032328	ST268	Clinical environment	2016	United Kingdom	Europe	L3	GCA_022524025.1	SAMN25988458	SRR18032328	0,0,29,9,15,0,0,0,2,0
SRR22324425	ST268	Human	2022	USA	North America	L1	GCA_027144125.3	SAMN31774407	SRR22324425	0,0,29,9,39,2,0,*,*,*
ERR11578812	ST268	Human	2017	Norway	Europe	L2	GCA_032132875.1	SAMEA113606025	ERR11578812	0,0,29,9,4,0,2,0,0,0
kpn402	ST268	Human	2023	China	Asia	L2	GCA_049337085.1	SAMN47629564		0,0,29,9,4,*,*,*,*,*
kpn44	ST268	Human	2022	China	Asia	L6		SAMN47629563		0,0,29,9,11,0,1,*,*,*
kpn976	ST268	Human	2024	China	Asia	L2		SAMN47629566		0,0,29,9,4,*,*,*,*,*
kpn567	ST268-1LV	Human	2024	China	Asia	L2	GCA_049337005.1	SAMN47629565		0,0,29,9,4,*,*,*,*,*

## Sheet: Table S2
Table S2. Kleborate results of 562 ST268 isolates.
strain	species	species_match	contig_count	N50	largest_contig	total_size	ambiguous_bases	QC_warnings	ST	gapA	infB	mdh	pgi	phoE	rpoB	tonB	YbST	Yersiniabactin	ybtS	ybtX	ybtQ	ybtP	ybtA	irp2	irp1	ybtU	ybtT	ybtE	fyuA	spurious_ybt_hits	CbST	Colibactin	clbA	clbB	clbC	clbD	clbE	clbF	clbG	clbH	clbI	clbL	clbM	clbN	clbO	clbP	clbQ	spurious_clb_hits	AbST
DRR120614	Klebsiella pneumoniae	strong	62	351225	566790	5644680	yes (404)	ambiguous_bases	ST268	2	1	2	1	7	1	81	580	ybt 0; ICEKp10	6	15	25	4	11	371	319	72	14	4	2	-	13	clb 3	2	10	2	2	2	2	2	3	2	2	2	2	2	2	2	-	78
DRR178373	Klebsiella pneumoniae	strong	87	312627	472215	5577087	yes (82)	ambiguous_bases	ST268	2	1	2	1	7	1	81	580	ybt 0; ICEKp10	6	15	25	4	11	371	319	72	14	4	2	-	13-1LV	clb 3	2	10	2*	2	2	2	2	3	2	2	2	2	2	2	2	-	0
DRR178374	Klebsiella pneumoniae	strong	105	350151	605543	5584269	yes (166)	ambiguous_bases	ST268	2	1	2	1	7	1	81	580	ybt 0; ICEKp10	6	15	25	4	11	371	319	72	14	4	2	-	13-1LV	clb 3	2	10	2*	2	2	2	2	3	2	2	2	2	2	2	2	-	0
DRR178375	Klebsiella pneumoniae	strong	98	297820	472419	5577844	yes (449)	ambiguous_bases	ST268	2	1	2	1	7	1	81	580	ybt 0; ICEKp10	6	15	25	4	11	371	319	72	14	4	2	-	13-1LV	clb 3	2	10	2*	2	2	2	2	3	2	2	2	2	2	2	2	-	0
DRR178376	Klebsiella pneumoniae	strong	97	352492	502728	5578973	yes (576)	ambiguous_bases	ST268	2	1	2	1	7	1	81	580	ybt 0; ICEKp10	6	15	25	4	11	371	319	72	14	4	2	-	13-1LV	clb 3	2	10	2*	2	2	2	2	3	2	2	2	2	2	2	2	-	0
DRR178378	Klebsiella pneumoniae	strong	104	320914	502741	5617896	yes (512)	ambiguous_bases	ST268	2	1	2	1	7	1	81	580	ybt 0; ICEKp10	6	15	25	4	11	371	319	72	14	4	2	-	13-1LV	clb 3	2	10	2*	2	2	2	2	3	2	2	2	2	2	2	2	-	0
DRR281002	Klebsiella pneumoniae	strong	60	326584	475338	5529659	yes (39)	ambiguous_bases	ST268	2	1	2	1	7	1	81	580	ybt 0; ICEKp10	6	15	25	4	11	371	319	72	14	4	2	-	13-1LV	clb 3	2	10	2*	2	2	2	2	3	2	2	2	2	2	2	2	-	78
DRR281011	Klebsiella pneumoniae	strong	89	219712	756921	5664450	yes (3011)	ambiguous_bases	ST268	2	1	2	1	7	1	81	580	ybt 0; ICEKp10	6	15	25	4	11	371	319	72	14	4	2	-	13-1LV	clb 3	2	10	2*	2	2	2	2	3	2	2	2	2	2	2	2	-	78
DRR281013	Klebsiella pneumoniae	strong	62	318662	476222	5337054	yes (133)	ambiguous_bases	ST268	2	1	2	1	7	1	81	580-2LV	ybt 0; ICEKp10	6	15	25	4	11	371*	319*	72	14	4	2	-	13-1LV	clb 3	2*	10	2	2	2	2	2	3	2	2	2	2	2	2	2	-	78
DRR281026	Klebsiella pneumoniae	strong	131	191850	474519	5634630	yes (648)	ambiguous_bases	ST268	2	1	2	1	7	1	81	580-2LV	ybt 0; ICEKp10 (truncated)	6*-35%	15	25	4	11	371	319*	72	14	4	2	-	13-2LV	clb 3	2	10	2*	2	2	2	2	3	2*	2	2	2	2	2	2	-	78-1LV
DRR281065	Klebsiella pneumoniae	strong	57	382196	617429	5508735	yes (77)	ambiguous_bases	ST268-1LV	2	1	2	1	7*	1	81	580	ybt 0; ICEKp10	6	15	25	4	11	371	319	72	14	4	2	-	13-1LV	clb 3	2	10	2*	2	2	2	2	3	2	2	2	2	2	2	2	-	78
DRR281082	Klebsiella pneumoniae	strong	52	351916	697695	5299036	yes (258)	ambiguous_bases	ST268	2	1	2	1	7	1	81	0	-	-	-	-	-	-	-	-	-	-	-	-	-	0	-	-	-	-	-	-	-	-	-	-	-	-	-	-	-	-	-	78
DRR281084	Klebsiella pneumoniae	strong	39	318659	745750	5340915	yes (179)	ambiguous_bases	ST268	2	1	2	1	7	1	81	0	-	-	-	-	-	-	-	-	-	-	-	-	-	0	-	-	-	-	-	-	-	-	-	-	-	-	-	-	-	-	-	76
DRR281089	Klebsiella pneumoniae	strong	62	382165	812013	5504549	yes (182)	ambiguous_bases	ST268-1LV	2	1	2	1	7*	1	81	580	ybt 0; ICEKp10	6	15	25	4	11	371	319	72	14	4	2	-	13-1LV	clb 3	2	10	2*	2	2	2	2	3	2	2	2	2	2	2	2	-	78
DRR281101	Klebsiella pneumoniae	strong	51	361756	570067	5523294	yes (377)	ambiguous_bases	ST268	2	1	2	1	7	1	81	580-1LV	ybt 0; ICEKp10	6	15	25	4	11	371	319*	72	14	4	2	-	13	clb 3	2	10	2	2	2	2	2	3	2	2	2	2	2	2	2	-	78
DRR281104	Klebsiella pneumoniae	strong	55	361800	812425	5524254	yes (293)	ambiguous_bases	ST268	2	1	2	1	7	1	81	580-1LV	ybt 0; ICEKp10	6	15	25	4	11	371	319*	72	14	4	2	-	13	clb 3	2	10	2	2	2	2	2	3	2	2	2	2	2	2	2	-	78
DRR316503	Klebsiella pneumoniae	strong	72	362036	823370	5656040	yes (179)	ambiguous_bases	ST268	2	1	2	1	7	1	81	580	ybt 0; ICEKp10	6	15	25	4	11	371	319	72	14	4	2	-	13-2LV	clb 3	2	10	2*	2	2	2	2	3	2	2	2	2	2	2*	2	-	78
DRR316528	Klebsiella pneumoniae	strong	62	288953	698610	5451253	yes (202)	ambiguous_bases	ST268	2	1	2	1	7	1	81	432	ybt 20; ICEKp10	132	65	201	71	46	452	26	2	11	4	2	-	73	clb 3	2	10	21	2	2	2	2	28	2	2	2	2	2	2	2	-	0
DRR316549	Klebsiella pneumoniae	strong	99	137992	387155	5559289	yes (382)	ambiguous_bases	ST268	2	1	2	1	7	1	81	580	ybt 0; ICEKp10	6	15	25	4	11	371	319	72	14	4	2	-	13-1LV	clb 3	2	10	2*	2	2	2	2	3	2	2	2	2	2	2	2	-	78
DRR316551	Klebsiella pneumoniae	strong	120	141121	476053	5329441	yes (1067)	ambiguous_bases	ST268	2	1	2	1	7	1	81	580-1LV	ybt 0; ICEKp10	6	15*	25	4	11	371	319	72	14	4	2	-	13-1LV	clb 3	2	10	2	2	2	2	2	3	2*	2	2	2	2	2	2	-	0
DRR316553	Klebsiella pneumoniae	strong	80	291698	515413	5560342	yes (115)	ambiguous_bases	ST268	2	1	2	1	7	1	81	580-1LV	ybt 0; ICEKp10	6	15	25	4	11	371	319	72	14	4	185	-	13-1LV	clb 3 (truncated)	2	10	2	2	2*-68%	2	2	3	2	2	2	2	2	2	2	-	78
DRR320091	Klebsiella pneumoniae	strong	66	401177	824004	5425639	yes (633)	ambiguous_bases	ST268	2	1	2	1	7	1	81	580	ybt 0; ICEKp10	6	15	25	4	11	371	319	72	14	4	2	-	13	clb 3	2	10	2	2	2	2	2	3	2	2	2	2	2	2	2	-	78
DRR320144	Klebsiella pneumoniae	strong	160	60505	369975	5131966	yes (431)	ambiguous_bases	ST268	2	1	2	1	7	1	81	0	-	-	-	-	-	-	-	-	-	-	-	-	-	0	-	-	-	-	-	-	-	-	-	-	-	-	-	-	-	-	-	1
DRR320181	Klebsiella pneumoniae	strong	191	61334	236513	5513939	yes (260)	ambiguous_bases	ST268	2	1	2	1	7	1	81	63-1LV	ybt 6; ICEKp5	22	22	6	24*	16	53	51	9	17	5	30	-	0	-	-	-	-	-	-	-	-	-	-	-	-	-	-	-	-	-	1
DRR320185	Klebsiella pneumoniae	strong	79	192716	440975	5472277	yes (328)	ambiguous_bases	ST268	2	1	2	1	7	1	81	580	ybt 0; ICEKp10	6	15	25	4	11	371	319	72	14	4	2	-	13-2LV	clb 3	2	10	2*	2	2	2	2	3	2	2*	2	2	2	2	2	-	78
DRR320186	Klebsiella pneumoniae	strong	62	283561	614425	5477980	yes (137)	ambiguous_bases	ST268	2	1	2	1	7	1	81	580	ybt 0; ICEKp10	6	15	25	4	11	371	319	72	14	4	2	-	13-2LV	clb 3	2	10	2*	2	2	2	2	3	2	2*	2	2	2	2	2	-	78
DRR386365	Klebsiella pneumoniae	strong	79	349904	749582	5525765	yes (529)	ambiguous_bases	ST268	2	1	2	1	7	1	81	580	ybt 0; ICEKp10	6	15	25	4	11	371	319	72	14	4	2	-	13-1LV	clb 3	2	10	2*	2	2	2	2	3	2	2	2	2	2	2	2	-	78
DRR386519	Klebsiella pneumoniae	strong	93	316260	556264	5696802	yes (836)	ambiguous_bases	ST268	2	1	2	1	7	1	81	580	ybt 0; ICEKp10	6	15	25	4	11	371	319	72	14	4	2	-	13-1LV	clb 3	2	10	2*	2	2	2	2	3	2	2	2	2	2	2	2	-	78
DRR386520	Klebsiella pneumoniae	strong	88	372603	618502	5696139	yes (564)	ambiguous_bases	ST268	2	1	2	1	7	1	81	580-1LV	ybt 0; ICEKp10	6	15	25	4	11	371	319	72	14	4	141	-	13-1LV	clb 3	2	10	2*	2	2	2	2	3	2	2	2	2	2	2	2	-	78
DRR386532	Klebsiella pneumoniae	strong	174	105417	502040	5727742	yes (925)	ambiguous_bases	ST268	2	1	2	1	7	1	81	580-1LV	ybt 0; ICEKp10 (truncated)	6	15	25	4	11	371*-15%	319	72	14	4	2	-	13-1LV	clb 3	2	10	2*	2	2	2	2	3	2	2	2	2	2	2	2	-	78
DRR386554	Klebsiella pneumoniae	strong	157	90806	316216	5515885	yes (1995)	ambiguous_bases	ST268	2	1	2	1	7	1	81	0	-	-	-	-	-	-	-	-	-	-	-	-	-	0	-	-	-	-	-	-	-	-	-	-	-	-	-	-	-	-	-	78
DRR386772	Klebsiella pneumoniae	strong	87	174711	521309	5466625	yes (177)	ambiguous_bases	ST268	2	1	2	1	7	1	81	580	ybt 0; ICEKp10	6	15	25	4	11	371	319	72	14	4	2	-	13-1LV	clb 3	2	10	2*	2	2	2	2	3	2	2	2	2	2	2	2	-	78
DRR387530	Klebsiella pneumoniae	strong	155	79998	239762	5430395	yes (345)	ambiguous_bases	ST268	2	1	2	1	7	1	81	580	ybt 0; ICEKp10	6	15	25	4	11	371	319	72	14	4	2	-	13-2LV	clb 3	2	10	2*	2	2	2	2	3	2	2	2	2	2*	2	2	-	0
DRR388059	Klebsiella pneumoniae	strong	83	292247	642566	5678821	yes (1450)	ambiguous_bases	ST268	2	1	2	1	7	1	81	580-1LV	ybt 0; ICEKp10 (truncated)	6	15	25	4	11	371*-16%	319	72	14	4	2	-	13	clb 3	2	10	2	2	2	2	2	3	2	2	2	2	2	2	2	-	78
DRR388085	Klebsiella pneumoniae	strong	96	238439	677750	5466989	yes (1379)	ambiguous_bases	ST268	2	1	2	1	7	1	81	63-2LV	ybt 6; ICEKp5	22	22	6	24*	16	53	51	9	17	5	30*	-	0	-	-	-	-	-	-	-	-	-	-	-	-	-	-	-	-	-	0
DRR388182	Klebsiella pneumoniae	strong	73	311888	660578	5594275	yes (824)	ambiguous_bases	ST268	2	1	2	1	7	1	81	580	ybt 0; ICEKp10	6	15	25	4	11	371	319	72	14	4	2	-	13-1LV	clb 3	2	10	2*	2	2	2	2	3	2	2	2	2	2	2	2	-	78
DRR388187	Klebsiella pneumoniae	strong	99	157659	493177	5462527	yes (434)	ambiguous_bases	ST268	2	1	2	1	7	1	81	0	-	-	-	-	-	-	-	-	-	-	-	-	-	0	-	-	-	-	-	-	-	-	-	-	-	-	-	-	-	-	-	78
DRR388882	Klebsiella pneumoniae	strong	89	351908	822815	5702755	yes (1066)	ambiguous_bases	ST268	2	1	2	1	7	1	81	580	ybt 0; ICEKp10	6	15	25	4	11	371	319	72	14	4	2	-	13-1LV	clb 3	2	10	2*	2	2	2	2	3	2	2	2	2	2	2	2	-	78
DRR388907	Klebsiella pneumoniae	strong	66	182280	438988	5407058	yes (201)	ambiguous_bases	ST268	2	1	2	1	7	1	81	63-1LV	ybt 6; ICEKp5	22	22	6	24*	16	53	51	9	17	5	30	-	0	-	-	-	-	-	-	-	-	-	-	-	-	-	-	-	-	-	1
DRR389217	Klebsiella pneumoniae	strong	64	278914	773676	5446053	yes (396)	ambiguous_bases	ST268	2	1	2	1	7	1	81	0	-	-	-	-	-	-	-	-	-	-	-	-	-	0	-	-	-	-	-	-	-	-	-	-	-	-	-	-	-	-	-	78
DRR389218	Klebsiella pneumoniae	strong	74	280109	773343	5446578	yes (760)	ambiguous_bases	ST268	2	1	2	1	7	1	81	0	-	-	-	-	-	-	-	-	-	-	-	-	-	0	-	-	-	-	-	-	-	-	-	-	-	-	-	-	-	-	-	78
DRR389385	Klebsiella pneumoniae	strong	115	130847	410582	5477953	yes (493)	ambiguous_bases	ST268	2	1	2	1	7	1	81	0	-	22	22	6	24*	16	53	266*-20%	-	-	-	-	irp1_533*-20%	0	-	-	-	-	-	-	-	-	-	-	-	-	-	-	-	-	-	1
DRR389449	Klebsiella pneumoniae	strong	147	146097	434251	5695566	yes (127)	ambiguous_bases	ST268	2	1	2	1	7	1	81	63-3LV	ybt 6; ICEKp5 (truncated)	22*	22	6	24*	16	53	51*-2%	9	17	5	30	-	0	-	-	-	-	-	-	-	-	-	-	-	-	-	-	-	-	-	1
DRR389453	Klebsiella pneumoniae	strong	51	399190	730336	5399584	yes (222)	ambiguous_bases	ST268	2	1	2	1	7	1	81	63-2LV	ybt 6; ICEKp5 (truncated)	22	22	6	24*	16	53	51	9	17	5*-46%	30	-	0	-	-	-	-	-	-	-	-	-	-	-	-	-	-	-	-	-	1
DRR389483	Klebsiella pneumoniae	strong	91	184899	530996	5641802	yes (664)	ambiguous_bases	ST268	2	1	2	1	7	1	81	580-1LV	ybt 0; ICEKp10	6	15	25	4	11	371	319	72	14	4*	2	-	13-1LV	clb 3	2	10	2*	2	2	2	2	3	2	2	2	2	2	2	2	-	78
DRR389495	Klebsiella pneumoniae	strong	73	350019	822578	5551551	yes (358)	ambiguous_bases	ST268	2	1	2	1	7	1	81	0	-	-	-	-	-	-	-	-	-	-	-	-	-	0	-	-	-	-	-	-	-	-	-	-	-	-	-	-	-	-	-	78
DRR389516	Klebsiella pneumoniae	strong	123	136066	430847	5579765	yes (417)	ambiguous_bases	ST268	2	1	2	1	7	1	81	580-2LV	ybt 0; ICEKp10	6	15	25	4	11	371	319*	72	14	4	54	-	13-1LV	clb 3	2	10	2*	2	2	2	2	3	2	2	2	2	2	2	2	-	78
DRR389562	Klebsiella pneumoniae	strong	115	213026	472233	5569997	yes (716)	ambiguous_bases	ST268-1LV	2	1	2	1	7*	1	81	580-2LV	ybt 0; ICEKp10	6	15*	25	4	11	220*	319	72	14	4	2	-	13-1LV	clb 3 (truncated)	2	10	2	2	2	2	2	3	2	2	2*-77%	2	2	2	2	-	78
DRR389569	Klebsiella pneumoniae	strong	109	205654	472241	5539533	yes (895)	ambiguous_bases	ST268-1LV	2	1	2	1	7*	1	81	580-2LV	ybt 0; ICEKp10	6	15*	25	4	11	220*	319	72	14	4	2	-	13-1LV	clb 3 (truncated)	2	10	2	2	2	2	2	3	2	2	2*-77%	2	2	2	2	-	78-1LV
DRR389592	Klebsiella pneumoniae	strong	88	337306	707443	5732714	yes (1524)	ambiguous_bases	ST268	2	1	2	1	7	1	81	580	ybt 0; ICEKp10	6	15	25	4	11	371	319	72	14	4	2	-	13-1LV	clb 3	2*	10	2	2	2	2	2	3	2	2	2	2	2	2	2	-	78
DRR389595	Klebsiella pneumoniae	strong	87	216826	469558	5420511	yes (274)	ambiguous_bases	ST268	2	1	2	1	7	1	81	580-1LV	ybt 0; ICEKp10	6	15	25	4	11	371	319*	72	14	4	2	-	13	clb 3	2	10	2	2	2	2	2	3	2	2	2	2	2	2	2	-	0
DRR389598	Klebsiella pneumoniae	strong	97	284743	466190	5539083	yes (325)	ambiguous_bases	ST268	2	1	2	1	7	1	81	580-1LV	ybt 0; ICEKp10	6	15	25	4	11	371	319*	72	14	4	2	-	13	clb 3	2	10	2	2	2	2	2	3	2	2	2	2	2	2	2	-	0
DRR389605	Klebsiella pneumoniae	strong	56	383242	1109373	5480221	yes (181)	ambiguous_bases	ST268	2	1	2	1	7	1	81	208-1LV	ybt 9; ICEKp3	5	19	6	55	1	16	126	9	5	5	55	-	0	-	-	-	-	-	-	-	-	-	-	-	-	-	-	-	-	-	0
DRR389758	Klebsiella pneumoniae	strong	96	171698	454996	5627234	yes (248)	ambiguous_bases	ST268	2	1	2	1	7	1	81	63-2LV	ybt 6; ICEKp5	22	22	6	24*	16	222*	51	9	17	5	30	-	0	-	-	-	-	-	-	-	-	-	-	-	-	-	-	-	-	-	1
DRR389918	Klebsiella pneumoniae	strong	85	237067	462324	5850722	yes (256)	ambiguous_bases	ST268	2	1	2	1	7	1	81	580	ybt 0; ICEKp10	6	15	25	4	11	371	319	72	14	4	2	-	13	clb 3	2	10	2	2	2	2	2	3	2	2	2	2	2	2	2	-	78
DRR389962	Klebsiella pneumoniae	strong	68	180999	471576	5305209	yes (114)	ambiguous_bases	ST268	2	1	2	1	7	1	81	580	ybt 0; ICEKp10	6	15	25	4	11	371	319	72	14	4	2	-	13-1LV	clb 3	2	10	2*	2	2	2	2	3	2	2	2	2	2	2	2	-	0
DRR389969	Klebsiella pneumoniae	strong	95	350106	566858	5854080	yes (664)	ambiguous_bases	ST268	2	1	2	1	7	1	81	580	ybt 0; ICEKp10	6	15	25	4	11	371	319	72	14	4	2	-	13	clb 3	2	10	2	2	2	2	2	3	2	2	2	2	2	2	2	-	78
DRR390016	Klebsiella pneumoniae	strong	94	291674	475702	5839812	yes (415)	ambiguous_bases	ST268	2	1	2	1	7	1	81	580	ybt 0; ICEKp10	6	15	25	4	11	371	319	72	14	4	2	-	13	clb 3	2	10	2	2	2	2	2	3	2	2	2	2	2	2	2	-	78
DRR390021	Klebsiella pneumoniae	strong	114	291324	479927	5782516	yes (1009)	ambiguous_bases	ST268	2	1	2	1	7	1	81	580-1LV	ybt 0; ICEKp10	6	15	25	4	11	371	319	72	14	4	76	-	13	clb 3	2	10	2	2	2	2	2	3	2	2	2	2	2	2	2	-	78
DRR390380	Klebsiella pneumoniae	strong	88	292137	475709	5622205	yes (652)	ambiguous_bases	ST268	2	1	2	1	7	1	81	580-1LV	ybt 0; ICEKp10	6	15	25	4	11	371	319*	72	14	4	2	-	13-1LV	clb 3	2	10	2*	2	2	2	2	3	2	2	2	2	2	2	2	-	78
DRR390493	Klebsiella pneumoniae	strong	58	250787	504587	5462276	yes (250)	ambiguous_bases	ST268	2	1	2	1	7	1	81	63-1LV	ybt 6; ICEKp5	22	22	6	24*	16	53	51	9	17	5	30	-	0	-	-	-	-	-	-	-	-	-	-	-	-	-	-	-	-	-	1-1LV
DRR390500	Klebsiella pneumoniae	strong	80	293729	522365	5469963	yes (216)	ambiguous_bases	ST268	2	1	2	1	7	1	81	580	ybt 0; ICEKp10	6	15	25	4	11	371	319	72	14	4	2	-	13	clb 3	2	10	2	2	2	2	2	3	2	2	2	2	2	2	2	-	78
DRR390513	Klebsiella pneumoniae	strong	117	117396	527842	5444797	yes (487)	ambiguous_bases	ST268	2	1	2	1	7	1	81	580	ybt 0; ICEKp10	6	15	25	4	11	371	319	72	14	4	2	-	13	clb 3	2	10	2	2	2	2	2	3	2	2	2	2	2	2	2	-	78
DRR390544	Klebsiella pneumoniae	strong	97	290974	530756	5850752	yes (412)	ambiguous_bases	ST268	2	1	2	1	7	1	81	580	ybt 0; ICEKp10	6	15	25	4	11	371	319	72	14	4	2	-	13-2LV	clb 3	2	10*	2*	2	2	2	2	3	2	2	2	2	2	2	2	-	78
DRR390553	Klebsiella pneumoniae	strong	41	325454	822896	5329239	yes (172)	ambiguous_bases	ST268	2	1	2	1	7	1	81	0	-	-	-	-	-	-	-	-	-	-	-	-	-	0	-	-	-	-	-	-	-	-	-	-	-	-	-	-	-	-	-	78
DRR390622	Klebsiella pneumoniae	strong	123	123849	354113	5582648	yes (339)	ambiguous_bases	ST268	2	1	2	1	7	1	81	580	ybt 0; ICEKp10	6	15	25	4	11	371	319	72	14	4	2	-	13-2LV	clb 3	2	10	2*	2	2	2	2	3	2	2*	2	2	2	2	2	-	78
DRR390624	Klebsiella pneumoniae	strong	140	99604	310696	5574762	yes (334)	ambiguous_bases	ST268	2	1	2	1	7	1	81	580	ybt 0; ICEKp10	6	15	25	4	11	371	319	72	14	4	2	-	13-1LV	clb 3	2	10	2*	2	2	2	2	3	2	2	2	2	2	2	2	-	78
DRR390632	Klebsiella pneumoniae	strong	81	177871	401759	5574894	yes (943)	ambiguous_bases	ST268	2	1	2	1	7	1	81	580	ybt 0; ICEKp10	6	15	25	4	11	371	319	72	14	4	2	-	13-1LV	clb 3	2	10	2*	2	2	2	2	3	2	2	2	2	2	2	2	-	78
DRR390633	Klebsiella pneumoniae	strong	77	240783	401779	5587486	yes (234)	ambiguous_bases	ST268	2	1	2	1	7	1	81	580	ybt 0; ICEKp10	6	15	25	4	11	371	319	72	14	4	2	-	13-2LV	clb 3	2	10	2*	2	2	2	2	3	2	2*	2	2	2	2	2	-	78
DRR390634	Klebsiella pneumoniae	strong	84	140166	381964	5579554	yes (1114)	ambiguous_bases	ST268	2	1	2	1	7	1	81	580	ybt 0; ICEKp10	6	15	25	4	11	371	319	72	14	4	2	-	13-1LV	clb 3	2	10	2*	2	2	2	2	3	2	2	2	2	2	2	2	-	78
DRR390661	Klebsiella pneumoniae	strong	87	180320	507865	5509982	yes (3355)	ambiguous_bases	ST268	2	1	2	1	7	1	81	580	ybt 0; ICEKp10	6	15	25	4	11	371	319	72	14	4	2	-	13	clb 3	2	10	2	2	2	2	2	3	2	2	2	2	2	2	2	-	78
DRR390688	Klebsiella pneumoniae	strong	142	127661	476768	5458264	yes (1148)	ambiguous_bases	ST268	2	1	2	1	7	1	81	580	ybt 0; ICEKp10	6	15	25	4	11	371	319	72	14	4	2	-	13	clb 3	2	10	2	2	2	2	2	3	2	2	2	2	2	2	2	-	78
DRR390718	Klebsiella pneumoniae	strong	93	350106	820018	5600058	yes (489)	ambiguous_bases	ST268	2	1	2	1	7	1	81	580	ybt 0; ICEKp10	6	15	25	4	11	371	319	72	14	4	2	-	13	clb 3	2	10	2	2	2	2	2	3	2	2	2	2	2	2	2	-	78
DRR390723	Klebsiella pneumoniae	strong	96	260710	528100	5525633	yes (817)	ambiguous_bases	ST268	2	1	2	1	7	1	81	580-1LV	ybt 0; ICEKp10	6	15	25	4	11	371	319	72	14	4	2*	-	13	clb 3	2	10	2	2	2	2	2	3	2	2	2	2	2	2	2	-	78
DRR390795	Klebsiella pneumoniae	strong	95	207012	817771	5431099	yes (219)	ambiguous_bases	ST268	2	1	2	1	7	1	81	580	ybt 0; ICEKp10	6	15	25	4	11	371	319	72	14	4	2	-	13-1LV	clb 3 (truncated)	2	10	2	2	2	2	2	3	2	2	2	2	2	2	2*-82%	-	0
DRR390824	Klebsiella pneumoniae	strong	73	225650	741301	5565985	yes (3691)	ambiguous_bases	ST268	2	1	2	1	7	1	81	63-2LV	ybt 6; ICEKp5 (truncated)	22	22	6	24*	16	53*-0%	51	9	17	5	30	-	0	-	-	-	-	-	-	-	-	-	-	-	-	-	-	-	-	-	1
DRR390885	Klebsiella pneumoniae	strong	66	349940	529259	5621529	yes (651)	ambiguous_bases	ST268	2	1	2	1	7	1	81	580-1LV	ybt 0; ICEKp10	6	15	25	4	11	371	319*	72	14	4	2	-	13-1LV	clb 3	2	10	2*	2	2	2	2	3	2	2	2	2	2	2	2	-	78
DRR391000	Klebsiella pneumoniae	strong	117	219896	464736	5720973	yes (1539)	ambiguous_bases	ST268	2	1	2	1	7	1	81	580-2LV	ybt 0; ICEKp10 (truncated)	6	15	25	4	11	371*	319*-61%	72	14	4	2	-	13-1LV	clb 3	2	10	2*	2	2	2	2	3	2	2	2	2	2	2	2	-	78
DRR503784	Klebsiella pneumoniae	strong	62	215680	785518	5293642	yes (323)	ambiguous_bases	ST268	2	1	2	1	7	1	81	580	ybt 0; ICEKp10	6	15	25	4	11	371	319	72	14	4	2	-	13-1LV	clb 3	2	10	2*	2	2	2	2	3	2	2	2	2	2	2	2	-	0
DRR503797	Klebsiella pneumoniae	strong	48	321167	502850	5155075	yes (309)	ambiguous_bases	ST268	2	1	2	1	7	1	81	0	-	-	-	-	-	-	-	-	-	-	-	-	-	0	-	-	-	-	-	-	-	-	-	-	-	-	-	-	-	-	-	0
DRR503817	Klebsiella pneumoniae	strong	66	201513	524450	5381359	yes (407)	ambiguous_bases	ST268	2	1	2	1	7	1	81	580	ybt 0; ICEKp10	6	15	25	4	11	371	319	72	14	4	2	-	13-2LV	clb 3	2	10	2*	2	2	2	2	3	2	2	2	2*	2	2	2	-	78
ERR10040024	Klebsiella pneumoniae	strong	99	189624	515117	5336817	yes (354)	ambiguous_bases	ST268	2	1	2	1	7	1	81	481	ybt 10; ICEKp4	32	12	193	39	25	505	564	135	25	8	2	-	0	-	-	-	-	-	-	-	-	-	-	-	-	-	-	-	-	-	0
ERR10040062	Klebsiella pneumoniae	strong	126	301172	784443	5433615	yes (411)	ambiguous_bases	ST268	2	1	2	1	7	1	81	0	-	-	-	-	-	-	-	-	-	-	-	-	-	0	-	-	-	-	-	-	-	-	-	-	-	-	-	-	-	-	-	0
ERR10040091	Klebsiella pneumoniae	strong	272	138721	383017	5648253	yes (1033)	ambiguous_bases	ST268	2	1	2	1	7	1	81	383-1LV	ybt 10; ICEKp4	3	12	4	66	3	137	139	3	10	60	2*	-	0	-	-	-	-	-	-	-	-	-	-	-	-	-	-	-	-	-	0
ERR1008654	Klebsiella pneumoniae	strong	29	422342	1474565	5334315	yes (118)	ambiguous_bases	ST268	2	1	2	1	7	1	81	144	ybt 14; ICEKp5 (truncated)	4	4	5	4	1	140-16%	62	2	4	4	20	-	0	-	-	-	-	-	-	-	-	-	-	-	-	-	-	-	-	-	0
ERR1008699	Klebsiella pneumoniae	strong	34	408248	1474446	5335377	yes (116)	ambiguous_bases	ST268	2	1	2	1	7	1	81	144	ybt 14; ICEKp5 (truncated)	4	4	5	4	1	140-16%	62	2	4	4	20	-	0	-	-	-	-	-	-	-	-	-	-	-	-	-	-	-	-	-	0
ERR1023788	Klebsiella pneumoniae	strong	30	412472	1474551	5333942	yes (189)	ambiguous_bases	ST268	2	1	2	1	7	1	81	151	ybt 14; ICEKp5	4	4	5	4	1	69	62	2	4	4	20	-	0	-	-	-	-	-	-	-	-	-	-	-	-	-	-	-	-	-	0
ERR10431901	Klebsiella pneumoniae	strong	99	318179	799709	5434447	yes (865)	ambiguous_bases	ST268	2	1	2	1	7	1	81	0	-	-	-	-	-	-	-	-	-	-	-	-	-	0	-	-	-	-	-	-	-	-	-	-	-	-	-	-	-	-	-	0
ERR10738894	Klebsiella pneumoniae	strong	154	371376	1168771	5781941	yes (1017)	ambiguous_bases	ST268	2	1	2	1	7	1	81	0	-	-	-	-	-	-	-	-	-	-	-	-	-	0	-	-	-	-	-	-	-	-	-	-	-	-	-	-	-	-	-	0
ERR10793231	Klebsiella pneumoniae	strong	56	424991	932311	5419999	yes (330)	ambiguous_bases	ST268	2	1	2	1	7	1	81	0	-	-	-	-	-	-	-	-	-	-	-	-	-	0	-	-	-	-	-	-	-	-	-	-	-	-	-	-	-	-	-	0
ERR11195379	Klebsiella pneumoniae	strong	54	395684	644189	5506177	yes (253)	ambiguous_bases	ST268	2	1	2	1	7	1	81	481	ybt 10; ICEKp4	32	12	193	39	25	505	564	135	25	8	2	-	0	-	-	-	-	-	-	-	-	-	-	-	-	-	-	-	-	-	0
ERR11525251	Klebsiella pneumoniae	strong	55	382149	608467	5506596	yes (189)	ambiguous_bases	ST268	2	1	2	1	7	1	81	481	ybt 10; ICEKp4	32	12	193	39	25	505	564	135	25	8	2	-	0	-	-	-	-	-	-	-	-	-	-	-	-	-	-	-	-	-	0
ERR11578812	Klebsiella pneumoniae	strong	54	475938	825009	5403721	yes (160)	ambiguous_bases	ST268	2	1	2	1	7	1	81	580	ybt 0; ICEKp10	6	15	25	4	11	371	319	72	14	4	2	-	13-1LV	clb 3	2	10	2	2	2	2*	2	3	2	2	2	2	2	2	2	-	0
ERR11579001	Klebsiella pneumoniae	strong	49	380581	680263	5155347	yes (5690)	ambiguous_bases	ST268	2	1	2	1	7	1	81	0	-	-	-	-	-	-	-	-	-	-	-	-	-	0	-	-	-	-	-	-	-	-	-	-	-	-	-	-	-	-	-	0
ERR11592280	Klebsiella pneumoniae	strong	36	502970	2000330	5494103	yes (124)	ambiguous_bases	ST268	2	1	2	1	7	1	81	65	ybt 4; plasmid	23	27	30	18	13	65	61	9	18	26	35	-	0	-	-	-	-	-	-	-	-	-	-	-	-	-	-	-	-	-	0
ERR11741184	Klebsiella pneumoniae	strong	75	251894	527592	5427404	yes (303)	ambiguous_bases	ST268	2	1	2	1	7	1	81	0	-	17	18	23	16	1	101	287	9	5	5	11	-	13-5LV	clb 3 (truncated)	2	10*-0%	2	2	2	5	2	3*	5	2	2	2	2	3	2	-	1
ERR11741220	Klebsiella pneumoniae	strong	144	145018	349232	5460524	yes (841)	ambiguous_bases	ST268	2	1	2	1	7	1	81	580-1LV	ybt 0; ICEKp10	6	15	25	4	11	371	319*	72	14	4	2	-	13-1LV	clb 3	2	10*	2	2	2	2	2	3	2	2	2	2	2	2	2	-	78
ERR11741239	Klebsiella pneumoniae	strong	208	94326	372463	5650828	yes (836)	ambiguous_bases	ST268	2	1	2	1	7	1	81	580	ybt 0; ICEKp10	6	15	25	4	11	371	319	72	14	4	2	-	13-1LV	clb 3 (incomplete)	-	10	2	2	2	2	2	3	2	2	2	2	2	2	2	-	78
ERR11741240	Klebsiella pneumoniae	strong	143	172643	383199	5662907	yes (519)	ambiguous_bases	ST268	2	1	2	1	7	1	81	580	ybt 0; ICEKp10	6	15	25	4	11	371	319	72	14	4	2	-	13-1LV	clb 3 (incomplete)	-	10	2	2	2	2	2	3	2	2	2	2	2	2	2	-	78
ERR11741252	Klebsiella pneumoniae	strong	104	215334	461229	5410558	yes (475)	ambiguous_bases	ST268	2	1	2	1	7	1	81	580	ybt 0; ICEKp10	6	15	25	4	11	371	319	72	14	4	2	-	13	clb 3	2	10	2	2	2	2	2	3	2	2	2	2	2	2	2	-	78
ERR11752345	Klebsiella pneumoniae	strong	115	361870	1552476	5774056	yes (737)	ambiguous_bases	ST268	2	1	2	1	7	1	81	0	-	-	-	-	-	-	-	-	-	-	-	-	-	0	-	-	-	-	-	-	-	-	-	-	-	-	-	-	-	-	-	0
ERR12058283	Klebsiella pneumoniae	strong	78	350161	529826	5759797	yes (51)	ambiguous_bases	ST268	2	1	2	1	7	1	81	580-3LV	ybt 0; ICEKp10	6	15	25	4	11	371*	319*	72	14*	4	2	-	13-1LV	clb 3	2	10	2	2	2	2	2*	3	2	2	2	2	2	2	2	-	78
ERR12059054	Klebsiella pneumoniae	strong	97	318663	820551	5784769	yes (1009)	ambiguous_bases	ST268	2	1	2	1	7	1	81	580-1LV	ybt 0; ICEKp10	6	15	25	4	11	371*	319	72	14	4	2	-	13-1LV	clb 3	2	10	2	2	2	2	2*	3	2	2	2	2	2	2	2	-	78
ERR12059077	Klebsiella pneumoniae	strong	74	318953	528751	5749014	yes (258)	ambiguous_bases	ST268	2	1	2	1	7	1	81	580-1LV	ybt 0; ICEKp10	6	15	25	4	11	371	319*	72	14	4	2	-	13-1LV	clb 3	2	10	2	2	2	2	2*	3	2	2	2	2	2	2	2	-	78
ERR12059092	Klebsiella pneumoniae	strong	69	361773	820653	5643782	yes (51)	ambiguous_bases	ST268	2	1	2	1	7	1	81	580	ybt 0; ICEKp10	6	15	25	4	11	371	319	72	14	4	2	-	13-1LV	clb 3	2	10	2	2	2	2	2*	3	2	2	2	2	2	2	2	-	78
ERR12059122	Klebsiella pneumoniae	strong	71	319299	820808	5746401	yes (398)	ambiguous_bases	ST268	2	1	2	1	7	1	81	580-1LV	ybt 0; ICEKp10	6	15	25	4	11	371	319*	72	14	4	2	-	13-1LV	clb 3	2	10	2	2	2	2	2*	3	2	2	2	2	2	2	2	-	78
ERR12059210	Klebsiella pneumoniae	strong	65	213933	1301292	5689483	yes (236)	ambiguous_bases	ST268	2	1	2	1	7	1	81	0	-	-	-	-	-	-	-	-	-	-	-	-	-	0	-	-	-	-	-	-	-	-	-	-	-	-	-	-	-	-	-	0
ERR12059232	Klebsiella pneumoniae	strong	99	318645	541038	5787160	yes (120)	ambiguous_bases	ST268	2	1	2	1	7	1	81	580-1LV	ybt 0; ICEKp10	6	15	25	4	11	371*	319	72	14	4	2	-	13-1LV	clb 3	2	10	2	2	2	2	2*	3	2	2	2	2	2	2	2	-	78
ERR12059260	Klebsiella pneumoniae	strong	84	319437	833599	5780691	yes (228)	ambiguous_bases	ST268	2	1	2	1	7	1	81	580-1LV	ybt 0; ICEKp10	6	15	25	4	11	371*	319	72	14	4	2	-	13-1LV	clb 3	2	10	2	2	2	2	2*	3	2	2	2	2	2	2	2	-	78
ERR12059269	Klebsiella pneumoniae	strong	78	361063	544208	5699260	yes (251)	ambiguous_bases	ST268	2	1	2	1	7	1	81	580	ybt 0; ICEKp10	6	15	25	4	11	371	319	72	14	4	2	-	13-1LV	clb 3	2	10	2	2	2	2	2*	3	2	2	2	2	2	2	2	-	78
ERR12059271	Klebsiella pneumoniae	strong	81	362034	820814	5700254	yes (357)	ambiguous_bases	ST268	2	1	2	1	7	1	81	580	ybt 0; ICEKp10	6	15	25	4	11	371	319	72	14	4	2	-	13-1LV	clb 3	2	10	2	2	2	2	2*	3	2	2	2	2	2	2	2	-	78
ERR12128055	Klebsiella pneumoniae	strong	31	439114	970381	5225674	yes (98)	ambiguous_bases	ST268	2	1	2	1	7	1	81	0	-	-	-	-	-	-	-	-	-	-	-	-	-	0	-	-	-	-	-	-	-	-	-	-	-	-	-	-	-	-	-	0
ERR12128073	Klebsiella pneumoniae	strong	42	439021	970270	5225887	yes (406)	ambiguous_bases	ST268	2	1	2	1	7	1	81	0	-	-	-	-	-	-	-	-	-	-	-	-	-	0	-	-	-	-	-	-	-	-	-	-	-	-	-	-	-	-	-	0
ERR12128074	Klebsiella pneumoniae	strong	43	289473	680104	5217383	yes (563)	ambiguous_bases	ST268	2	1	2	1	7	1	81	0	-	-	-	-	-	-	-	-	-	-	-	-	-	0	-	-	-	-	-	-	-	-	-	-	-	-	-	-	-	-	-	0
ERR12132177	Klebsiella pneumoniae	strong	135	133399	362490	5449534	yes (806)	ambiguous_bases	ST268	2	1	2	1	7	1	81	481-1LV	ybt 10; ICEKp4	32	12	193	39	25	505	564	135	25	8	76	-	0	-	-	-	-	-	-	-	-	-	-	-	-	-	-	-	-	-	0
ERR12132203	Klebsiella pneumoniae	strong	51	388482	905821	5459946	yes (44)	ambiguous_bases	ST268	2	1	2	1	7	1	81	580	ybt 0; ICEKp10	6	15	25	4	11	371	319	72	14	4	2	-	13	clb 3	2	10	2	2	2	2	2	3	2	2	2	2	2	2	2	-	78
ERR12319951	Klebsiella pneumoniae	strong	61	308965	650570	5535045	yes (250)	ambiguous_bases	ST268	2	1	2	1	7	1	81	580	ybt 0; ICEKp10	6	15	25	4	11	371	319	72	14	4	2	-	13	clb 3	2	10	2	2	2	2	2	3	2	2	2	2	2	2	2	-	78
ERR1289857	Klebsiella pneumoniae	strong	86	282791	744096	5419843	yes (193)	ambiguous_bases	ST268	2	1	2	1	7	1	81	0	-	-	-	-	-	-	-	-	-	-	-	-	-	0	-	-	-	-	-	-	-	-	-	-	-	-	-	-	-	-	-	0
ERR1514957	Klebsiella pneumoniae	strong	125	186248	513567	5507376	yes (1697)	ambiguous_bases	ST268	2	1	2	1	7	1	81	208-1LV	ybt 9; ICEKp3	5	19	6	55	1	16	126	9	5	5	55	-	0	-	-	-	-	-	-	-	-	-	-	-	-	-	-	-	-	-	0
ERR1541262	Klebsiella pneumoniae	strong	82	275515	541089	5586221	yes (123)	ambiguous_bases	ST268	2	1	2	1	7	1	81	580-1LV	ybt 0; ICEKp10 (truncated)	6	15	25	4	11	371*-26%	319	72	14	4	2	-	13	clb 3	2	10	2	2	2	2	2	3	2	2	2	2	2	2	2	-	78
ERR1616392	Klebsiella pneumoniae	strong	162	198482	389705	5583912	yes (1094)	ambiguous_bases	ST268	2	1	2	1	7	1	81	0	-	-	-	-	-	-	-	-	-	-	-	-	-	0	-	-	-	-	-	-	-	-	-	-	-	-	-	-	-	-	-	0
ERR1616693	Klebsiella pneumoniae	strong	81	350802	1066368	5511303	yes (83)	ambiguous_bases	ST268	2	1	2	1	7	1	81	0	-	-	-	-	-	-	-	-	-	-	-	-	-	0	-	-	-	-	-	-	-	-	-	-	-	-	-	-	-	-	-	0
ERR1878531	Klebsiella pneumoniae	strong	78	361747	1067786	5440127	yes (205)	ambiguous_bases	ST268	2	1	2	1	7	1	81	208-2LV	ybt 9; ICEKp3	5	19	6	55	1	16	126*	9	5	5	55	-	0	-	-	-	-	-	-	-	-	-	-	-	-	-	-	-	-	-	0
ERR2397652	Klebsiella pneumoniae	strong	77	291267	477839	5760751	yes (332)	ambiguous_bases	ST268	2	1	2	1	7	1	81	580-2LV	ybt 0; ICEKp10	6	15	25	4	11	371*	319*	72	14	4	2	-	13-1LV	clb 3	2	10	2	2	2	2	2*	3	2	2	2	2	2	2	2	-	78
ERR2497284	Klebsiella pneumoniae	strong	102	272926	528478	5777881	yes (594)	ambiguous_bases	ST268	2	1	2	1	7	1	81	580-1LV	ybt 0; ICEKp10	6	15	25	4	11	371*	319	72	14	4	2	-	13-1LV	clb 3	2	10	2	2	2	2	2*	3	2	2	2	2	2	2	2	-	78
ERR2497292	Klebsiella pneumoniae	strong	95	291327	528234	5639697	yes (1013)	ambiguous_bases	ST268	2	1	2	1	7	1	81	580	ybt 0; ICEKp10	6	15	25	4	11	371	319	72	14	4	2	-	13-1LV	clb 3	2	10	2	2	2	2	2*	3	2	2	2	2	2	2	2	-	78
ERR2586366	Klebsiella pneumoniae	strong	53	320138	422773	5352626	yes (215)	ambiguous_bases	ST268	2	1	2	1	7	1	81	0	-	-	-	-	-	-	-	-	-	-	-	-	-	0	-	-	-	-	-	-	-	-	-	-	-	-	-	-	-	-	-	0
ERR2703808	Klebsiella pneumoniae	strong	77	393326	800172	5475674	yes (726)	ambiguous_bases	ST268	2	1	2	1	7	1	81	481-1LV	ybt 10; ICEKp4	32	12	193	39	25*	505	564	135	25	8	2	-	0	-	-	-	-	-	-	-	-	-	-	-	-	-	-	-	-	-	0
ERR2931022	Klebsiella pneumoniae	strong	93	137251	415839	5606330	yes (310)	ambiguous_bases	ST268	2	1	2	1	7	1	81	580	ybt 0; ICEKp10	6	15	25	4	11	371	319	72	14	4	2	-	13-1LV	clb 3	2	10	2	2	2	2	2	3	2	2	2	2	2	11	2	-	78
ERR296685	Klebsiella pneumoniae	strong	154	242245	551863	5726013	yes (464)	ambiguous_bases	ST268	2	1	2	1	7	1	81	0	-	-	-	-	-	-	-	-	-	-	-	-	-	0	-	-	-	-	-	-	-	-	-	-	-	-	-	-	-	-	-	0
ERR3144564	Klebsiella pneumoniae	strong	38	298002	789346	5166124	yes (195)	ambiguous_bases	ST268-1LV	2	1	2	1	7	1*	81	383-1LV	ybt 10; ICEKp4	3	12	4	66	3	137	139	3	10	60	2*	-	0	-	-	-	-	-	-	-	-	-	-	-	-	-	-	-	-	-	0
ERR3144592	Klebsiella pneumoniae	strong	42	289696	430521	5181631	yes (162)	ambiguous_bases	ST268	2	1	2	1	7	1	81	383-1LV	ybt 10; ICEKp4	3	12	4	66	3	137	139	3	10	60	2*	-	0	-	-	-	-	-	-	-	-	-	-	-	-	-	-	-	-	-	0
ERR314530	Klebsiella pneumoniae	strong	82	294658	1192836	5516461	yes (734)	ambiguous_bases	ST268	2	1	2	1	7	1	81	305	ybt 13; ICEKp2	6	4	20	61	1	258	131	2	4	4	139	-	0	-	-	-	-	-	-	-	-	-	-	-	-	-	-	-	-	-	0
ERR314531	Klebsiella pneumoniae	strong	76	295084	1526763	5517923	yes (743)	ambiguous_bases	ST268	2	1	2	1	7	1	81	305	ybt 13; ICEKp2	6	4	20	61	1	258	131	2	4	4	139	-	0	-	-	-	-	-	-	-	-	-	-	-	-	-	-	-	-	-	0
ERR314551	Klebsiella pneumoniae	strong	74	265959	1154405	5513039	yes (634)	ambiguous_bases	ST268	2	1	2	1	7	1	81	305	ybt 13; ICEKp2	6	4	20	61	1	258	131	2	4	4	139	-	0	-	-	-	-	-	-	-	-	-	-	-	-	-	-	-	-	-	0
ERR3162622	Klebsiella pneumoniae	strong	96	159538	362159	5556278	yes (916)	ambiguous_bases	ST268	2	1	2	1	7	1	81	432	ybt 20; ICEKp10	132	65	201	71	46	452	26	2	11	4	2	-	73	clb 3	2	10	21	2	2	2	2	28	2	2	2	2	2	2	2	-	1
ERR319545	Klebsiella pneumoniae	strong	144	183742	531459	5768628	yes (1856)	ambiguous_bases	ST268	2	1	2	1	7	1	81	580-2LV	ybt 0; ICEKp10	6*	15	25	4	11	371*	319	72	14	4	2	-	13	clb 3	2	10	2	2	2	2	2	3	2	2	2	2	2	2	2	-	78
ERR319563	Klebsiella pneumoniae	strong	147	183738	532177	5715096	yes (2081)	ambiguous_bases	ST268	2	1	2	1	7	1	81	580-2LV	ybt 0; ICEKp10	6*	15	25	4	11	371*	319	72	14	4	2	-	13	clb 3	2	10	2	2	2	2	2	3	2	2	2	2	2	2	2	-	78
ERR319575	Klebsiella pneumoniae	strong	143	199081	823091	5786575	yes (1470)	ambiguous_bases	ST268	2	1	2	1	7	1	81	580	ybt 0; ICEKp10	6	15	25	4	11	371	319	72	14	4	2	-	13	clb 3	2	10	2	2	2	2	2	3	2	2	2	2	2	2	2	-	78
ERR3256422	Klebsiella pneumoniae	strong	116	156061	387493	5611312	yes (422)	ambiguous_bases	ST268	2	1	2	1	7	1	81	208-1LV	ybt 9; ICEKp3	5	19	6	55	1	16	126	9	5	5	55	-	0	-	-	-	-	-	-	-	-	-	-	-	-	-	-	-	-	-	0
ERR3363845	Klebsiella pneumoniae	strong	38	502971	1300229	5421497	yes (114)	ambiguous_bases	ST268	2	1	2	1	7	1	81	0	-	54	155*	203	177*	1	520*	622*	134*	1	173	294	-	0	-	-	-	-	-	-	-	-	-	-	-	-	-	-	-	-	-	0
ERR3371913	Klebsiella pneumoniae	strong	58	285772	1540700	5325769	yes (537)	ambiguous_bases	ST268	2	1	2	1	7	1	81	0	-	-	-	-	-	-	-	-	-	-	-	-	-	0	-	-	-	-	-	-	-	-	-	-	-	-	-	-	-	-	-	0
ERR3402940	Klebsiella pneumoniae	strong	68	374524	1231880	5509153	yes (207)	ambiguous_bases	ST268	2	1	2	1	7	1	81	0	-	-	-	-	-	-	-	-	-	-	-	-	-	0	-	-	-	-	-	-	-	-	-	-	-	-	-	-	-	-	-	0
ERR3402941	Klebsiella pneumoniae	strong	70	363739	1231882	5510649	yes (180)	ambiguous_bases	ST268	2	1	2	1	7	1	81	0	-	-	-	-	-	-	-	-	-	-	-	-	-	0	-	-	-	-	-	-	-	-	-	-	-	-	-	-	-	-	-	0
ERR3402942	Klebsiella pneumoniae	strong	67	374391	692159	5508412	yes (212)	ambiguous_bases	ST268	2	1	2	1	7	1	81	0	-	-	-	-	-	-	-	-	-	-	-	-	-	0	-	-	-	-	-	-	-	-	-	-	-	-	-	-	-	-	-	0
ERR3402943	Klebsiella pneumoniae	strong	57	374391	692159	5505673	yes (230)	ambiguous_bases	ST268	2	1	2	1	7	1	81	0	-	-	-	-	-	-	-	-	-	-	-	-	-	0	-	-	-	-	-	-	-	-	-	-	-	-	-	-	-	-	-	0
ERR3403347	Klebsiella pneumoniae	strong	58	374391	1231504	5505725	yes (317)	ambiguous_bases	ST268	2	1	2	1	7	1	81	0	-	-	-	-	-	-	-	-	-	-	-	-	-	0	-	-	-	-	-	-	-	-	-	-	-	-	-	-	-	-	-	0
ERR3403348	Klebsiella pneumoniae	strong	62	374391	692155	5507223	yes (188)	ambiguous_bases	ST268	2	1	2	1	7	1	81	0	-	-	-	-	-	-	-	-	-	-	-	-	-	0	-	-	-	-	-	-	-	-	-	-	-	-	-	-	-	-	-	0
ERR3403363	Klebsiella pneumoniae	strong	64	374391	692155	5508217	yes (201)	ambiguous_bases	ST268	2	1	2	1	7	1	81	0	-	-	-	-	-	-	-	-	-	-	-	-	-	0	-	-	-	-	-	-	-	-	-	-	-	-	-	-	-	-	-	0
ERR3403365	Klebsiella pneumoniae	strong	62	374524	692160	5507383	yes (123)	ambiguous_bases	ST268	2	1	2	1	7	1	81	0	-	-	-	-	-	-	-	-	-	-	-	-	-	0	-	-	-	-	-	-	-	-	-	-	-	-	-	-	-	-	-	0
ERR3448990	Klebsiella pneumoniae	strong	32	363520	1196721	5257415	yes (277)	ambiguous_bases	ST268	2	1	2	1	7	1	81	0	-	-	-	-	-	-	-	-	-	-	-	-	-	0	-	-	-	-	-	-	-	-	-	-	-	-	-	-	-	-	-	0
ERR3449222	Klebsiella pneumoniae	strong	70	382240	774270	5500810	yes (288)	ambiguous_bases	ST268	2	1	2	1	7	1	81	481-1LV	ybt 10; ICEKp4 (truncated)	32	12	193	39	25	505*-49%	564	135	25	8	2	-	0	-	-	-	-	-	-	-	-	-	-	-	-	-	-	-	-	-	0
ERR3891180	Klebsiella pneumoniae	strong	71	350160	537711	5742511	yes (329)	ambiguous_bases	ST268	2	1	2	1	7	1	81	580	ybt 0; ICEKp10	6	15	25	4	11	371	319	72	14	4	2	-	13	clb 3	2	10	2	2	2	2	2	3	2	2	2	2	2	2	2	-	78-1LV
ERR4223527	Klebsiella pneumoniae	strong	70	362174	919615	5545705	yes (264)	ambiguous_bases	ST268	2	1	2	1	7	1	81	0	-	17	18	23	16	1	101	287	9	5	5	11	-	13-3LV	clb 3	2	10	2	2	2	5	2	3	5	2	2	2	2	3	2	-	1
ERR4463440	Klebsiella pneumoniae	strong	43	406022	972122	5418645	yes (310)	ambiguous_bases	ST268	2	1	2	1	7	1	81	0	-	17	18	23	16	1	101	287	9	5	5	11	-	13-3LV	clb 3	2	10	2	2	2	5	2	3	5	2	2	2	2	3	2	-	1
ERR4463467	Klebsiella pneumoniae	strong	63	399700	757248	5471615	yes (245)	ambiguous_bases	ST268	2	1	2	1	7	1	81	481	ybt 10; ICEKp4	32	12	193	39	25	505	564	135	25	8	2	-	0	-	-	-	-	-	-	-	-	-	-	-	-	-	-	-	-	-	0
ERR4465189	Klebsiella pneumoniae	strong	95	214650	592006	5537960	yes (380)	ambiguous_bases	ST268	2	1	2	1	7	1	81	208-2LV	ybt 9; ICEKp3	5	19*	6	55	1	16	126	9	5	5	55	-	0	-	-	-	-	-	-	-	-	-	-	-	-	-	-	-	-	-	0
ERR4635369	Klebsiella pneumoniae	strong	220	181414	466822	6008421	yes (540)	ambiguous_bases	ST268	2	1	2	1	7	1	81	0	-	-	-	-	-	-	-	-	-	-	-	-	-	0	-	-	-	-	-	-	-	-	-	-	-	-	-	-	-	-	-	0
ERR4635383	Klebsiella pneumoniae	strong	219	180841	466813	5960627	yes (4471)	ambiguous_bases	ST268	2	1	2	1	7	1	81	0	-	-	-	-	-	-	-	-	-	-	-	-	-	0	-	-	-	-	-	-	-	-	-	-	-	-	-	-	-	-	-	0
ERR4635399	Klebsiella pneumoniae	strong	255	181414	466832	5995678	yes (4601)	ambiguous_bases	ST268	2	1	2	1	7	1	81	0	-	-	-	-	-	-	-	-	-	-	-	-	-	0	-	-	-	-	-	-	-	-	-	-	-	-	-	-	-	-	-	0
ERR4635409	Klebsiella pneumoniae	strong	273	180770	466969	6012352	yes (4924)	ambiguous_bases	ST268	2	1	2	1	7	1	81	0	-	-	-	-	-	-	-	-	-	-	-	-	-	0	-	-	-	-	-	-	-	-	-	-	-	-	-	-	-	-	-	0
ERR4993080	Klebsiella pneumoniae	strong	119	184918	512122	5510636	yes (434)	ambiguous_bases	ST268	2	1	2	1	7	1	81	0	-	-	-	-	-	-	-	-	-	-	-	-	-	0	-	-	-	-	-	-	-	-	-	-	-	-	-	-	-	-	-	0
ERR5386360	Klebsiella pneumoniae	strong	45	385956	761823	5438527	yes (251)	ambiguous_bases	ST268	2	1	2	1	7	1	81	183-2LV	ybt 9; ICEKp3	5	11	6*	5	66	25	37	9	5	5	11	-	0	-	-	-	-	-	-	-	-	-	-	-	-	-	-	-	-	-	0
ERR6293663	Klebsiella pneumoniae	strong	84	258628	477325	5343856	yes (446)	ambiguous_bases	ST268	2	1	2	1	7	1	81	0	-	-	-	-	-	-	-	-	-	-	-	-	-	0	-	-	-	-	-	-	-	-	-	-	-	-	-	-	-	-	-	0
ERR6293791	Klebsiella pneumoniae	strong	120	97067	282795	5205588	yes (460)	ambiguous_bases	ST268	2	1	2	1	7	1	81	430	ybt 0; ICEKp2	6	4	5	4	1	131	550	108	4	127	281	-	0	-	-	-	-	-	-	-	-	-	-	-	-	-	-	-	-	-	0
ERR6294063	Klebsiella pneumoniae	strong	79	353927	1330843	5346068	yes (162)	ambiguous_bases	ST268	2	1	2	1	7	1	81	0	-	-	-	-	-	-	-	-	-	-	-	-	-	0	-	-	-	-	-	-	-	-	-	-	-	-	-	-	-	-	-	0
ERR6891033	Klebsiella pneumoniae	strong	62	297083	556151	5639858	yes (892)	ambiguous_bases	ST268-1LV	2	1	2	1	7*	1	81	580	ybt 0; ICEKp10	6	15	25	4	11	371	319	72	14	4	2	-	13	clb 3	2	10	2	2	2	2	2	3	2	2	2	2	2	2	2	-	78
ERR7221194	Klebsiella pneumoniae	strong	66	361837	1479745	5523271	yes (186)	ambiguous_bases	ST268	2	1	2	1	7	1	81	0	-	-	-	-	-	-	-	-	-	-	-	-	-	0	-	-	-	-	-	-	-	-	-	-	-	-	-	-	-	-	-	0
ERR7472466	Klebsiella pneumoniae	strong	67	319137	546054	5605647	yes (468)	ambiguous_bases	ST268	2	1	2	1	7	1	81	381-2LV	ybt 10; ICEKp4 (truncated)	3	10	4	3	29	5*-49%	94	3	10	9	10*	-	0	-	-	-	-	-	-	-	-	-	-	-	-	-	-	-	-	-	0
ERR7672031	Klebsiella pneumoniae	strong	94	269430	743632	5433740	yes (205)	ambiguous_bases	ST268	2	1	2	1	7	1	81	0	-	-	-	-	-	-	-	-	-	-	-	-	-	0	-	-	-	-	-	-	-	-	-	-	-	-	-	-	-	-	-	0
ERR7672064	Klebsiella pneumoniae	strong	89	210069	655995	5531385	yes (316)	ambiguous_bases	ST268	2	1	2	1	7	1	81	481	ybt 10; ICEKp4	32	12	193	39	25	505	564	135	25	8	2	-	0	-	-	-	-	-	-	-	-	-	-	-	-	-	-	-	-	-	0
ERR7672075	Klebsiella pneumoniae	strong	55	361918	978274	5464349	yes (315)	ambiguous_bases	ST268	2	1	2	1	7	1	81	381-1LV	ybt 10; ICEKp4	3	10	4	3	29	5	94	3	10	9	10*	-	0	-	-	-	-	-	-	-	-	-	-	-	-	-	-	-	-	-	0
ERR7672145	Klebsiella pneumoniae	strong	71	361863	771718	5537126	yes (122)	ambiguous_bases	ST268	2	1	2	1	7	1	81	305-1LV	ybt 13; ICEKp2	6*	4	20	61	1	258	131	2	4	4	139	-	0	-	-	-	-	-	-	-	-	-	-	-	-	-	-	-	-	-	0
ERR7734857	Klebsiella pneumoniae	strong	46	399240	1061803	5503392	yes (327)	ambiguous_bases	ST268	2	1	2	1	7	1	81	381-2LV	ybt 10; ICEKp4	3	10	4	3	29	5*	94	3	10	9	10*	-	0	-	-	-	-	-	-	-	-	-	-	-	-	-	-	-	-	-	0
ERR8771494	Klebsiella pneumoniae	strong	58	320207	1124528	5614708	yes (599)	ambiguous_bases	ST268	2	1	2	1	7	1	81	208-3LV	ybt 9; ICEKp3	5	19*	6	55	1	16	126	9	5	5	55*	-	0	-	-	-	-	-	-	-	-	-	-	-	-	-	-	-	-	-	0
ERR8771787	Klebsiella pneumoniae	strong	95	361898	617820	5481253	yes (506)	ambiguous_bases	ST268	2	1	2	1	7	1	81	305	ybt 13; ICEKp2	6	4	20	61	1	258	131	2	4	4	139	-	0	-	-	-	-	-	-	-	-	-	-	-	-	-	-	-	-	-	0
ERR8772033	Klebsiella pneumoniae	strong	38	368000	1242831	5333736	yes (45)	ambiguous_bases	ST268	2	1	2	1	7	1	81	0	-	-	-	-	-	-	-	-	-	-	-	-	-	0	-	-	-	-	-	-	-	-	-	-	-	-	-	-	-	-	-	0
ERR8772393	Klebsiella pneumoniae	strong	27	503468	1474156	5437681	yes (104)	ambiguous_bases	ST268	2	1	2	1	7	1	81	151	ybt 14; ICEKp5	4	4	5	4	1	69	62	2	4	4	20	-	0	-	-	-	-	-	-	-	-	-	-	-	-	-	-	-	-	-	0
ERR8772513	Klebsiella pneumoniae	strong	40	410357	712299	5429560	yes (38)	ambiguous_bases	ST268	2	1	2	1	7	1	81	375-1LV	ybt 4; plasmid	18	20	27	31	13	41	71	9	8	26	35	-	0	-	-	-	-	-	-	-	-	-	-	-	-	-	-	-	-	-	0
ERR8772658	Klebsiella pneumoniae	strong	76	367491	789874	5474232	yes (554)	ambiguous_bases	ST268	2	1	2	1	7	1	81	481	ybt 10; ICEKp4	32	12	193	39	25	505	564	135	25	8	2	-	0	-	-	-	-	-	-	-	-	-	-	-	-	-	-	-	-	-	0
ERR8772797	Klebsiella pneumoniae	strong	53	361888	878256	5534085	yes (322)	ambiguous_bases	ST268-1LV	2	1	2	1	7	1	81*	208-2LV	ybt 9; ICEKp3	5	19*	6	55	1	16	126	9	5	5	55	-	0	-	-	-	-	-	-	-	-	-	-	-	-	-	-	-	-	-	0
ERR8772815	Klebsiella pneumoniae	strong	42	366289	817630	5528625	yes (139)	ambiguous_bases	ST268	2	1	2	1	7	1	81	580	ybt 0; ICEKp10	6	15	25	4	11	371	319	72	14	4	2	-	13	clb 3	2	10	2	2	2	2	2	3	2	2	2	2	2	2	2	-	78
ERR8772845	Klebsiella pneumoniae	strong	66	268491	789972	5471844	yes (214)	ambiguous_bases	ST268	2	1	2	1	7	1	81	481	ybt 10; ICEKp4	32	12	193	39	25	505	564	135	25	8	2	-	0	-	-	-	-	-	-	-	-	-	-	-	-	-	-	-	-	-	0
ERR8774396	Klebsiella pneumoniae	strong	54	349214	532933	5465362	yes (233)	ambiguous_bases	ST268	2	1	2	1	7	1	81	580	ybt 0; ICEKp10	6	15	25	4	11	371	319	72	14	4	2	-	13	clb 3	2	10	2	2	2	2	2	3	2	2	2	2	2	2	2	-	78
ERR9035492	Klebsiella pneumoniae	strong	52	345084	780820	5487091	yes (199)	ambiguous_bases	ST268	2	1	2	1	7	1	81	580-1LV	ybt 0; ICEKp10	6	15	25	4	11	371*	319	72	14	4	2	-	13	clb 3	2	10	2	2	2	2	2	3	2	2	2	2	2	2	2	-	78
ERR9301381	Klebsiella pneumoniae	strong	51	399240	937973	5473062	yes (67)	ambiguous_bases	ST268	2	1	2	1	7	1	81	381-1LV	ybt 10; ICEKp4	3	10	4	3	29	5	94	3	10	9	10*	-	0	-	-	-	-	-	-	-	-	-	-	-	-	-	-	-	-	-	0
ERR9538989	Klebsiella pneumoniae	strong	108	245245	663376	5611190	yes (562)	ambiguous_bases	ST268	2	1	2	1	7	1	81	0	-	-	-	-	-	-	-	-	-	-	-	-	-	0	-	-	-	-	-	-	-	-	-	-	-	-	-	-	-	-	-	0
ERR972010	Klebsiella pneumoniae	strong	108	265947	529548	5692686	yes (731)	ambiguous_bases	ST268	2	1	2	1	7	1	81	580	ybt 0; ICEKp10	6	15	25	4	11	371	319	72	14	4	2	-	13-1LV	clb 3	2	10	2	2	2	2	2*	3	2	2	2	2	2	2	2	-	78
ERR972023	Klebsiella pneumoniae	strong	97	291327	528909	5687846	yes (897)	ambiguous_bases	ST268	2	1	2	1	7	1	81	580	ybt 0; ICEKp10	6	15	25	4	11	371	319	72	14	4	2	-	13-1LV	clb 3	2	10	2	2	2	2	2*	3	2	2	2	2	2	2	2	-	78
GCA_000766125.1	Klebsiella pneumoniae	strong	159	79370	353721	5242964	no	-	ST268	2	1	2	1	7	1	81	208	ybt 9; ICEKp3	5	19	51	55	1	16	126	9	5	5	55	-	0	-	-	-	-	-	-	-	-	-	-	-	-	-	-	-	-	-	0
GCA_000822245.1	Klebsiella pneumoniae	strong	142	96301	284387	5494449	yes (68)	ambiguous_bases	ST268	2	1	2	1	7	1	81	0	-	-	-	-	-	-	-	-	-	-	-	-	-	0	-	-	-	-	-	-	-	-	-	-	-	-	-	-	-	-	-	0
GCA_002264845.1	Klebsiella pneumoniae	strong	65	340693	563247	5669428	no	-	ST268	2	1	2	1	7	1	81	580	ybt 0; ICEKp10	6	15	25	4	11	371	319	72	14	4	2	-	13-1LV	clb 3 (truncated)	2	10*-1%	2	2	2	2	2	3	2	2	2	2	2	2	2	-	78
GCA_003466135.1	Klebsiella pneumoniae	strong	52	350100	541356	5511749	yes (393)	ambiguous_bases	ST268	2	1	2	1	7	1	81	580	ybt 0; ICEKp10	6	15	25	4	11	371	319	72	14	4	2	-	13-7LV	clb 3 (incomplete) (truncated)	-	-	-	-	-	2*-0%	9	3	2	2	2	2	2	2	2	-	78
GCA_004313265.1	Klebsiella pneumoniae	strong	81	329847	600553	5540054	no	-	ST268	2	1	2	1	7	1	81	580	ybt 0; ICEKp10	6	15	25	4	11	371	319	72	14	4	2	-	13	clb 3	2	10	2	2	2	2	2	3	2	2	2	2	2	2	2	-	78
GCA_004313365.1	Klebsiella pneumoniae	strong	95	269094	497992	5424376	no	-	ST268	2	1	2	1	7	1	81	63-1LV	ybt 6; ICEKp5	22	22	6	24*	16	53	51	9	17	5	30	-	0	-	-	-	-	-	-	-	-	-	-	-	-	-	-	-	-	-	1-1LV
GCA_006130515.1	Klebsiella pneumoniae	strong	70	261856	487148	5736848	no	-	ST268	2	1	2	1	7	1	81	580-1LV	ybt 0; ICEKp10	6	15	25	4	11*	371	319	72	14	4	2	-	13-1LV	clb 3	2	10	2	2	2	2	2	3	2	2	2	2	2	11	2	-	78
GCA_006131185.1	Klebsiella pneumoniae	strong	88	261856	487148	5835776	no	-	ST268	2	1	2	1	7	1	81	580-1LV	ybt 0; ICEKp10	6	15	25	4	11*	371	319	72	14	4	2	-	13-1LV	clb 3	2	10	2	2	2	2	2	3	2	2	2	2	2	11	2	-	78
GCA_006131345.1	Klebsiella pneumoniae	strong	73	261856	487148	5698846	no	-	ST268	2	1	2	1	7	1	81	580-1LV	ybt 0; ICEKp10	6	15	25	4	11*	371	319	72	14	4	2	-	13-1LV	clb 3	2	10	2	2	2	2	2	3	2	2	2	2	2	11	2	-	78
GCA_008122285.1	Klebsiella pneumoniae	strong	1	5371084	5371084	5371084	no	-	ST268-1LV	2	1	2	1	7*	1	81	580-1LV	ybt 0; ICEKp10 (truncated)	6	15	25	4	11	371*-77%	319	72	14	4	2	-	13-5LV	clb 3 (truncated)	2	10*	2*	2	2	2	2*-77%	3*	2	2	2	2	2	2*-80%	2	-	0
GCA_008830495.1	Klebsiella pneumoniae	strong	43	318837	703219	5408882	yes (460)	ambiguous_bases	ST268	2	1	2	1	7	1	81	432-2LV	ybt 20; ICEKp10	132	65	201	71	46	452*	26	2	11	4*	2	-	73	clb 3	2	10	21	2	2	2	2	28	2	2	2	2	2	2	2	-	76
GCA_008830595.1	Klebsiella pneumoniae	strong	62	317391	649080	5529174	yes (492)	ambiguous_bases	ST268	2	1	2	1	7	1	81	580	ybt 0; ICEKp10	6	15	25	4	11	371	319	72	14	4	2	-	13-2LV	clb 3	2	10*	2	2	2	2	2	3	2	2	2	2	2	11	2	-	78
GCA_010367305.1	Klebsiella pneumoniae	strong	4	5318671	5318671	5655563	no	-	ST268	2	1	2	1	7	1	81	580	ybt 0; ICEKp10	6	15	25	4	11	371	319	72	14	4	2	-	13-1LV	clb 3	2	10	2*	2	2	2	2	3	2	2	2	2	2	2	2	-	0
GCA_013450455.1	Klebsiella pneumoniae	strong	82	124856	372299	5430306	no	-	ST268	2	1	2	1	7	1	81	381-1LV	ybt 10; ICEKp4	3	10	4	3	29	5	94	3	10	9	10*	-	0	-	-	-	-	-	-	-	-	-	-	-	-	-	-	-	-	-	0
GCA_014903565.1	Klebsiella pneumoniae	strong	10	4964122	4964122	5538795	yes (87045)	ambiguous_bases	ST268	2	1	2	1	7	1	81	0	-	-	-	-	-	-	-	-	-	-	-	-	-	0	-	-	-	-	-	-	-	-	-	-	-	-	-	-	-	-	-	0
GCA_015720705.1	Klebsiella pneumoniae	strong	96	212397	361360	5620102	no	-	ST268	2	1	2	1	7	1	81	383-1LV	ybt 10; ICEKp4	3	12	4	66	3	137	139	3	10	60	2*	-	0	-	-	-	-	-	-	-	-	-	-	-	-	-	-	-	-	-	0
GCA_016614205.1	Klebsiella pneumoniae	strong	103	279149	513673	5686166	yes (1463)	ambiguous_bases	ST268	2	1	2	1	7	1	81	208-2LV	ybt 9; ICEKp3	5	19	6	55*	1	16	126	9	5	5	55	-	0	-	-	-	-	-	-	-	-	-	-	-	-	-	-	-	-	-	0
GCA_016754995.1	Klebsiella pneumoniae	strong	146	248501	480567	5724478	yes (340)	ambiguous_bases	ST268	2	1	2	1	7	1	81	580	ybt 0; ICEKp10	6	15	25	4	11	371	319	72	14	4	2	-	13	clb 3	2	10	2	2	2	2	2	3	2	2	2	2	2	2	2	-	78
GCA_016762435.1	Klebsiella pneumoniae	strong	62	226190	374687	5462278	yes (340)	ambiguous_bases	ST268	2	1	2	1	7	1	81	580	ybt 0; ICEKp10	6	15	25	4	11	371	319	72	14	4	2	-	13-1LV	clb 3	2	10*	2	2	2	2	2	3	2	2	2	2	2	2	2	-	78
GCA_017595915.1	Klebsiella pneumoniae	strong	115	318885	648079	5735560	no	-	ST268	2	1	2	1	7	1	81	580-2LV	ybt 0; ICEKp10	116	15	25	4	11	421	319	72	14	4	2	-	13-1LV	clb 3	2	10	2	2	2	2	2	3	2	2	2	2	2	11	2	-	78
GCA_018108165.1	Klebsiella pneumoniae	strong	79	199118	681465	5398149	no	-	ST268	2	1	2	1	7	1	81	208-1LV	ybt 9; ICEKp3	5	19	6	55	1	16	126	9	5	5	55	-	0	-	-	-	-	-	-	-	-	-	-	-	-	-	-	-	-	-	0
GCA_018128445.1	Klebsiella pneumoniae	strong	6	5290519	5290519	5689667	no	-	ST268	2	1	2	1	7	1	81	13-1LV	ybt 22; ICEKp12	11	9	11	8	1	2	208*	8	9	8	8	-	0	-	-	-	-	-	-	-	-	-	-	-	-	-	-	-	-	-	0
GCA_018598705.1	Klebsiella pneumoniae	strong	250	318241	636664	5960303	yes (210)	ambiguous_bases	ST268	2	1	2	1	7	1	81	580	ybt 0; ICEKp10	6	15	25	4	11	371	319	72	14	4	2	-	13-3LV	clb 3	2	10*	2	2	2	2*	2	3	2	2	2	2	2	11	2	-	78
GCA_018598725.1	Klebsiella pneumoniae	strong	214	318546	613957	5951415	yes (230)	ambiguous_bases	ST268	2	1	2	1	7	1	81	580	ybt 0; ICEKp10	6	15	25	4	11	371	319	72	14	4	2	-	13-3LV	clb 3	2	10*	2	2	2	2*	2	3	2	2	2	2	2	11	2	-	78
GCA_018598765.1	Klebsiella pneumoniae	strong	251	291530	488550	5983258	yes (190)	ambiguous_bases	ST268	2	1	2	1	7	1	81	580	ybt 0; ICEKp10	6	15	25	4	11	371	319	72	14	4	2	-	13-3LV	clb 3	2	10*	2	2	2	2*	2	3	2	2	2	2	2	11	2	-	78
GCA_019445245.1	Klebsiella pneumoniae	strong	117	315978	505881	5602796	no	-	ST268	2	1	2	1	7	1	81	580	ybt 0; ICEKp10	6	15	25	4	11	371	319	72	14	4	2	-	13-1LV	clb 3	2	10	2	2	2	2	2	3	2	2	2	2	2	11	2	-	78
GCA_021135635.1	Klebsiella pneumoniae	strong	94	361539	789736	5441825	no	-	ST268	2	1	2	1	7	1	81	481	ybt 10; ICEKp4	32	12	193	39	25	505	564	135	25	8	2	-	0	-	-	-	-	-	-	-	-	-	-	-	-	-	-	-	-	-	0
GCA_021494305.1	Klebsiella pneumoniae	strong	205	107159	324535	5772423	no	-	ST268	2	1	2	1	7	1	81	0	-	-	-	-	-	-	-	-	-	-	-	-	-	0	-	-	-	-	-	-	-	-	-	-	-	-	-	-	-	-	-	0
GCA_021853195.1	Klebsiella pneumoniae	strong	62	349906	819354	5595464	no	-	ST268	2	1	2	1	7	1	81	580-1LV	ybt 0; ICEKp10	6	15	25	4	11	220*	319	72	14	4	2	-	13	clb 3	2	10	2	2	2	2	2	3	2	2	2	2	2	2	2	-	78
GCA_021854435.1	Klebsiella pneumoniae	strong	43	375705	785621	5497150	no	-	ST268	2	1	2	1	7	1	81	0	-	17	18	23	16	1	101	287	9	5	5	11	-	13-3LV	clb 3	2	10	2	2	2	5	2	3	5	2	2	2	2	3	2	-	1-1LV
GCA_021873995.1	Klebsiella pneumoniae	strong	131	88930	291388	5525698	no	-	ST268	2	1	2	1	7	1	81	580-1LV	ybt 0; ICEKp10	6	15	25	4	11	371	319	72	14	4	2*	-	13-1LV	clb 3	2	10	2*	2	2	2	2	3	2	2	2	2	2	2	2	-	78
GCA_022054805.1	Klebsiella pneumoniae	strong	266	52863	157606	5615584	no	-	ST268	2	1	2	1	7	1	81	0	-	-	-	-	-	-	-	-	-	-	-	-	-	0	-	-	-	-	-	-	-	-	-	-	-	-	-	-	-	-	-	0
GCA_022103495.1	Klebsiella pneumoniae	strong	161	95000	286724	5640338	no	-	ST268	2	1	2	1	7	1	81	208-3LV	ybt 9; ICEKp3	5	19*	6	55	1	16	126	9	5	5	55*	-	0	-	-	-	-	-	-	-	-	-	-	-	-	-	-	-	-	-	0
GCA_022288965.1	Klebsiella pneumoniae	strong	164	129470	318301	5722969	no	-	ST268	2	1	2	1	7	1	81	208-1LV	ybt 9; ICEKp3	5	19	6*	55	1	16	126	9	5	5	55	-	0	-	-	-	-	-	-	-	-	-	-	-	-	-	-	-	-	-	0
GCA_022308255.1	Klebsiella pneumoniae	strong	92	362015	1511986	5902859	no	-	ST268	2	1	2	1	7	1	81	0	-	-	-	-	-	-	-	-	-	-	-	-	-	0	-	-	-	-	-	-	-	-	-	-	-	-	-	-	-	-	-	0
GCA_022402185.1	Klebsiella pneumoniae	strong	77	245952	582114	5721804	yes (1349)	ambiguous_bases	ST268	2	1	2	1	7	1	81	580-1LV	ybt 0; ICEKp10	6	15	25	4	11	371*	319	72	14	4	2	-	13-2LV	clb 3	2	10	2*	2	2	2	2	3*	2	2	2	2	2	2	2	-	78
GCA_022850165.1	Klebsiella pneumoniae	strong	70	291477	484378	5659949	no	-	ST268	2	1	2	1	7	1	81	580-1LV	ybt 0; ICEKp10 (truncated)	6	15	25	4	11	371*-0%	319	72	14	4	2	-	13-1LV	clb 3 (truncated)	2	10*-1%	2	2	2	2	2	3	2	2	2	2	2	2	2	-	78
GCA_023920005.1	Klebsiella pneumoniae	strong	4	5368935	5368935	5687463	no	-	ST268	2	1	2	1	7	1	81	580	ybt 0; ICEKp10	6	15	25	4	11	371	319	72	14	4	2	-	13-1LV	clb 3	2	10	2	2	2	2	2	3	2	2	2	2	2	11	2	-	78
GCA_024357155.1	Klebsiella pneumoniae	strong	52	324429	490904	5508324	yes (10)	ambiguous_bases	ST268	2	1	2	1	7	1	81	580	ybt 0; ICEKp10	6	15	25	4	11	371	319	72	14	4	2	-	13-1LV	clb 3	2	10	2	2	2	2	2	3	2	2	2	2	2	11	2	-	78
GCA_026005855.1	Klebsiella pneumoniae	strong	73	246344	429327	5620659	yes (197)	ambiguous_bases	ST268	2	1	2	1	7	1	81	580	ybt 0; ICEKp10	6	15	25	4	11	371	319	72	14	4	2	-	13-1LV	clb 3	2	10	2*	2	2	2	2	3	2	2	2	2	2	2	2	-	78
GCA_026008915.1	Klebsiella pneumoniae	strong	82	198268	661731	5405182	no	-	ST268	2	1	2	1	7	1	81	63-2LV	ybt 6; ICEKp5	22	22	6	24*	16	53	51*	9	17	5	30	-	0	-	-	-	-	-	-	-	-	-	-	-	-	-	-	-	-	-	1
GCA_026008975.1	Klebsiella pneumoniae	strong	79	195018	980706	5424669	no	-	ST268	2	1	2	1	7	1	81	63-2LV	ybt 6; ICEKp5	22	22	6	24*	16	53	51*	9	17	5	30	-	0	-	-	-	-	-	-	-	-	-	-	-	-	-	-	-	-	-	1
GCA_026010115.1	Klebsiella pneumoniae	strong	126	157127	498370	5778873	no	-	ST268	2	1	2	1	7	1	81	63-1LV	ybt 6; ICEKp5	22	22	6	24*	16	53	51	9	17	5	30	-	0	-	-	-	-	-	-	-	-	-	-	-	-	-	-	-	-	-	1
GCA_026197715.1	Klebsiella pneumoniae	strong	45	297853	780680	5463720	no	-	ST268	2	1	2	1	7	1	81	580	ybt 0; ICEKp10	6	15	25	4	11	371	319	72	14	4	2	-	13	clb 3	2	10	2	2	2	2	2	3	2	2	2	2	2	2	2	-	78
GCA_026623725.1	Klebsiella pneumoniae	strong	211	247246	503657	5518082	no	-	ST268	2	1	2	1	7	1	81	580	ybt 0; ICEKp10	6	15	25	4	11	371	319	72	14	4	2	-	13-2LV	clb 3	2	10*	2	2	2	2	2	3	2	2	2	2	2	11	2	-	78
GCA_026623865.1	Klebsiella pneumoniae	strong	256	185603	482399	5558382	no	-	ST268	2	1	2	1	7	1	81	65-1LV	ybt 4; plasmid	23	27	30	18	13	65	61	9	18	26	35*	-	0	-	-	-	-	-	-	-	-	-	-	-	-	-	-	-	-	-	1-2LV
GCA_027558775.1	Klebsiella pneumoniae	strong	3	5222700	5222700	5528089	no	-	ST268	2	1	2	1	7	1	81	63-1LV	ybt 6; ICEKp5	22	22	6	24*	16	53	51	9	17	5	30	-	0	-	-	-	-	-	-	-	-	-	-	-	-	-	-	-	-	-	1
GCA_027558815.1	Klebsiella pneumoniae	strong	3	5222700	5222700	5527425	no	-	ST268	2	1	2	1	7	1	81	63-1LV	ybt 6; ICEKp5	22	22	6	24*	16	53	51	9	17	5	30	-	0	-	-	-	-	-	-	-	-	-	-	-	-	-	-	-	-	-	1
GCA_027558835.1	Klebsiella pneumoniae	strong	4	5222751	5222751	5528142	no	-	ST268	2	1	2	1	7	1	81	63-1LV	ybt 6; ICEKp5	22	22	6	24*	16	53	51	9	17	5	30	-	0	-	-	-	-	-	-	-	-	-	-	-	-	-	-	-	-	-	1
GCA_028906655.3	Klebsiella pneumoniae	strong	5	5230937	5230937	5618598	no	-	ST268	2	1	2	1	7	1	81	383-1LV	ybt 10; ICEKp4	3	12	4	66	3	137	139	3	10	60	2*	-	0	-	-	-	-	-	-	-	-	-	-	-	-	-	-	-	-	-	0
GCA_029526065.1	Klebsiella pneumoniae	strong	53	318945	641379	5547338	no	-	ST268	2	1	2	1	7	1	81	580	ybt 0; ICEKp10	6	15	25	4	11	371	319	72	14	4	2	-	13	clb 3	2	10	2	2	2	2	2	3	2	2	2	2	2	2	2	-	78
GCA_029813895.1	Klebsiella pneumoniae	strong	50	353568	878336	5632186	yes (1111)	ambiguous_bases	ST268	2	1	2	1	7	1	81	208-1LV	ybt 9; ICEKp3	5	19	6	55	1	16	126	9	5	5	55	-	0	-	-	-	-	-	-	-	-	-	-	-	-	-	-	-	-	-	0
GCA_029854575.1	Klebsiella pneumoniae	strong	3	5378389	5378389	5506038	no	-	ST268	2	1	2	1	7	1	81	208-2LV	ybt 9; ICEKp3	5	19	6	55	1	16	126	9	5	5	55*	-	0	-	-	-	-	-	-	-	-	-	-	-	-	-	-	-	-	-	0
GCA_029854595.1	Klebsiella pneumoniae	strong	3	5434047	5434047	5561424	no	-	ST268	2	1	2	1	7	1	81	208-2LV	ybt 9; ICEKp3	5	19	6	55	1	16	126	9	5	5	55*	-	0	-	-	-	-	-	-	-	-	-	-	-	-	-	-	-	-	-	0
GCA_030052865.1	Klebsiella pneumoniae	strong	150	351929	647351	5534833	yes (99)	ambiguous_bases	ST268	2	1	2	1	7	1	81	580	ybt 0; ICEKp10	6	15	25	4	11	371	319	72	14	4	2	-	13-2LV	clb 3	2	10	2*	2	2	2	2	3*	2	2	2	2	2	2	2	-	78
GCA_030127985.1	Klebsiella pneumoniae	strong	54	361792	790273	5603485	no	-	ST268	2	1	2	1	7	1	81	481-1LV	ybt 10; ICEKp4	32	12	193	39*	25	505	564	135	25	8	2	-	0	-	-	-	-	-	-	-	-	-	-	-	-	-	-	-	-	-	0
GCA_030389985.1	Klebsiella pneumoniae	strong	3	5294871	5294871	5828621	no	-	ST268	2	1	2	1	7	1	81	580	ybt 0; ICEKp10	6	15	25	4	11	371	319	72	14	4	2	-	13	clb 3	2	10	2	2	2	2	2	3	2	2	2	2	2	2	2	-	78
GCA_030390005.1	Klebsiella pneumoniae	strong	4	5353511	5353511	5936816	no	-	ST268-1LV	12	1	2	1	7	1	81	580-2LV	ybt 0; ICEKp10 (truncated)	6	15*	25	4	11	371*-16%	319	72	14	4	2	-	13-1LV	clb 3 (truncated)	2	10	2	2	2	2	2	3	2	2	2	2	2	11*-80%	2	-	78
GCA_030675235.1	Klebsiella pneumoniae	strong	220	296811	736310	5551253	yes (151)	ambiguous_bases	ST268	2	1	2	1	7	1	81	381-2LV	ybt 10; ICEKp4 (truncated)	3	10	4	3	29	5*-36%	94	3	10	9	10*	-	0	-	-	-	-	-	-	-	-	-	-	-	-	-	-	-	-	-	0
GCA_030845455.1	Klebsiella pneumoniae	strong	3	5359510	5359510	5683363	no	-	ST268	2	1	2	1	7	1	81	580	ybt 0; ICEKp10	6	15	25	4	11	371	319	72	14	4	2	-	13	clb 3	2	10	2	2	2	2	2	3	2	2	2	2	2	2	2	-	78
GCA_030845795.1	Klebsiella pneumoniae	strong	4	5277458	5277458	5808749	no	-	ST268	2	1	2	1	7	1	81	0	-	-	-	-	-	-	-	-	-	-	-	-	-	0	-	-	-	-	-	-	-	-	-	-	-	-	-	-	-	-	-	1
GCA_030972015.1	Klebsiella pneumoniae	strong	117	318474	760177	5927043	yes (2500)	ambiguous_bases	ST268	2	1	2	1	7	1	81	580	ybt 0; ICEKp10	6	15	25	4	11	371	319	72	14	4	2	-	13-3LV	clb 3	2	10*	2	2	2	2*	2	3	2	2	2	2	2	11	2	-	78
GCA_030972105.1	Klebsiella pneumoniae	strong	111	318474	760177	5926944	yes (2400)	ambiguous_bases	ST268	2	1	2	1	7	1	81	580	ybt 0; ICEKp10	6	15	25	4	11	371	319	72	14	4	2	-	13-3LV	clb 3	2	10*	2	2	2	2*	2	3	2	2	2	2	2	11	2	-	78
GCA_030972205.1	Klebsiella pneumoniae	strong	120	278657	564343	5926436	yes (2300)	ambiguous_bases	ST268	2	1	2	1	7	1	81	580	ybt 0; ICEKp10	6	15	25	4	11	371	319	72	14	4	2	-	13-3LV	clb 3	2	10*	2	2	2	2*	2	3	2	2	2	2	2	11	2	-	78
GCA_031034895.2	Klebsiella pneumoniae	strong	65	231826	414206	5662248	no	-	ST268	2	1	2	1	7	1	81	383-1LV	ybt 10; ICEKp4	3	12	4	66	3	137	139	3	10	60	2*	-	0	-	-	-	-	-	-	-	-	-	-	-	-	-	-	-	-	-	0
GCA_031046475.2	Klebsiella pneumoniae	strong	58	351699	958784	5714976	no	-	ST268	2	1	2	1	7	1	81	0	-	6	158	1	4	1	533*-46%	636*	76	1	181	2	-	0	-	-	-	-	-	-	-	-	-	-	-	-	-	-	-	-	-	0
GCA_031070805.1	Klebsiella pneumoniae	strong	129	199235	379359	5719383	no	-	ST268-1LV	2	1	2	1	7	117	81	580	ybt 0; ICEKp10	6	15	25	4	11	371	319	72	14	4	2	-	13-1LV	clb 3	2	10	2*	2	2	2	2	3	2	2	2	2	2	2	2	-	78
GCA_032596755.1	Klebsiella pneumoniae	strong	88	318395	492762	5681261	no	-	ST268	2	1	2	1	7	1	81	580-1LV	ybt 0; ICEKp10	6	15*	25	4	11	371	319	72	14	4	2	-	13-1LV	clb 3	2	10*	2	2	2	2	2	3	2	2	2	2	2	2	2	-	78
GCA_032671605.1	Klebsiella pneumoniae	strong	174	247913	504972	5780850	no	-	ST268	2	1	2	1	7	1	81	305	ybt 13; ICEKp2	6	4	20	61	1	258	131	2	4	4	139	-	0	-	-	-	-	-	-	-	-	-	-	-	-	-	-	-	-	-	0
GCA_033800365.1	Klebsiella pneumoniae	strong	39	418562	2047943	5459326	no	-	ST268	2	1	2	1	7	1	81	381-1LV	ybt 10; ICEKp4	3	10	4	3	29	5	94	3	10	9	10*	-	0	-	-	-	-	-	-	-	-	-	-	-	-	-	-	-	-	-	0
GCA_033802005.1	Klebsiella pneumoniae	strong	102	361532	965037	5548200	no	-	ST268	2	1	2	1	7	1	81	305	ybt 13; ICEKp2	6	4	20	61	1	258	131	2	4	4	139	-	0	-	-	-	-	-	-	-	-	-	-	-	-	-	-	-	-	-	0
GCA_034364085.1	Klebsiella pneumoniae	strong	92	266116	770348	5551226	no	-	ST268-1LV	2	1	2*	1	7	1	81	580	ybt 0; ICEKp10	6	15	25	4	11	371	319	72	14	4	2	-	13-1LV	clb 3	2	10	2	2	2	2	2	3	2	2	2*	2	2	2	2	-	78
GCA_034719615.1	Klebsiella pneumoniae	strong	72	330383	632510	5549133	no	-	ST268	2	1	2	1	7	1	81	580	ybt 0; ICEKp10	6	15	25	4	11	371	319	72	14	4	2	-	13-1LV	clb 3	2	10	2	2	2	2	2	3	2	2	2	2	2	11	2	-	78
GCA_034719865.1	Klebsiella pneumoniae	strong	63	330384	593444	5483157	no	-	ST268	2	1	2	1	7	1	81	580	ybt 0; ICEKp10	6	15	25	4	11	371	319	72	14	4	2	-	13	clb 3	2	10	2	2	2	2	2	3	2	2	2	2	2	2	2	-	78
GCA_034724155.1	Klebsiella pneumoniae	strong	92	249544	416927	5384896	no	-	ST268	2	1	2	1	7	1	81	580-1LV	ybt 0; ICEKp10	6	15	25	4	11	371	319*	72	14	4	2	-	13-2LV	clb 3	2	10*	2	2	2	2	2	3	2	2	2	2	2	11	2	-	78
GCA_034724635.1	Klebsiella pneumoniae	strong	63	330381	449047	5593245	no	-	ST268	2	1	2	1	7	1	81	580-1LV	ybt 0; ICEKp10	6	15	25	4	11	371*	319	72	14	4	2	-	13	clb 3	2	10	2	2	2	2	2	3	2	2	2	2	2	2	2	-	78
GCA_034725295.1	Klebsiella pneumoniae	strong	68	293286	574620	5492532	no	-	ST268	2	1	2	1	7	1	81	580	ybt 0; ICEKp10	6	15	25	4	11	371	319	72	14	4	2	-	13-1LV	clb 3	2	10	2	2	2	2	2	3	2	2	2	2	2	11	2	-	78
GCA_034725615.1	Klebsiella pneumoniae	strong	65	293286	574620	5492202	no	-	ST268	2	1	2	1	7	1	81	580	ybt 0; ICEKp10	6	15	25	4	11	371	319	72	14	4	2	-	13-1LV	clb 3	2	10	2	2	2	2	2	3	2	2	2	2	2	11	2	-	78
GCA_034725895.1	Klebsiella pneumoniae	strong	63	318411	643234	5428416	no	-	ST268	2	1	2	1	7	1	81	580-1LV	ybt 0; ICEKp10	6	15	25	4	11	371	319	72	14	4	2*	-	13-2LV	clb 3	2	10*	2	2	2	2	2	3	2	2	2	2	2	11	2	-	78
GCA_034726475.1	Klebsiella pneumoniae	strong	76	318707	679182	5523551	no	-	ST268	2	1	2	1	7	1	81	580	ybt 0; ICEKp10	6	15	25	4	11	371	319	72	14	4	2	-	13-2LV	clb 3	2	10*	2	2	2	2	2	3	2	2	2	2	2	11	2	-	78
GCA_034726535.1	Klebsiella pneumoniae	strong	64	330384	648568	5471891	no	-	ST268	2	1	2	1	7	1	81	580	ybt 0; ICEKp10	6	15	25	4	11	371	319	72	14	4	2	-	13-1LV	clb 3	2	10	2	2	2	2	2	3	2	2	2	2	2	11	2	-	78
GCA_034726795.1	Klebsiella pneumoniae	strong	56	324857	597452	5545982	no	-	ST268	2	1	2	1	7	1	81	580	ybt 0; ICEKp10	6	15	25	4	11	371	319	72	14	4	2	-	13-1LV	clb 3	2	10	2	2	2	2	2	3	2	2	2	2	2	11	2	-	78
GCA_034726855.1	Klebsiella pneumoniae	strong	69	318678	489084	5476511	no	-	ST268	2	1	2	1	7	1	81	580	ybt 0; ICEKp10	6	15	25	4	11	371	319	72	14	4	2	-	13-2LV	clb 3	2	10*	2	2	2	2	2	3	2	2	2	2	2	11	2	-	78
GCA_034727555.1	Klebsiella pneumoniae	strong	91	205585	381913	5645783	no	-	ST268	2	1	2	1	7	1	81	580-2LV	ybt 0; ICEKp10	6	15	25	4	11	371*	319	72	14	4*	2	-	13	clb 3	2	10	2	2	2	2	2	3	2	2	2	2	2	2	2	-	78
GCA_034727635.1	Klebsiella pneumoniae	strong	81	284880	485665	5376921	no	-	ST268	2	1	2	1	7	1	81	580-1LV	ybt 0; ICEKp10	6	15	25	4	11	371*	319	72	14	4	2	-	13-1LV	clb 3	2	10	2	2	2	2	2	3	2	2	2	2	2	11	2	-	78
GCA_034727655.1	Klebsiella pneumoniae	strong	91	206022	393996	5643533	no	-	ST268	2	1	2	1	7	1	81	580-2LV	ybt 0; ICEKp10	6	15	25	4	11	371*	319	72	14	4*	2	-	13	clb 3	2	10	2	2	2	2	2	3	2	2	2	2	2	2	2	-	78
GCA_034728095.1	Klebsiella pneumoniae	strong	53	373743	971600	5485642	no	-	ST268	2	1	2	1	7	1	81	432-2LV	ybt 20; ICEKp10	132	65	201	71	46	452	26*	2	11	4*	2	-	73	clb 3	2	10	21	2	2	2	2	28	2	2	2	2	2	2	2	-	76-1LV
GCA_034730835.1	Klebsiella pneumoniae	strong	60	329944	660071	5478738	no	-	ST268	2	1	2	1	7	1	81	580	ybt 0; ICEKp10	6	15	25	4	11	371	319	72	14	4	2	-	13	clb 3	2	10	2	2	2	2	2	3	2	2	2	2	2	2	2	-	78
GCA_034733195.1	Klebsiella pneumoniae	strong	62	316343	535756	5443866	no	-	ST268	2	1	2	1	7	1	81	580	ybt 0; ICEKp10	6	15	25	4	11	371	319	72	14	4	2	-	13-2LV	clb 3	2	10*	2	2	2	2	2	3	2	2	2	2	2	11	2	-	78
GCA_034733295.1	Klebsiella pneumoniae	strong	52	362204	629138	5474911	no	-	ST268	2	1	2	1	7	1	81	432-1LV	ybt 20; ICEKp10	132	65	201	71	46	452	26	2	11	4*	2	-	73	clb 3	2	10	21	2	2	2	2	28	2	2	2	2	2	2	2	-	76-1LV
GCA_034734625.1	Klebsiella pneumoniae	strong	69	362205	626803	5514265	no	-	ST268	2	1	2	1	7	1	81	580	ybt 0; ICEKp10	6	15	25	4	11	371	319	72	14	4	2	-	13-1LV	clb 3	2	10	2	2	2	2	2	3	2	2	2	2	2	11	2	-	78
GCA_034734715.1	Klebsiella pneumoniae	strong	47	327522	779574	5371559	no	-	ST268	2	1	2	1	7	1	81	432-1LV	ybt 20; ICEKp10	132	65	201	71	46	452*	26	2	11	4	2	-	73-1LV	clb 3	2	10	21	2	2	2	2	28	2	2	2	2*	2	2	2	-	76
GCA_034734735.1	Klebsiella pneumoniae	strong	50	327527	957191	5412812	no	-	ST268	2	1	2	1	7	1	81	432-1LV	ybt 20; ICEKp10	132	65	201	71	46	452*	26	2	11	4	2	-	73-1LV	clb 3	2	10	21	2	2	2	2	28	2	2	2	2*	2	2	2	-	76
GCA_034735175.1	Klebsiella pneumoniae	strong	66	266323	483367	5454838	no	-	ST268	2	1	2	1	7	1	81	580	ybt 0; ICEKp10	6	15	25	4	11	371	319	72	14	4	2	-	13-1LV	clb 3	2	10	2	2	2	2	2	3	2	2	2	2	2	11	2	-	78
GCA_034735195.1	Klebsiella pneumoniae	strong	68	264733	483367	5457513	no	-	ST268	2	1	2	1	7	1	81	580	ybt 0; ICEKp10	6	15	25	4	11	371	319	72	14	4	2	-	13-1LV	clb 3	2	10	2	2	2	2	2	3	2	2	2	2	2	11	2	-	78
GCA_034735875.1	Klebsiella pneumoniae	strong	74	318926	632546	5617988	no	-	ST268	2	1	2	1	7	1	81	580	ybt 0; ICEKp10	6	15	25	4	11	371	319	72	14	4	2	-	13-2LV	clb 3	2	10*	2	2	2	2	2	3	2	2	2	2	2	11	2	-	78
GCA_034735955.1	Klebsiella pneumoniae	strong	67	316119	381912	5566438	no	-	ST268	2	1	2	1	7	1	81	580	ybt 0; ICEKp10	6	15	25	4	11	371	319	72	14	4	2	-	13-1LV	clb 3	2	10	2	2	2	2	2	3	2	2	2	2	2	11	2	-	78
GCA_034737375.1	Klebsiella pneumoniae	strong	103	256508	525537	5661891	no	-	ST268	2	1	2	1	7	1	81	580-1LV	ybt 0; ICEKp10	6	15*	25	4	11	371	319	72	14	4	2	-	13-3LV	clb 3	2	10*	2	2	2	2	2	3*	2	2	2	2	2	11	2	-	78
GCA_034737795.1	Klebsiella pneumoniae	strong	59	318856	718493	5430843	no	-	ST268	2	1	2	1	7	1	81	0	-	17	18	23	16	1	101	287	9	5	5	11	-	13-3LV	clb 3	2	10	2	2	2	5	2	3	5	2	2	2	2	3	2	-	1-1LV
GCA_034737935.1	Klebsiella pneumoniae	strong	59	294611	718495	5419024	no	-	ST268	2	1	2	1	7	1	81	0	-	17	18	23	16	1	101	287*-43%	9	5	5	11	-	13-3LV	clb 3	2	10	2	2	2	5	2	3	5	2	2	2	2	3	2	-	1-1LV
GCA_034738255.1	Klebsiella pneumoniae	strong	72	291254	648516	5574505	no	-	ST268	2	1	2	1	7	1	81	580	ybt 0; ICEKp10	6	15	25	4	11	371	319	72	14	4	2	-	13-1LV	clb 3	2	10	2	2	2	2	2	3	2	2	2	2	2	11	2	-	78
GCA_034739435.1	Klebsiella pneumoniae	strong	67	318926	637428	5519627	no	-	ST268	2	1	2	1	7	1	81	580	ybt 0; ICEKp10	6	15	25	4	11	371	319	72	14	4	2	-	13-2LV	clb 3	2	10*	2	2	2	2	2	3	2	2	2	2	2	11	2	-	78
GCA_034739715.1	Klebsiella pneumoniae	strong	73	330384	505916	5374247	no	-	ST268	2	1	2	1	7	1	81	0	-	-	-	-	-	-	-	-	-	-	-	-	-	0	-	-	-	-	-	-	-	-	-	-	-	-	-	-	-	-	-	78
GCA_034739735.1	Klebsiella pneumoniae	strong	75	318857	505916	5501978	no	-	ST268	2	1	2	1	7	1	81	580	ybt 0; ICEKp10	6	15	25	4	11	371	319	72	14	4	2	-	13-1LV	clb 3	2	10	2	2	2	2	2	3	2	2	2	2	2	11	2	-	78
GCA_034740435.1	Klebsiella pneumoniae	strong	77	352134	421800	5780056	no	-	ST268	2	1	2	1	7	1	81	580	ybt 0; ICEKp10	6	15	25	4	11	371	319	72	14	4	2	-	13-1LV	clb 3	2	10	2*	2	2	2	2	3	2	2	2	2	2	2	2	-	78
GCA_034740575.1	Klebsiella pneumoniae	strong	56	405680	588886	5483573	no	-	ST268	2	1	2	1	7	1	81	432-1LV	ybt 20; ICEKp10	132	65	201	71	46	452	26	2	11	4*	2	-	73	clb 3	2	10	21	2	2	2	2	28	2	2	2	2	2	2	2	-	76
GCA_034741095.1	Klebsiella pneumoniae	strong	64	293698	643218	5428410	no	-	ST268	2	1	2	1	7	1	81	580-1LV	ybt 0; ICEKp10	6	15	25	4	11	371	319	72	14	4	2*	-	13-2LV	clb 3	2	10*	2	2	2	2	2	3	2	2	2	2	2	11	2	-	78
GCA_034863625.1	Klebsiella pneumoniae	strong	127	152559	361908	5489922	yes (1127)	ambiguous_bases	ST268	2	1	2	1	7	1	81	580-2LV	ybt 0; ICEKp10	116	15	25	4	11	421	319	72	14	4	2	-	13-1LV	clb 3	2	10	2	2	2	2	2	3	2	2	2	2	2	11	2	-	78
GCA_034863745.1	Klebsiella pneumoniae	strong	87	170889	648733	5465398	yes (789)	ambiguous_bases	ST268	2	1	2	1	7	1	81	208-1LV	ybt 9; ICEKp3	5	19	6	55	1	16	126	9	5	5	55	-	0	-	-	-	-	-	-	-	-	-	-	-	-	-	-	-	-	-	0
GCA_035017245.1	Klebsiella pneumoniae	strong	60	399243	1062106	5499467	no	-	ST268	2	1	2	1	7	1	81	381-1LV	ybt 10; ICEKp4	3	10	4	3	29	5	94	3	10	9	10*	-	0	-	-	-	-	-	-	-	-	-	-	-	-	-	-	-	-	-	0
GCA_036455405.1	Klebsiella pneumoniae	strong	5	5289532	5289532	5594144	no	-	ST268	2	1	2	1	7	1	81	0	-	17	18	23	16	1	101	287	9	5	5	11	-	13-3LV	clb 3	2	10	2	2	2	5	2	3	5	2	2	2	2	3	2	-	1-1LV
GCA_036542525.1	Klebsiella pneumoniae	strong	61	349758	824310	5501528	no	-	ST268	2	1	2	1	7	1	81	580	ybt 0; ICEKp10	6	15	25	4	11	371	319	72	14	4	2	-	13	clb 3	2	10	2	2	2	2	2	3	2	2	2	2	2	2	2	-	78
GCA_036863655.1	Klebsiella pneumoniae	strong	50	382828	718680	5572955	no	-	ST268	2	1	2	1	7	1	81	580	ybt 0; ICEKp10	6	15	25	4	11	371	319	72	14	4	2	-	13	clb 3	2	10	2	2	2	2	2	3	2	2	2	2	2	2	2	-	78
GCA_036953045.1	Klebsiella pneumoniae	strong	63	224899	374734	5303947	yes (988)	ambiguous_bases	ST268-1LV	2	1	2	1	7	1	81*	0	-	-	-	-	-	-	-	-	-	-	-	-	-	0	-	-	-	-	-	-	-	-	-	-	-	-	-	-	-	-	-	0
GCA_036953805.1	Klebsiella pneumoniae	strong	73	239882	568033	5530192	yes (1170)	ambiguous_bases	ST268	2	1	2	1	7	1	81	0	-	-	-	-	-	-	-	-	-	-	-	-	-	0	-	-	-	-	-	-	-	-	-	-	-	-	-	-	-	-	-	0
GCA_036992325.1	Klebsiella pneumoniae	strong	49	361974	1116268	5513898	yes (1100)	ambiguous_bases	ST268	2	1	2	1	7	1	81	0	-	18	27	146	18*	44	358	213	9	89	26	35*	-	0	-	-	-	-	-	-	-	-	-	-	-	-	-	-	-	-	-	0
GCA_036994465.1	Klebsiella pneumoniae	strong	105	151262	411096	5521287	yes (1500)	ambiguous_bases	ST268	2	1	2	1	7	1	81	580	ybt 0; ICEKp10	6	15	25	4	11	371	319	72	14	4	2	-	13-1LV	clb 3	2	10	2	2	2	2	2	3	2	2	2	2	2	11	2	-	78
GCA_037052445.1	Klebsiella pneumoniae	strong	137	105727	275243	5388702	no	-	ST268	2	1	2	1	7	1	81	481	ybt 10; ICEKp4	32	12	193	39	25	505	564	135	25	8	2	-	0	-	-	-	-	-	-	-	-	-	-	-	-	-	-	-	-	-	0
GCA_037202085.1	Klebsiella pneumoniae	strong	100	361531	965037	5542278	no	-	ST268	2	1	2	1	7	1	81	305	ybt 13; ICEKp2	6	4	20	61	1	258	131	2	4	4	139	-	0	-	-	-	-	-	-	-	-	-	-	-	-	-	-	-	-	-	0
GCA_038375215.1	Klebsiella pneumoniae	strong	49	318886	817981	5459899	no	-	ST268	2	1	2	1	7	1	81	580	ybt 0; ICEKp10	6	15	25	4	11	371	319	72	14	4	2	-	13-1LV	clb 3	2	10	2	2	2	2	2	3	2	2	2	2	2	11*	2	-	78
GCA_038375245.1	Klebsiella pneumoniae	strong	40	350130	590623	5455128	no	-	ST268	2	1	2	1	7	1	81	580-1LV	ybt 0; ICEKp10	6	15	25	4	11	371	319*	72	14	4	2	-	13	clb 3	2	10	2	2	2	2	2	3	2	2	2	2	2	2	2	-	78
GCA_038376025.1	Klebsiella pneumoniae	strong	51	199217	382426	5462048	no	-	ST268	2	1	2	1	7	1	81	580	ybt 0; ICEKp10	6	15	25	4	11	371	319	72	14	4	2	-	13-1LV	clb 3	2	10	2*	2	2	2	2	3	2	2	2	2	2	2	2	-	78
GCA_038376225.1	Klebsiella pneumoniae	strong	47	220766	766984	5414135	no	-	ST268	2	1	2	1	7	1	81	432-2LV	ybt 20; ICEKp10	132	65	201	71	46	452	26*	2	11	4*	2	-	73	clb 3	2	10	21	2	2	2	2	28	2	2	2	2	2	2	2	-	76
GCA_038901495.1	Klebsiella pneumoniae	strong	46	361455	610261	5590222	no	-	ST268	2	1	2	1	7	1	81	381-1LV	ybt 10; ICEKp4	3	10	4	3	29	5	94	3	10	9	10*	-	0	-	-	-	-	-	-	-	-	-	-	-	-	-	-	-	-	-	0
GCA_039042235.1	Klebsiella pneumoniae	strong	115	116403	362806	5669054	no	-	ST268	2	1	2	1	7	1	81	580	ybt 0; ICEKp10	6	15	25	4	11	371	319	72	14	4	2	-	13-1LV	clb 3	2	10	2	2	2	2*	2	3	2	2	2	2	2	2	2	-	78
GCA_039503495.1	Klebsiella pneumoniae	strong	60	324027	610184	5652423	yes (386)	ambiguous_bases	ST268	2	1	2	1	7	1	81	381-1LV	ybt 10; ICEKp4	3	10	4	3	29	5	94	3	10	9	10*	-	0	-	-	-	-	-	-	-	-	-	-	-	-	-	-	-	-	-	0
GCA_039608315.1	Klebsiella pneumoniae	strong	41	332101	563248	5516855	yes (10)	ambiguous_bases	ST268	2	1	2	1	7	1	81	580-1LV	ybt 0; ICEKp10	6	15	25	4	11	371	319	72	14*	4	2	-	13-1LV	clb 3	2	10	2	2	2	2	2	3	2	2	2	2	2	11	2	-	78
GCA_039608855.1	Klebsiella pneumoniae	strong	39	319242	563265	5448725	yes (10)	ambiguous_bases	ST268	2	1	2	1	7	1	81	580-1LV	ybt 0; ICEKp10 (truncated)	6	15	25	4	11	371*-71%	319	72	14	4	2	-	13-1LV	clb 3	2	10	2	2	2	2	2	3	2	2	2	2	2	11	2	-	78-2LV
GCA_039610085.1	Klebsiella pneumoniae	strong	40	325358	621074	5607186	yes (10)	ambiguous_bases	ST268	2	1	2	1	7	1	81	580	ybt 0; ICEKp10	6	15	25	4	11	371	319	72	14	4	2	-	13-1LV	clb 3	2	10	2	2	2	2	2	3	2	2	2	2	2	11	2	-	0
GCA_039611755.1	Klebsiella pneumoniae	strong	42	290410	424508	5607784	no	-	ST268	2	1	2	1	7	1	81	580	ybt 0; ICEKp10	6	15	25	4	11	371	319	72	14	4	2	-	13-3LV	clb 3	2	10	2*	2	2	2	2	3*	2	2	2	2	2*	2	2	-	78
GCA_039847175.1	Klebsiella pneumoniae	strong	40	325358	621074	5607186	yes (10)	ambiguous_bases	ST268	2	1	2	1	7	1	81	580	ybt 0; ICEKp10	6	15	25	4	11	371	319	72	14	4	2	-	13-1LV	clb 3	2	10	2	2	2	2	2	3	2	2	2	2	2	11	2	-	0
GCA_039848455.1	Klebsiella pneumoniae	strong	41	332101	563248	5516855	yes (10)	ambiguous_bases	ST268	2	1	2	1	7	1	81	580-1LV	ybt 0; ICEKp10	6	15	25	4	11	371	319	72	14*	4	2	-	13-1LV	clb 3	2	10	2	2	2	2	2	3	2	2	2	2	2	11	2	-	78
GCA_039848475.1	Klebsiella pneumoniae	strong	42	290410	424508	5607784	no	-	ST268	2	1	2	1	7	1	81	580	ybt 0; ICEKp10	6	15	25	4	11	371	319	72	14	4	2	-	13-3LV	clb 3	2	10	2*	2	2	2	2	3*	2	2	2	2	2*	2	2	-	78
GCA_039848495.1	Klebsiella pneumoniae	strong	39	319242	563265	5448725	yes (10)	ambiguous_bases	ST268	2	1	2	1	7	1	81	580-1LV	ybt 0; ICEKp10 (truncated)	6	15	25	4	11	371*-71%	319	72	14	4	2	-	13-1LV	clb 3	2	10	2	2	2	2	2	3	2	2	2	2	2	11	2	-	78-2LV
GCA_040137595.1	Klebsiella pneumoniae	strong	6	5235716	5235716	5509846	no	-	ST268	2	1	2	1	7	1	81	381-1LV	ybt 10; ICEKp4	3	10	4	3	29	5	94	3	10	9	10*	-	0	-	-	-	-	-	-	-	-	-	-	-	-	-	-	-	-	-	0
GCA_040189795.1	Klebsiella pneumoniae	strong	53	418593	1061559	5496437	no	-	ST268	2	1	2	1	7	1	81	381-1LV	ybt 10; ICEKp4	3	10	4	3	29	5	94	3	10	9	10*	-	0	-	-	-	-	-	-	-	-	-	-	-	-	-	-	-	-	-	0
GCA_040190415.1	Klebsiella pneumoniae	strong	81	318611	566609	5571250	no	-	ST268	2	1	2	1	7	1	81	580-1LV	ybt 0; ICEKp10	6	15	25	4*	11	371	319	72	14	4	2	-	13	clb 3	2	10	2	2	2	2	2	3	2	2	2	2	2	2	2	-	78
GCA_040196715.1	Klebsiella pneumoniae	strong	71	348907	788887	5538904	no	-	ST268	2	1	2	1	7	1	81	381-1LV	ybt 10; ICEKp4	3	10	4	3	29	5	94	3	10	9	10*	-	0	-	-	-	-	-	-	-	-	-	-	-	-	-	-	-	-	-	0
GCA_040200115.1	Klebsiella pneumoniae	strong	98	351675	817923	5705621	no	-	ST268	2	1	2	1	7	1	81	580	ybt 0; ICEKp10	6	15	25	4	11	371	319	72	14	4	2	-	13	clb 3	2	10	2	2	2	2	2	3	2	2	2	2	2	2	2	-	78
GCA_040200775.1	Klebsiella pneumoniae	strong	73	351675	617336	5470241	no	-	ST268	2	1	2	1	7	1	81	580	ybt 0; ICEKp10	6	15	25	4	11	371	319	72	14	4	2	-	13	clb 3	2	10	2	2	2	2	2	3	2	2	2	2	2	2	2	-	78
GCA_040368475.1	Klebsiella pneumoniae	strong	104	142819	475902	5592543	yes (174)	ambiguous_bases	ST268	2	1	2	1	7	1	81	580-1LV	ybt 0; ICEKp10	6*	15	25	4	11	371	319	72	14	4	2	-	13-1LV	clb 3	2	10	2*	2	2	2	2	3	2	2	2	2	2	2	2	-	78
GCA_040675775.1	Klebsiella pneumoniae	strong	3	5502130	5502130	5556141	no	-	ST268	2	1	2	1	7	1	81	580-2LV	ybt 0; ICEKp10	6	15	25	4	11	371	319*	72	14	4*	2	-	13	clb 3	2	10	2	2	2	2	2	3	2	2	2	2	2	2	2	-	78-1LV
GCA_040985135.1	Klebsiella pneumoniae	strong	85	291904	472008	5413110	no	-	ST268	2	1	2	1	7	1	81	580-1LV	ybt 0; ICEKp10	6	15	25	4	11	371	319*	72	14	4	2	-	13	clb 3	2	10	2	2	2	2	2	3	2	2	2	2	2	2	2	-	78
GCA_041028885.1	Klebsiella pneumoniae	strong	111	313850	449938	5627916	no	-	ST268	2	1	2	1	7	1	81	580	ybt 0; ICEKp10	6	15	25	4	11	371	319	72	14	4	2	-	13-1LV	clb 3	2	10	2	2	2	2	2	3	2	2	2	2	2*	2	2	-	78
GCA_041031085.1	Klebsiella pneumoniae	strong	73	266032	571140	5472497	no	-	ST268	2	1	2	1	7	1	81	432-2LV	ybt 20; ICEKp10	132	65	201	71	46	452*	26	2	11	4*	2	-	73	clb 3	2	10	21	2	2	2	2	28	2	2	2	2	2	2	2	-	76
GCA_041033145.1	Klebsiella pneumoniae	strong	87	330185	647308	5387140	no	-	ST268	2	1	2	1	7	1	81	580	ybt 0; ICEKp10	6	15	25	4	11	371	319	72	14	4	2	-	13	clb 3	2	10	2	2	2	2	2	3	2	2	2	2	2	2	2	-	78
GCA_041034565.1	Klebsiella pneumoniae	strong	92	265915	446158	5434858	no	-	ST268	2	1	2	1	7	1	81	432-1LV	ybt 20; ICEKp10 (truncated)	132	65	201	71	46	452	26*-25%	2	11	4	2	-	73	clb 3	2	10	21	2	2	2	2	28	2	2	2	2	2	2	2	-	76
GCA_041037525.1	Klebsiella pneumoniae	strong	64	318639	917166	5395023	no	-	ST268	2	1	2	1	7	1	81	432	ybt 20; ICEKp10	132	65	201	71	46	452	26	2	11	4	2	-	73-1LV	clb 3	2	10	21	2	2	2	2	28	2	2	2	2	2	2*	2	-	0
GCA_041039905.1	Klebsiella pneumoniae	strong	81	309657	383795	5509611	no	-	ST268	2	1	2	1	7	1	81	580	ybt 0; ICEKp10	6	15	25	4	11	371	319	72	14	4	2	-	13-1LV	clb 3	2	10	2*	2	2	2	2	3	2	2	2	2	2	2	2	-	78
GCA_041298445.1	Klebsiella pneumoniae	strong	101	166097	404982	5636724	no	-	ST268	2	1	2	1	7	1	81	0	-	-	-	-	-	-	-	-	-	-	-	-	-	0	-	-	-	-	-	-	-	-	-	-	-	-	-	-	-	-	-	0
GCA_041529995.1	Klebsiella pneumoniae	strong	3	5330245	5330245	5544409	no	-	ST268	2	1	2	1	7	1	81	580-2LV	ybt 0; ICEKp10 (truncated)	6*	15	25	4	11	371	319*-55%	72	14	4	2	-	13-1LV	clb 3 (truncated)	2	10*-0%	2	2	2	2	2	3	2	2	2	2	2	2	2	-	78-1LV
GCA_041901795.1	Klebsiella pneumoniae	strong	2	5319573	5319573	5458183	no	-	ST268	2	1	2	1	7	1	81	580	ybt 0; ICEKp10	6	15	25	4	11	371	319	72	14	4	2	-	13-1LV	clb 3	2	10	2	2	2	2*	2	3	2	2	2	2	2	2	2	-	0
GCA_043358335.1	Klebsiella pneumoniae	strong	41	367738	1124230	5360305	no	-	ST268	2	1	2	1	7	1	81	208-2LV	ybt 9; ICEKp3	5	19*	6	55	1	16	126	9	5	5	55	-	0	-	-	-	-	-	-	-	-	-	-	-	-	-	-	-	-	-	0
GCA_043478205.1	Klebsiella pneumoniae	strong	99	293480	571874	5851965	no	-	ST268	2	1	2	1	7	1	81	580	ybt 0; ICEKp10	6	15	25	4	11	371	319	72	14	4	2	-	13	clb 3	2	10	2	2	2	2	2	3	2	2	2	2	2	2	2	-	78
GCA_043575005.1	Klebsiella pneumoniae	strong	59	335326	552797	5449041	no	-	ST268	2	1	2	1	7	1	81	0	-	-	-	-	-	-	-	-	-	-	-	-	-	0	-	-	-	-	-	-	-	-	-	-	-	-	-	-	-	-	-	0
GCA_043707805.1	Klebsiella pneumoniae	strong	72	287787	475301	5629115	no	-	ST268	2	1	2	1	7	1	81	580	ybt 0; ICEKp10	6	15	25	4	11	371	319	72	14	4	2	-	13-1LV	clb 3	2	10	2*	2	2	2	2	3	2	2	2	2	2	2	2	-	78
GCA_043710615.1	Klebsiella pneumoniae	strong	61	292958	533323	5433789	no	-	ST268	2	1	2	1	7	1	81	0	-	-	-	-	-	-	-	-	-	-	-	-	-	0	-	-	-	-	-	-	-	-	-	-	-	-	-	-	-	-	-	78
GCA_043834815.1	Klebsiella pneumoniae	strong	50	261631	572941	5518216	no	-	ST268	2	1	2	1	7	1	81	580-1LV	ybt 0; ICEKp10	6	15	25	4	11	371	319	72	14	4	2*	-	13	clb 3	2	10	2	2	2	2	2	3	2	2	2	2	2	2	2	-	78
GCA_043993375.1	Klebsiella pneumoniae	strong	70	216162	400719	5546982	no	-	ST268	2	1	2	1	7	1	81	580	ybt 0; ICEKp10	6	15	25	4	11	371	319	72	14	4	2	-	13-1LV	clb 3	2	10	2*	2	2	2	2	3	2	2	2	2	2	2	2	-	0
GCA_044266975.1	Klebsiella pneumoniae	strong	136	79267	265626	5327110	no	-	ST268	2	1	2	1	7	1	81	481	ybt 10; ICEKp4	32	12	193	39	25	505	564	135	25	8	2	-	0	-	-	-	-	-	-	-	-	-	-	-	-	-	-	-	-	-	0
GCA_044362545.1	Klebsiella pneumoniae	strong	64	398979	937703	5419144	no	-	ST268	2	1	2	1	7	1	81	381-1LV	ybt 10; ICEKp4	3	10	4	3	29	5	94	3	10	9	10*	-	0	-	-	-	-	-	-	-	-	-	-	-	-	-	-	-	-	-	0
GCA_044364965.1	Klebsiella pneumoniae	strong	58	361531	1015686	5566841	no	-	ST268	2	1	2	1	7	1	81	381-1LV	ybt 10; ICEKp4	3	10	4	3	29	5	94	3	10	9	10*	-	0	-	-	-	-	-	-	-	-	-	-	-	-	-	-	-	-	-	0
GCA_044380375.1	Klebsiella pneumoniae	strong	123	243041	789736	5556495	no	-	ST268	2	1	2	1	7	1	81	481	ybt 10; ICEKp4	32	12	193	39	25	505	564	135	25	8	2	-	0	-	-	-	-	-	-	-	-	-	-	-	-	-	-	-	-	-	0
GCA_044380905.1	Klebsiella pneumoniae	strong	41	345028	1121929	5324376	no	-	ST268	2	1	2	1	7	1	81	208-1LV	ybt 9; ICEKp3	5	19	6	55	1	16	126	9	5	5	55	-	0	-	-	-	-	-	-	-	-	-	-	-	-	-	-	-	-	-	0
GCA_044386875.1	Klebsiella pneumoniae	strong	135	154228	375385	5817247	no	-	ST268	2	1	2	1	7	1	81	383-1LV	ybt 10; ICEKp4	3	12	4	66	3	137	139	3	10	60	2*	-	0	-	-	-	-	-	-	-	-	-	-	-	-	-	-	-	-	-	0
GCA_044437165.1	Klebsiella pneumoniae	strong	44	393868	957186	5425309	no	-	ST268	2	1	2	1	7	1	81	432	ybt 20; ICEKp10	132	65	201	71	46	452	26	2	11	4	2	-	73	clb 3	2	10	21	2	2	2	2	28	2	2	2	2	2	2	2	-	76
GCA_044437265.1	Klebsiella pneumoniae	strong	46	393868	957186	5425584	no	-	ST268	2	1	2	1	7	1	81	432	ybt 20; ICEKp10	132	65	201	71	46	452	26	2	11	4	2	-	73	clb 3	2	10	21	2	2	2	2	28	2	2	2	2	2	2	2	-	76
GCA_044466765.1	Klebsiella pneumoniae	strong	244	129735	318456	5595515	no	-	ST268	2	1	2	1	7	1	81	383-2LV	ybt 10; ICEKp4	3	12	4	66	3	137*	139	3	10	60	2*	-	0	-	-	-	-	-	-	-	-	-	-	-	-	-	-	-	-	-	0
GCA_900172575.1	Klebsiella pneumoniae	strong	50	373873	1068381	5434546	yes (13708)	ambiguous_bases	ST268	2	1	2	1	7	1	81	208-2LV	ybt 9; ICEKp3	5	19	6	55	1	16	126*	9	5	5	55	-	0	-	-	-	-	-	-	-	-	-	-	-	-	-	-	-	-	-	0
GCA_900172695.1	Klebsiella pneumoniae	strong	51	374250	1068469	5437702	yes (4112)	ambiguous_bases	ST268	2	1	2	1	7	1	81	208-2LV	ybt 9; ICEKp3	5	19	6	55	1	16	126*	9	5	5	55	-	0	-	-	-	-	-	-	-	-	-	-	-	-	-	-	-	-	-	0
GCA_900172725.1	Klebsiella pneumoniae	strong	60	374010	1068645	5430017	yes (19993)	ambiguous_bases	ST268	2	1	2	1	7	1	81	208-2LV	ybt 9; ICEKp3	5	19	6	55	1	16	126*	9	5	5	55	-	0	-	-	-	-	-	-	-	-	-	-	-	-	-	-	-	-	-	0
GCA_900172755.1	Klebsiella pneumoniae	strong	48	374222	1289235	5438082	yes (3867)	ambiguous_bases	ST268	2	1	2	1	7	1	81	208-2LV	ybt 9; ICEKp3	5	19	6	55	1	16	126*	9	5	5	55	-	0	-	-	-	-	-	-	-	-	-	-	-	-	-	-	-	-	-	0
GCA_900172765.1	Klebsiella pneumoniae	strong	53	368807	1066230	5433791	yes (8400)	ambiguous_bases	ST268	2	1	2	1	7	1	81	208-2LV	ybt 9; ICEKp3	5	19	6	55	1	16	126*	9	5	5	55	-	0	-	-	-	-	-	-	-	-	-	-	-	-	-	-	-	-	-	0
GCA_900172895.1	Klebsiella pneumoniae	strong	54	368503	1065846	5436098	yes (6583)	ambiguous_bases	ST268	2	1	2	1	7	1	81	208-2LV	ybt 9; ICEKp3	5	19	6	55	1	16	126*	9	5	5	55	-	0	-	-	-	-	-	-	-	-	-	-	-	-	-	-	-	-	-	0
GCA_900172935.1	Klebsiella pneumoniae	strong	51	368509	1068359	5435189	yes (4944)	ambiguous_bases	ST268	2	1	2	1	7	1	81	208-2LV	ybt 9; ICEKp3	5	19	6	55	1	16	126*	9	5	5	55	-	0	-	-	-	-	-	-	-	-	-	-	-	-	-	-	-	-	-	0
GCA_900172955.1	Klebsiella pneumoniae	strong	49	368700	1068104	5435665	yes (2133)	ambiguous_bases	ST268	2	1	2	1	7	1	81	208-2LV	ybt 9; ICEKp3	5	19	6	55	1	16	126*	9	5	5	55	-	0	-	-	-	-	-	-	-	-	-	-	-	-	-	-	-	-	-	0
GCA_900173035.1	Klebsiella pneumoniae	strong	50	361611	1066084	5433719	yes (1019)	ambiguous_bases	ST268	2	1	2	1	7	1	81	208-2LV	ybt 9; ICEKp3	5	19	6	55	1	16	126*	9	5	5	55	-	0	-	-	-	-	-	-	-	-	-	-	-	-	-	-	-	-	-	0
GCA_900173055.1	Klebsiella pneumoniae	strong	51	361613	1068118	5435557	yes (126)	ambiguous_bases	ST268	2	1	2	1	7	1	81	208-2LV	ybt 9; ICEKp3	5	19	6	55	1	16	126*	9	5	5	55	-	0	-	-	-	-	-	-	-	-	-	-	-	-	-	-	-	-	-	0
GCA_900173085.1	Klebsiella pneumoniae	strong	49	473134	1095591	5432270	yes (594)	ambiguous_bases	ST268	2	1	2	1	7	1	81	208-2LV	ybt 9; ICEKp3	5	19	6	55	1	16	126*	9	5	5	55	-	0	-	-	-	-	-	-	-	-	-	-	-	-	-	-	-	-	-	0
GCA_900173095.1	Klebsiella pneumoniae	strong	45	368090	1068201	5434894	yes (917)	ambiguous_bases	ST268	2	1	2	1	7	1	81	208-2LV	ybt 9; ICEKp3	5	19	6	55	1	16	126*	9	5	5	55	-	0	-	-	-	-	-	-	-	-	-	-	-	-	-	-	-	-	-	0
GCA_900173165.1	Klebsiella pneumoniae	strong	47	361627	1068297	5433655	yes (292)	ambiguous_bases	ST268	2	1	2	1	7	1	81	208-2LV	ybt 9; ICEKp3	5	19	6	55	1	16	126*	9	5	5	55	-	0	-	-	-	-	-	-	-	-	-	-	-	-	-	-	-	-	-	0
GCA_900173665.1	Klebsiella pneumoniae	strong	71	367790	1066323	5427472	yes (15340)	ambiguous_bases	ST268	2	1	2	1	7	1	81	208-2LV	ybt 9; ICEKp3	5	19	6	55	1	16	126*	9	5	5	55	-	0	-	-	-	-	-	-	-	-	-	-	-	-	-	-	-	-	-	0
GCA_900173695.1	Klebsiella pneumoniae	strong	57	368743	1066207	5434713	yes (12966)	ambiguous_bases	ST268	2	1	2	1	7	1	81	208-2LV	ybt 9; ICEKp3	5	19	6	55	1	16	126*	9	5	5	55	-	0	-	-	-	-	-	-	-	-	-	-	-	-	-	-	-	-	-	0
GCA_900174215.1	Klebsiella pneumoniae	strong	47	368017	1068562	5432383	yes (2391)	ambiguous_bases	ST268	2	1	2	1	7	1	81	208-2LV	ybt 9; ICEKp3	5	19	6	55	1	16	126*	9	5	5	55	-	0	-	-	-	-	-	-	-	-	-	-	-	-	-	-	-	-	-	0
GCA_900174365.1	Klebsiella pneumoniae	strong	48	367701	1066179	5435098	yes (4226)	ambiguous_bases	ST268	2	1	2	1	7	1	81	208-2LV	ybt 9; ICEKp3	5	19	6	55	1	16	126*	9	5	5	55	-	0	-	-	-	-	-	-	-	-	-	-	-	-	-	-	-	-	-	0
GCA_900174415.1	Klebsiella pneumoniae	strong	48	367879	1066672	5435042	yes (2672)	ambiguous_bases	ST268	2	1	2	1	7	1	81	208-2LV	ybt 9; ICEKp3	5	19	6	55	1	16	126*	9	5	5	55	-	0	-	-	-	-	-	-	-	-	-	-	-	-	-	-	-	-	-	0
GCA_900493035.1	Klebsiella pneumoniae	strong	67	318852	458151	5655366	yes (593)	ambiguous_bases	ST268	2	1	2	1	7	1	81	580-1LV	ybt 0; ICEKp10	6	15	25	4	11	277	319	72	14	4	2	-	13	clb 3	2	10	2	2	2	2	2	3	2	2	2	2	2	2	2	-	78
GCA_900493635.1	Klebsiella pneumoniae	strong	70	404970	1522009	5564507	yes (998)	ambiguous_bases	ST268	2	1	2	1	7	1	81	0	-	17	18	23	16	1	262	287	9	5	5	11	-	13-3LV	clb 3	2	10	2	2	2	5	2	3	5	2	2	2	2	3	2	-	1
GCA_900493915.1	Klebsiella pneumoniae	strong	53	368058	878811	5352631	yes (478)	ambiguous_bases	ST268	2	1	2	1	7	1	81	408-2LV	ybt 9; ICEKp3 (truncated)	5	19	6	55	1	16*-64%	294	9	5	5	55	-	0	-	-	-	-	-	-	-	-	-	-	-	-	-	-	-	-	-	0
GCA_900515105.1	Klebsiella pneumoniae	strong	93	295440	736730	5467666	no	-	ST268	2	1	2	1	7	1	81	0	-	-	-	-	-	-	-	-	-	-	-	-	-	0	-	-	-	-	-	-	-	-	-	-	-	-	-	-	-	-	-	0
GCA_900559765.1	Klebsiella pneumoniae	strong	70	362015	555105	5655380	yes (72)	ambiguous_bases	ST268	2	1	2	1	7	1	81	0	-	-	-	-	-	-	-	-	-	-	-	-	-	0	-	-	-	-	-	-	-	-	-	-	-	-	-	-	-	-	-	0
GCA_900560455.1	Klebsiella pneumoniae	strong	57	286739	1192809	5514826	yes (1)	ambiguous_bases	ST268	2	1	2	1	7	1	81	305	ybt 13; ICEKp2	6	4	20	61	1	258	131	2	4	4	139	-	0	-	-	-	-	-	-	-	-	-	-	-	-	-	-	-	-	-	0
GCA_900775135.1	Klebsiella pneumoniae	strong	106	433540	1097833	5686465	yes (265)	ambiguous_bases	ST268	2	1	2	1	7	1	81	0	-	-	-	-	-	-	-	-	-	-	-	-	-	0	-	-	-	-	-	-	-	-	-	-	-	-	-	-	-	-	-	0
GCA_901001125.1	Klebsiella pneumoniae	strong	217	204685	465731	5473429	yes (2520)	ambiguous_bases	ST268	2	1	2	1	7	1	81	580	ybt 0; ICEKp10	6	15	25	4	11	371	319	72	14	4	2	-	13-1LV	clb 3	2	10	2	2	2	2	2	3	2	2	2	2	2	11	2	-	78
GCA_901001525.1	Klebsiella pneumoniae	strong	299	267769	491881	5536662	yes (1614)	ambiguous_bases	ST268	2	1	2	1	7	1	81	580	ybt 0; ICEKp10	6	15	25	4	11	371	319	72	14	4	2	-	13-2LV	clb 3	2	10*	2	2	2	2	2	3	2	2	2	2	2	11	2	-	78
GCA_901001745.1	Klebsiella pneumoniae	strong	154	167172	365292	5557818	yes (1495)	ambiguous_bases	ST268	2	1	2	1	7	1	81	580	ybt 0; ICEKp10	6	15	25	4	11	371	319	72	14	4	2	-	13-2LV	clb 3 (truncated)	2*-0%	10	2	2	2	2	2	3	2	2	2	2	2	11	2	-	78
GCA_902508235.1	Klebsiella pneumoniae	strong	158	222990	570839	5460434	yes (989)	ambiguous_bases	ST268	2	1	2	1	7	1	81	580	ybt 0; ICEKp10	6	15	25	4	11	371	319	72	14	4	2	-	13	clb 3	2	10	2	2	2	2	2	3	2	2	2	2	2	2	2	-	78
GCA_902508395.1	Klebsiella pneumoniae	strong	241	306078	571868	5450983	yes (936)	ambiguous_bases	ST268	2	1	2	1	7	1	81	580	ybt 0; ICEKp10	6	15	25	4	11	371	319	72	14	4	2	-	13-2LV	clb 3	2	10*	2	2	2	2	2	3	2	2	2	2	2	11	2	-	78
GCA_902508935.1	Klebsiella pneumoniae	strong	125	239390	650585	5533288	yes (1885)	ambiguous_bases	ST268	2	1	2	1	7	1	81	580	ybt 0; ICEKp10	6	15	25	4	11	371	319	72	14	4	2	-	13-2LV	clb 3	2	10	2*	2	2	2	2	3*	2	2	2	2	2	2	2	-	78
GCA_902705675.1	Klebsiella pneumoniae	strong	155	368005	618510	5511180	yes (198)	ambiguous_bases	ST268	2	1	2	1	7	1	81	0	-	-	-	-	-	-	-	-	-	-	-	-	-	0	-	-	-	-	-	-	-	-	-	-	-	-	-	-	-	-	-	0
GCA_916163615.1	Klebsiella pneumoniae	strong	146	256835	421402	5443196	no	-	ST268	2	1	2	1	7	1	81	0	-	-	-	-	-	-	-	-	-	-	-	-	-	0	-	-	-	-	-	-	-	-	-	-	-	-	-	-	-	-	-	0
GCA_956478785.1	Klebsiella pneumoniae	strong	44	435834	1998318	5592802	no	-	ST268	2	1	2	1	7	1	81	65	ybt 4; plasmid	23	27	30	18	13	65	61	9	18	26	35	-	0	-	-	-	-	-	-	-	-	-	-	-	-	-	-	-	-	-	0
SRR10905536	Klebsiella pneumoniae	strong	140	127659	278622	5356950	yes (719)	ambiguous_bases	ST268	2	1	2	1	7	1	81	0	-	6	15	51*-0%	55*-0%	1*-0%	-	-	9*-0%	5	5	55	ybtQ_178*-0%;ybtA_92*-0%;ybtA_100*-0%	19	clb 3	2	10	2	2	2	4	2	8	2	2	2	2	2	2	2	-	0
SRR11267889	Klebsiella pneumoniae	strong	161	295014	753147	5696841	yes (87)	ambiguous_bases	ST268	2	1	2	1	7	1	81	0	-	-	-	-	-	-	-	-	-	-	-	-	-	0	-	-	-	-	-	-	-	-	-	-	-	-	-	-	-	-	-	0
SRR11267891	Klebsiella pneumoniae	strong	78	312010	496838	5548184	yes (38)	ambiguous_bases	ST268	2	1	2	1	7	1	81	208-2LV	ybt 9; ICEKp3	5	19*	6	55	1	16	126	9	5	5	55	-	0	-	-	-	-	-	-	-	-	-	-	-	-	-	-	-	-	-	0
SRR11267915	Klebsiella pneumoniae	strong	48	399232	692757	5439539	yes (119)	ambiguous_bases	ST268	2	1	2	1	7	1	81	381-1LV	ybt 10; ICEKp4	3	10	4	3	29	5	94	3	10	9	10*	-	0	-	-	-	-	-	-	-	-	-	-	-	-	-	-	-	-	-	0
SRR11267921	Klebsiella pneumoniae	strong	105	107173	353212	5444986	yes (282)	ambiguous_bases	ST268	2	1	2	1	7	1	81	381-1LV	ybt 10; ICEKp4	3	10	4	3	29	5	94	3	10	9	10*	-	0	-	-	-	-	-	-	-	-	-	-	-	-	-	-	-	-	-	0
SRR11819339	Klebsiella pneumoniae	strong	148	155187	318601	5627367	yes (618)	ambiguous_bases	ST268	2	1	2	1	7	1	81	383-1LV	ybt 10; ICEKp4	3	12	4	66	3	137	139	3	10	60	2*	-	0	-	-	-	-	-	-	-	-	-	-	-	-	-	-	-	-	-	0
SRR11819368	Klebsiella pneumoniae	strong	168	212822	382100	5998776	yes (526)	ambiguous_bases	ST268	2	1	2	1	7	1	81	383-1LV	ybt 10; ICEKp4	3	12	4	66	3	137	139	3	10	60	2*	-	0	-	-	-	-	-	-	-	-	-	-	-	-	-	-	-	-	-	0
SRR11819369	Klebsiella pneumoniae	strong	166	169020	382100	6005129	yes (244)	ambiguous_bases	ST268	2	1	2	1	7	1	81	383-1LV	ybt 10; ICEKp4	3	12	4	66	3	137	139	3	10	60	2*	-	0	-	-	-	-	-	-	-	-	-	-	-	-	-	-	-	-	-	0
SRR12102920	Klebsiella pneumoniae	strong	72	351227	561947	5659795	yes (183)	ambiguous_bases	ST268	2	1	2	1	7	1	81	580	ybt 0; ICEKp10	6	15	25	4	11	371	319	72	14	4	2	-	13	clb 3	2	10	2	2	2	2	2	3	2	2	2	2	2	2	2	-	78
SRR12509575	Klebsiella pneumoniae	strong	94	204903	373934	5573347	yes (226)	ambiguous_bases	ST268	2	1	2	1	7	1	81	383-1LV	ybt 10; ICEKp4	3	12	4	66	3	137	139	3	10	60	2*	-	0	-	-	-	-	-	-	-	-	-	-	-	-	-	-	-	-	-	0
SRR12902472	Klebsiella pneumoniae	strong	102	267454	800837	5533293	yes (293)	ambiguous_bases	ST268	2	1	2	1	7	1	81	383-1LV	ybt 10; ICEKp4	3	12	4	66	3	137	139	3	10	60	2*	-	0	-	-	-	-	-	-	-	-	-	-	-	-	-	-	-	-	-	0
SRR13246662	Klebsiella pneumoniae	strong	113	259270	578449	5700389	yes (1448)	ambiguous_bases	ST268	2	1	2	1	7	1	81	0	-	-	-	-	-	-	-	-	-	-	-	-	-	0	-	-	-	-	-	-	-	-	-	-	-	-	-	-	-	-	-	0
SRR13435336	Klebsiella pneumoniae	strong	54	318914	817578	5466062	yes (145)	ambiguous_bases	ST268	2	1	2	1	7	1	81	580-1LV	ybt 0; ICEKp10	6	15	25	4	11	371	319	72	14	138	2	-	13-1LV	clb 3	2	10	2	2	2	2	2	3	2	2	2	2	2	11	2	-	78
SRR14085669	Klebsiella pneumoniae	strong	80	350068	566861	5797037	yes (347)	ambiguous_bases	ST268	2	1	2	1	7	1	81	580-1LV	ybt 0; ICEKp10	6	15	25	4*	11	371	319	72	14	4	2	-	13	clb 3	2	10	2	2	2	2	2	3	2	2	2	2	2	2	2	-	78
SRR14085670	Klebsiella pneumoniae	strong	79	344380	566861	5797579	yes (68)	ambiguous_bases	ST268	2	1	2	1	7	1	81	580-1LV	ybt 0; ICEKp10	6	15	25	4*	11	371	319	72	14	4	2	-	13	clb 3	2	10	2	2	2	2	2	3	2	2	2	2	2	2	2	-	78
SRR14085671	Klebsiella pneumoniae	strong	104	220066	529654	5808059	yes (224)	ambiguous_bases	ST268	2	1	2	1	7	1	81	580-1LV	ybt 0; ICEKp10	6	15	25	4*	11	371	319	72	14	4	2	-	13	clb 3	2	10	2	2	2	2	2	3	2	2	2	2	2	2	2	-	78
SRR14085672	Klebsiella pneumoniae	strong	76	344380	566910	5763210	yes (401)	ambiguous_bases	ST268	2	1	2	1	7	1	81	580-2LV	ybt 0; ICEKp10	6	15	25	4*	11	371	319	72	14	4	183	-	13	clb 3	2	10	2	2	2	2	2	3	2	2	2	2	2	2	2	-	78
SRR14085673	Klebsiella pneumoniae	strong	86	345331	566867	5796754	yes (177)	ambiguous_bases	ST268	2	1	2	1	7	1	81	580-1LV	ybt 0; ICEKp10	6	15	25	4*	11	371	319	72	14	4	2	-	13	clb 3	2	10	2	2	2	2	2	3	2	2	2	2	2	2	2	-	78
SRR14085674	Klebsiella pneumoniae	strong	73	350068	566861	5799360	yes (169)	ambiguous_bases	ST268	2	1	2	1	7	1	81	580-1LV	ybt 0; ICEKp10	6	15	25	4*	11	371	319	72	14	4	2	-	13	clb 3	2	10	2	2	2	2	2	3	2	2	2	2	2	2	2	-	78
SRR14402620	Klebsiella pneumoniae	strong	68	346424	754202	5678779	yes (56)	ambiguous_bases	ST268	2	1	2	1	7	1	81	208-1LV	ybt 9; ICEKp3	5	19	6	55	1	16	126	9	5	5	55	-	0	-	-	-	-	-	-	-	-	-	-	-	-	-	-	-	-	-	0
SRR14449315	Klebsiella pneumoniae	strong	108	314704	772277	5706151	yes (1109)	ambiguous_bases	ST268	2	1	2	1	7	1	81	0	-	-	-	-	-	-	-	-	-	-	-	-	-	0	-	-	-	-	-	-	-	-	-	-	-	-	-	-	-	-	-	0
SRR14449659	Klebsiella pneumoniae	strong	128	212817	382489	5948149	yes (240)	ambiguous_bases	ST268	2	1	2	1	7	1	81	383-1LV	ybt 10; ICEKp4	3	12	4	66	3	137	139	3	10	60	2*	-	0	-	-	-	-	-	-	-	-	-	-	-	-	-	-	-	-	-	0
SRR14449827	Klebsiella pneumoniae	strong	79	382225	883299	5666937	yes (246)	ambiguous_bases	ST268	2	1	2	1	7	1	81	0	-	-	-	-	-	-	-	-	-	-	-	-	-	0	-	-	-	-	-	-	-	-	-	-	-	-	-	-	-	-	-	0
SRR14450288	Klebsiella pneumoniae	strong	129	212783	382060	5950970	yes (185)	ambiguous_bases	ST268	2	1	2	1	7	1	81	383-1LV	ybt 10; ICEKp4	3	12	4	66	3	137	139	3	10	60	2*	-	0	-	-	-	-	-	-	-	-	-	-	-	-	-	-	-	-	-	0
SRR15097970	Klebsiella pneumoniae	strong	66	277058	790014	5456268	yes (291)	ambiguous_bases	ST268	2	1	2	1	7	1	81	481	ybt 10; ICEKp4	32	12	193	39	25	505	564	135	25	8	2	-	0	-	-	-	-	-	-	-	-	-	-	-	-	-	-	-	-	-	0
SRR16761283	Klebsiella pneumoniae	strong	107	231934	530493	5522713	yes (1476)	ambiguous_bases	ST268	2	1	2	1	7	1	81	580-2LV	ybt 0; ICEKp10	6	15	25	4	11	371*	319*	72	14	4	2	-	13-1LV	clb 3	2	10	2	2	2	2	2*	3	2	2	2	2	2	2	2	-	78
SRR16847985	Klebsiella pneumoniae	strong	59	232091	686982	5349412	yes (192)	ambiguous_bases	ST268	2	1	2	1	7	1	81	383-1LV	ybt 10; ICEKp4	3	12	4	66	3	137	139	3	10	60	2*	-	0	-	-	-	-	-	-	-	-	-	-	-	-	-	-	-	-	-	0
SRR17179268	Klebsiella pneumoniae	strong	119	294274	1383700	5758215	yes (178)	ambiguous_bases	ST268	2	1	2	1	7	1	81	0	-	-	-	-	-	-	-	-	-	-	-	-	-	0	-	-	-	-	-	-	-	-	-	-	-	-	-	-	-	-	-	0
SRR17302019	Klebsiella pneumoniae	strong	174	241870	680535	5545576	yes (1620)	ambiguous_bases	ST268	2	1	2	1	7	1	81	208-3LV	ybt 9; ICEKp3	5	19*	6	55	1	16	126	9	5	5	55*	-	0	-	-	-	-	-	-	-	-	-	-	-	-	-	-	-	-	-	0
SRR17302300	Klebsiella pneumoniae	strong	148	186543	534739	5781176	yes (1771)	ambiguous_bases	ST268	2	1	2	1	7	1	81	305	ybt 13; ICEKp2	6	4	20	61	1	258	131	2	4	4	139	-	0	-	-	-	-	-	-	-	-	-	-	-	-	-	-	-	-	-	0
SRR17302311	Klebsiella pneumoniae	strong	168	237862	705428	5614136	yes (762)	ambiguous_bases	ST268	2	1	2	1	7	1	81	208-3LV	ybt 9; ICEKp3	5	19*	6	55	1	16	126	9	5	5	55*	-	0	-	-	-	-	-	-	-	-	-	-	-	-	-	-	-	-	-	0
SRR17302516	Klebsiella pneumoniae	strong	167	218234	365741	5673600	yes (2116)	ambiguous_bases	ST268	2	1	2	1	7	1	81	208-3LV	ybt 9; ICEKp3	5	19*	6	55	1	16	126	9	5	5	55*	-	0	-	-	-	-	-	-	-	-	-	-	-	-	-	-	-	-	-	0
SRR17303887	Klebsiella pneumoniae	strong	104	186829	503313	5473618	yes (967)	ambiguous_bases	ST268	2	1	2	1	7	1	81	0	-	-	-	-	-	-	-	-	-	-	-	-	-	0	-	-	-	-	-	-	-	-	-	-	-	-	-	-	-	-	-	0
SRR17304059	Klebsiella pneumoniae	strong	188	244012	518652	5597331	yes (1586)	ambiguous_bases	ST268	2	1	2	1	7	1	81	208-3LV	ybt 9; ICEKp3	5	19*	6	55	1	16	126	9	5	5	55*	-	0	-	-	-	-	-	-	-	-	-	-	-	-	-	-	-	-	-	0
SRR17431323	Klebsiella pneumoniae	strong	79	296596	502870	5423327	yes (69)	ambiguous_bases	ST268	2	1	2	1	7	1	81	383-1LV	ybt 10; ICEKp4	3	12	4	66	3	137	139	3	10	60	2*	-	0	-	-	-	-	-	-	-	-	-	-	-	-	-	-	-	-	-	0
SRR17593981	Klebsiella pneumoniae	strong	157	186258	511146	5633985	yes (434)	ambiguous_bases	ST268	2	1	2	1	7	1	81	0	-	-	-	-	-	-	-	-	-	-	-	-	-	0	-	-	-	-	-	-	-	-	-	-	-	-	-	-	-	-	-	0
SRR17593993	Klebsiella pneumoniae	strong	114	316895	623470	5520447	yes (94678)	ambiguous_bases	ST268	2	1	2	1	7	1	81	0	-	-	-	-	-	-	-	-	-	-	-	-	-	0	-	-	-	-	-	-	-	-	-	-	-	-	-	-	-	-	-	0
SRR17721512	Klebsiella pneumoniae	strong	65	345055	617375	5594806	yes (582)	ambiguous_bases	ST268	2	1	2	1	7	1	81	208-1LV	ybt 9; ICEKp3	5	19	6	55	1	16	126	9	5	5	55	-	0	-	-	-	-	-	-	-	-	-	-	-	-	-	-	-	-	-	0
SRR17931038	Klebsiella pneumoniae	strong	84	318531	1541929	5649103	yes (266)	ambiguous_bases	ST268	2	1	2	1	7	1	81	0	-	-	-	-	-	-	-	-	-	-	-	-	-	0	-	-	-	-	-	-	-	-	-	-	-	-	-	-	-	-	-	0
SRR18030848	Klebsiella pneumoniae	strong	106	279786	710826	5661406	yes (384)	ambiguous_bases	ST268	2	1	2	1	7	1	81	208-3LV	ybt 9; ICEKp3	5	19*	6	55	1	16	126	9	5	5	55*	-	0	-	-	-	-	-	-	-	-	-	-	-	-	-	-	-	-	-	0
SRR18030856	Klebsiella pneumoniae	strong	88	355704	1028694	5653644	yes (383)	ambiguous_bases	ST268	2	1	2	1	7	1	81	208-3LV	ybt 9; ICEKp3	5	19*	6	55	1	16	126	9	5	5	55*	-	0	-	-	-	-	-	-	-	-	-	-	-	-	-	-	-	-	-	0
SRR18030918	Klebsiella pneumoniae	strong	108	356256	878524	5654654	yes (208)	ambiguous_bases	ST268	2	1	2	1	7	1	81	208-3LV	ybt 9; ICEKp3	5	19*	6	55	1	16	126	9	5	5	55*	-	0	-	-	-	-	-	-	-	-	-	-	-	-	-	-	-	-	-	0
SRR18030933	Klebsiella pneumoniae	strong	95	355968	1124275	5655399	yes (246)	ambiguous_bases	ST268	2	1	2	1	7	1	81	208-3LV	ybt 9; ICEKp3	5	19*	6	55	1	16	126	9	5	5	55*	-	0	-	-	-	-	-	-	-	-	-	-	-	-	-	-	-	-	-	0
SRR18030949	Klebsiella pneumoniae	strong	117	356118	878158	5659035	yes (490)	ambiguous_bases	ST268	2	1	2	1	7	1	81	208-3LV	ybt 9; ICEKp3	5	19*	6	55	1	16	126	9	5	5	55*	-	0	-	-	-	-	-	-	-	-	-	-	-	-	-	-	-	-	-	0
SRR18030999	Klebsiella pneumoniae	strong	102	278981	878571	5659788	yes (278)	ambiguous_bases	ST268	2	1	2	1	7	1	81	208-3LV	ybt 9; ICEKp3	5	19*	6	55	1	16	126	9	5	5	55*	-	0	-	-	-	-	-	-	-	-	-	-	-	-	-	-	-	-	-	0
SRR18031014	Klebsiella pneumoniae	strong	138	282987	710822	5661043	yes (508)	ambiguous_bases	ST268	2	1	2	1	7	1	81	208-3LV	ybt 9; ICEKp3	5	19*	6	55	1	16	126	9	5	5	55*	-	0	-	-	-	-	-	-	-	-	-	-	-	-	-	-	-	-	-	0
SRR18031066	Klebsiella pneumoniae	strong	92	318497	878570	5660663	yes (231)	ambiguous_bases	ST268	2	1	2	1	7	1	81	208-3LV	ybt 9; ICEKp3	5	19*	6	55	1	16	126	9	5	5	55*	-	0	-	-	-	-	-	-	-	-	-	-	-	-	-	-	-	-	-	0
SRR18031095	Klebsiella pneumoniae	strong	84	355453	1124050	5657821	yes (211)	ambiguous_bases	ST268	2	1	2	1	7	1	81	208-3LV	ybt 9; ICEKp3	5	19*	6	55	1	16	126	9	5	5	55*	-	0	-	-	-	-	-	-	-	-	-	-	-	-	-	-	-	-	-	0
SRR18031108	Klebsiella pneumoniae	strong	48	369167	1124498	5500514	yes (113)	ambiguous_bases	ST268	2	1	2	1	7	1	81	208-3LV	ybt 9; ICEKp3	5	19*	6	55	1	16	126	9	5	5	55*	-	0	-	-	-	-	-	-	-	-	-	-	-	-	-	-	-	-	-	0
SRR18031190	Klebsiella pneumoniae	strong	92	356153	1124294	5656928	yes (336)	ambiguous_bases	ST268	2	1	2	1	7	1	81	208-3LV	ybt 9; ICEKp3	5	19*	6	55	1	16	126	9	5	5	55*	-	0	-	-	-	-	-	-	-	-	-	-	-	-	-	-	-	-	-	0
SRR18031192	Klebsiella pneumoniae	strong	92	320229	878558	5658096	yes (361)	ambiguous_bases	ST268	2	1	2	1	7	1	81	208-3LV	ybt 9; ICEKp3	5	19*	6	55	1	16	126	9	5	5	55*	-	0	-	-	-	-	-	-	-	-	-	-	-	-	-	-	-	-	-	0
SRR18031226	Klebsiella pneumoniae	strong	224	64065	316601	5638333	yes (490)	ambiguous_bases	ST268	2	1	2	1	7	1	81	208-3LV	ybt 9; ICEKp3	5	19*	6	55	1	16	126	9	5	5	55*	-	0	-	-	-	-	-	-	-	-	-	-	-	-	-	-	-	-	-	0
SRR18031272	Klebsiella pneumoniae	strong	94	323523	1123734	5656315	yes (184)	ambiguous_bases	ST268	2	1	2	1	7	1	81	208-3LV	ybt 9; ICEKp3	5	19*	6	55	1	16	126	9	5	5	55*	-	0	-	-	-	-	-	-	-	-	-	-	-	-	-	-	-	-	-	0
SRR18031319	Klebsiella pneumoniae	strong	107	356083	1123802	5654193	yes (568)	ambiguous_bases	ST268	2	1	2	1	7	1	81	208-3LV	ybt 9; ICEKp3	5	19*	6	55	1	16	126	9	5	5	55*	-	0	-	-	-	-	-	-	-	-	-	-	-	-	-	-	-	-	-	0
SRR18031360	Klebsiella pneumoniae	strong	99	323776	878565	5657054	yes (335)	ambiguous_bases	ST268	2	1	2	1	7	1	81	208-3LV	ybt 9; ICEKp3	5	19*	6	55	1	16	126	9	5	5	55*	-	0	-	-	-	-	-	-	-	-	-	-	-	-	-	-	-	-	-	0
SRR18031361	Klebsiella pneumoniae	strong	50	368430	1124592	5497218	yes (190)	ambiguous_bases	ST268	2	1	2	1	7	1	81	208-3LV	ybt 9; ICEKp3	5	19*	6	55	1	16	126	9	5	5	55*	-	0	-	-	-	-	-	-	-	-	-	-	-	-	-	-	-	-	-	0
SRR18031362	Klebsiella pneumoniae	strong	51	368003	1124159	5501191	yes (274)	ambiguous_bases	ST268	2	1	2	1	7	1	81	208-3LV	ybt 9; ICEKp3	5	19*	6	55	1	16	126	9	5	5	55*	-	0	-	-	-	-	-	-	-	-	-	-	-	-	-	-	-	-	-	0
SRR18031420	Klebsiella pneumoniae	strong	89	355951	1124387	5661819	yes (192)	ambiguous_bases	ST268	2	1	2	1	7	1	81	208-3LV	ybt 9; ICEKp3	5	19*	6	55	1	16	126	9	5	5	55*	-	0	-	-	-	-	-	-	-	-	-	-	-	-	-	-	-	-	-	0
SRR18031425	Klebsiella pneumoniae	strong	117	241768	439185	5662784	yes (299)	ambiguous_bases	ST268	2	1	2	1	7	1	81	208-3LV	ybt 9; ICEKp3	5	19*	6	55	1	16	126	9	5	5	55*	-	0	-	-	-	-	-	-	-	-	-	-	-	-	-	-	-	-	-	0
SRR18031436	Klebsiella pneumoniae	strong	151	117491	385808	5651691	yes (315)	ambiguous_bases	ST268	2	1	2	1	7	1	81	208-3LV	ybt 9; ICEKp3	5	19*	6	55	1	16	126	9	5	5	55*	-	0	-	-	-	-	-	-	-	-	-	-	-	-	-	-	-	-	-	0
SRR18031474	Klebsiella pneumoniae	strong	108	318729	901741	5656150	yes (228)	ambiguous_bases	ST268	2	1	2	1	7	1	81	208-3LV	ybt 9; ICEKp3	5	19*	6	55	1	16	126	9	5	5	55*	-	0	-	-	-	-	-	-	-	-	-	-	-	-	-	-	-	-	-	0
SRR18031488	Klebsiella pneumoniae	strong	154	138569	391353	5648933	yes (400)	ambiguous_bases	ST268	2	1	2	1	7	1	81	208-3LV	ybt 9; ICEKp3	5	19*	6	55	1	16	126	9	5	5	55*	-	0	-	-	-	-	-	-	-	-	-	-	-	-	-	-	-	-	-	0
SRR18031528	Klebsiella pneumoniae	strong	95	318523	878583	5656298	yes (431)	ambiguous_bases	ST268	2	1	2	1	7	1	81	208-3LV	ybt 9; ICEKp3	5	19*	6	55	1	16	126	9	5	5	55*	-	0	-	-	-	-	-	-	-	-	-	-	-	-	-	-	-	-	-	0
SRR18031532	Klebsiella pneumoniae	strong	89	320074	1028724	5657690	yes (280)	ambiguous_bases	ST268	2	1	2	1	7	1	81	208-3LV	ybt 9; ICEKp3	5	19*	6	55	1	16	126	9	5	5	55*	-	0	-	-	-	-	-	-	-	-	-	-	-	-	-	-	-	-	-	0
SRR18031549	Klebsiella pneumoniae	strong	91	323181	1123955	5657195	yes (104)	ambiguous_bases	ST268	2	1	2	1	7	1	81	208-3LV	ybt 9; ICEKp3	5	19*	6	55	1	16	126	9	5	5	55*	-	0	-	-	-	-	-	-	-	-	-	-	-	-	-	-	-	-	-	0
SRR18031575	Klebsiella pneumoniae	strong	91	318474	878575	5654258	yes (180)	ambiguous_bases	ST268	2	1	2	1	7	1	81	208-3LV	ybt 9; ICEKp3	5	19*	6	55	1	16	126	9	5	5	55*	-	0	-	-	-	-	-	-	-	-	-	-	-	-	-	-	-	-	-	0
SRR18031603	Klebsiella pneumoniae	strong	104	356420	878678	5654972	yes (299)	ambiguous_bases	ST268	2	1	2	1	7	1	81	208-3LV	ybt 9; ICEKp3	5	19*	6	55	1	16	126	9	5	5	55*	-	0	-	-	-	-	-	-	-	-	-	-	-	-	-	-	-	-	-	0
SRR18031625	Klebsiella pneumoniae	strong	46	369169	1124174	5500526	yes (246)	ambiguous_bases	ST268	2	1	2	1	7	1	81	208-3LV	ybt 9; ICEKp3	5	19*	6	55	1	16	126	9	5	5	55*	-	0	-	-	-	-	-	-	-	-	-	-	-	-	-	-	-	-	-	0
SRR18031631	Klebsiella pneumoniae	strong	108	237496	431286	5660209	yes (610)	ambiguous_bases	ST268	2	1	2	1	7	1	81	208-3LV	ybt 9; ICEKp3	5	19*	6	55	1	16	126	9	5	5	55*	-	0	-	-	-	-	-	-	-	-	-	-	-	-	-	-	-	-	-	0
SRR18031648	Klebsiella pneumoniae	strong	106	309908	710815	5655404	yes (347)	ambiguous_bases	ST268	2	1	2	1	7	1	81	208-3LV	ybt 9; ICEKp3	5	19*	6	55	1	16	126	9	5	5	55*	-	0	-	-	-	-	-	-	-	-	-	-	-	-	-	-	-	-	-	0
SRR18031659	Klebsiella pneumoniae	strong	92	320074	621764	5659032	yes (369)	ambiguous_bases	ST268	2	1	2	1	7	1	81	208-3LV	ybt 9; ICEKp3	5	19*	6	55	1	16	126	9	5	5	55*	-	0	-	-	-	-	-	-	-	-	-	-	-	-	-	-	-	-	-	0
SRR18031734	Klebsiella pneumoniae	strong	109	293802	439377	5656902	yes (288)	ambiguous_bases	ST268	2	1	2	1	7	1	81	208-3LV	ybt 9; ICEKp3	5	19*	6	55	1	16	126	9	5	5	55*	-	0	-	-	-	-	-	-	-	-	-	-	-	-	-	-	-	-	-	0
SRR18031771	Klebsiella pneumoniae	strong	88	355959	1124254	5662696	yes (935)	ambiguous_bases	ST268	2	1	2	1	7	1	81	208-3LV	ybt 9; ICEKp3	5	19*	6	55	1	16	126	9	5	5	55*	-	0	-	-	-	-	-	-	-	-	-	-	-	-	-	-	-	-	-	0
SRR18031773	Klebsiella pneumoniae	strong	89	318526	878512	5656473	yes (281)	ambiguous_bases	ST268	2	1	2	1	7	1	81	208-4LV	ybt 9; ICEKp3	5	19*	6	55	1*	16	126	9	5	5	55*	-	0	-	-	-	-	-	-	-	-	-	-	-	-	-	-	-	-	-	0
SRR18031788	Klebsiella pneumoniae	strong	93	320082	1124146	5658233	yes (279)	ambiguous_bases	ST268	2	1	2	1	7	1	81	208-3LV	ybt 9; ICEKp3	5	19*	6	55	1	16	126	9	5	5	55*	-	0	-	-	-	-	-	-	-	-	-	-	-	-	-	-	-	-	-	0
SRR18031796	Klebsiella pneumoniae	strong	100	320030	1123841	5659187	yes (202)	ambiguous_bases	ST268	2	1	2	1	7	1	81	208-3LV	ybt 9; ICEKp3	5	19*	6	55	1	16	126	9	5	5	55*	-	0	-	-	-	-	-	-	-	-	-	-	-	-	-	-	-	-	-	0
SRR18031798	Klebsiella pneumoniae	strong	98	318505	878560	5658983	yes (278)	ambiguous_bases	ST268	2	1	2	1	7	1	81	208-3LV	ybt 9; ICEKp3	5	19*	6	55	1	16	126	9	5	5	55*	-	0	-	-	-	-	-	-	-	-	-	-	-	-	-	-	-	-	-	0
SRR18031816	Klebsiella pneumoniae	strong	107	279454	621334	5656573	yes (330)	ambiguous_bases	ST268	2	1	2	1	7	1	81	208-3LV	ybt 9; ICEKp3	5	19*	6	55	1	16	126	9	5	5	55*	-	0	-	-	-	-	-	-	-	-	-	-	-	-	-	-	-	-	-	0
SRR18031893	Klebsiella pneumoniae	strong	99	319997	878560	5658524	yes (91)	ambiguous_bases	ST268	2	1	2	1	7	1	81	208-3LV	ybt 9; ICEKp3	5	19*	6	55	1	16	126	9	5	5	55*	-	0	-	-	-	-	-	-	-	-	-	-	-	-	-	-	-	-	-	0
SRR18031914	Klebsiella pneumoniae	strong	129	284191	878536	5655686	yes (246)	ambiguous_bases	ST268	2	1	2	1	7	1	81	208-3LV	ybt 9; ICEKp3	5	19*	6	55	1	16	126	9	5	5	55*	-	0	-	-	-	-	-	-	-	-	-	-	-	-	-	-	-	-	-	0
SRR18031917	Klebsiella pneumoniae	strong	125	230933	431218	5656671	yes (502)	ambiguous_bases	ST268	2	1	2	1	7	1	81	208-3LV	ybt 9; ICEKp3	5	19*	6	55	1	16	126	9	5	5	55*	-	0	-	-	-	-	-	-	-	-	-	-	-	-	-	-	-	-	-	0
SRR18031918	Klebsiella pneumoniae	strong	121	311594	710821	5652637	yes (324)	ambiguous_bases	ST268	2	1	2	1	7	1	81	208-3LV	ybt 9; ICEKp3	5	19*	6	55	1	16	126	9	5	5	55*	-	0	-	-	-	-	-	-	-	-	-	-	-	-	-	-	-	-	-	0
SRR18032044	Klebsiella pneumoniae	strong	125	309516	622252	5656194	yes (293)	ambiguous_bases	ST268	2	1	2	1	7	1	81	208-3LV	ybt 9; ICEKp3	5	19*	6	55	1	16	126	9	5	5	55*	-	0	-	-	-	-	-	-	-	-	-	-	-	-	-	-	-	-	-	0
SRR18032057	Klebsiella pneumoniae	strong	100	282840	749598	5658039	yes (206)	ambiguous_bases	ST268	2	1	2	1	7	1	81	208-3LV	ybt 9; ICEKp3	5	19*	6	55	1	16	126	9	5	5	55*	-	0	-	-	-	-	-	-	-	-	-	-	-	-	-	-	-	-	-	0
SRR18032075	Klebsiella pneumoniae	strong	91	355568	1124302	5654839	yes (342)	ambiguous_bases	ST268	2	1	2	1	7	1	81	208-3LV	ybt 9; ICEKp3	5	19*	6	55	1	16	126	9	5	5	55*	-	0	-	-	-	-	-	-	-	-	-	-	-	-	-	-	-	-	-	0
SRR18032085	Klebsiella pneumoniae	strong	49	356157	878679	5501559	yes (171)	ambiguous_bases	ST268	2	1	2	1	7	1	81	208-3LV	ybt 9; ICEKp3	5	19*	6	55	1	16	126	9	5	5	55*	-	0	-	-	-	-	-	-	-	-	-	-	-	-	-	-	-	-	-	0
SRR18032101	Klebsiella pneumoniae	strong	103	318523	750031	5659687	yes (274)	ambiguous_bases	ST268	2	1	2	1	7	1	81	208-3LV	ybt 9; ICEKp3	5	19*	6	55	1	16	126	9	5	5	55*	-	0	-	-	-	-	-	-	-	-	-	-	-	-	-	-	-	-	-	0
SRR18032107	Klebsiella pneumoniae	strong	86	355958	1123848	5656131	yes (256)	ambiguous_bases	ST268	2	1	2	1	7	1	81	208-3LV	ybt 9; ICEKp3	5	19*	6	55	1	16	126	9	5	5	55*	-	0	-	-	-	-	-	-	-	-	-	-	-	-	-	-	-	-	-	0
SRR18032108	Klebsiella pneumoniae	strong	85	364884	1123842	5654902	yes (282)	ambiguous_bases	ST268	2	1	2	1	7	1	81	208-3LV	ybt 9; ICEKp3	5	19*	6	55	1	16	126	9	5	5	55*	-	0	-	-	-	-	-	-	-	-	-	-	-	-	-	-	-	-	-	0
SRR18032175	Klebsiella pneumoniae	strong	101	355673	878565	5657899	yes (276)	ambiguous_bases	ST268	2	1	2	1	7	1	81	208-3LV	ybt 9; ICEKp3	5	19*	6	55	1	16	126	9	5	5	55*	-	0	-	-	-	-	-	-	-	-	-	-	-	-	-	-	-	-	-	0
SRR18032190	Klebsiella pneumoniae	strong	95	355975	1123648	5660646	yes (1048)	ambiguous_bases	ST268	2	1	2	1	7	1	81	208-3LV	ybt 9; ICEKp3	5	19*	6	55	1	16	126	9	5	5	55*	-	0	-	-	-	-	-	-	-	-	-	-	-	-	-	-	-	-	-	0
SRR18032235	Klebsiella pneumoniae	strong	234	60549	263232	5639178	yes (349)	ambiguous_bases	ST268	2	1	2	1	7	1	81	208-3LV	ybt 9; ICEKp3	5	19*	6	55	1	16	126	9	5	5	55*	-	0	-	-	-	-	-	-	-	-	-	-	-	-	-	-	-	-	-	0
SRR18032237	Klebsiella pneumoniae	strong	93	319786	1124322	5657237	yes (440)	ambiguous_bases	ST268	2	1	2	1	7	1	81	208-3LV	ybt 9; ICEKp3	5	19*	6	55	1	16	126	9	5	5	55*	-	0	-	-	-	-	-	-	-	-	-	-	-	-	-	-	-	-	-	0
SRR18032241	Klebsiella pneumoniae	strong	92	323768	1124494	5659190	yes (266)	ambiguous_bases	ST268	2	1	2	1	7	1	81	208-3LV	ybt 9; ICEKp3	5	19*	6	55	1	16	126	9	5	5	55*	-	0	-	-	-	-	-	-	-	-	-	-	-	-	-	-	-	-	-	0
SRR18032254	Klebsiella pneumoniae	strong	101	319829	900309	5654587	yes (345)	ambiguous_bases	ST268	2	1	2	1	7	1	81	208-3LV	ybt 9; ICEKp3	5	19*	6	55	1	16	126	9	5	5	55*	-	0	-	-	-	-	-	-	-	-	-	-	-	-	-	-	-	-	-	0
SRR18032265	Klebsiella pneumoniae	strong	98	355956	878685	5658119	yes (266)	ambiguous_bases	ST268	2	1	2	1	7	1	81	208-3LV	ybt 9; ICEKp3	5	19*	6	55	1	16	126	9	5	5	55*	-	0	-	-	-	-	-	-	-	-	-	-	-	-	-	-	-	-	-	0
SRR18032272	Klebsiella pneumoniae	strong	107	318495	439388	5659264	yes (354)	ambiguous_bases	ST268	2	1	2	1	7	1	81	208-3LV	ybt 9; ICEKp3	5	19*	6	55	1	16	126	9	5	5	55*	-	0	-	-	-	-	-	-	-	-	-	-	-	-	-	-	-	-	-	0
SRR18032328	Klebsiella pneumoniae	strong	93	323191	1060842	5658223	yes (332)	ambiguous_bases	ST268	2	1	2	1	7	1	81	208-3LV	ybt 9; ICEKp3	5	19*	6	55	1	16	126	9	5	5	55*	-	0	-	-	-	-	-	-	-	-	-	-	-	-	-	-	-	-	-	0
SRR18032361	Klebsiella pneumoniae	strong	109	356691	1124280	5652795	yes (283)	ambiguous_bases	ST268	2	1	2	1	7	1	81	208-3LV	ybt 9; ICEKp3	5	19*	6	55	1	16	126	9	5	5	55*	-	0	-	-	-	-	-	-	-	-	-	-	-	-	-	-	-	-	-	0
SRR18032457	Klebsiella pneumoniae	strong	186	94502	312477	5652546	yes (423)	ambiguous_bases	ST268	2	1	2	1	7	1	81	208-3LV	ybt 9; ICEKp3	5	19*	6	55	1	16	126	9	5	5	55*	-	0	-	-	-	-	-	-	-	-	-	-	-	-	-	-	-	-	-	0
SRR18217280	Klebsiella pneumoniae	strong	62	361768	949074	5530091	yes (268)	ambiguous_bases	ST268	2	1	2	1	7	1	81	305	ybt 13; ICEKp2	6	4	20	61	1	258	131	2	4	4	139	-	0	-	-	-	-	-	-	-	-	-	-	-	-	-	-	-	-	-	0
SRR18349628	Klebsiella pneumoniae	strong	101	192835	474158	5321695	yes (472)	ambiguous_bases	ST268	2	1	2	1	7	1	81	95-2LV	ybt 10; ICEKp4	3	12	4	66	3	137	139	3	10	60*	73*	-	0	-	-	-	-	-	-	-	-	-	-	-	-	-	-	-	-	-	0
SRR18349643	Klebsiella pneumoniae	strong	69	182748	517201	5304531	yes (184)	ambiguous_bases	ST268	2	1	2	1	7	1	81	95-2LV	ybt 10; ICEKp4	3	12	4	66	3	137	139	3	10	60*	73*	-	0	-	-	-	-	-	-	-	-	-	-	-	-	-	-	-	-	-	0
SRR18729719	Klebsiella pneumoniae	strong	115	231333	530111	5381220	yes (681)	ambiguous_bases	ST268	2	1	2	1	7	1	81	0	-	4*-0%	19*-75%	51*-2%	55*-0%	1*-0%	16*-6%	245*-0%	9*-0%	5	5	55	ybtS_117*-0%;ybtX_138*-74%;ybtA_92*-0%;ybtA_100*-0%;ybtU_53*-0%;ybtU_84*-0%	19	clb 3	2	10	2	2	2	4	2	8	2	2	2	2	2	2	2	-	0
SRR19095585	Klebsiella pneumoniae	strong	71	304670	801197	5404298	yes (48)	ambiguous_bases	ST268	2	1	2	1	7	1	81	383-1LV	ybt 10; ICEKp4	3	12	4	66	3	137	139	3	10	60	2*	-	0	-	-	-	-	-	-	-	-	-	-	-	-	-	-	-	-	-	0
SRR19159527	Klebsiella pneumoniae	strong	89	211807	421885	5363105	yes (120)	ambiguous_bases	ST268	2	1	2	1	7	1	81	383-1LV	ybt 10; ICEKp4	3	12	4	66	3	137	139	3	10	60	2*	-	0	-	-	-	-	-	-	-	-	-	-	-	-	-	-	-	-	-	0
SRR19370575	Klebsiella pneumoniae	strong	59	341438	638172	5621817	yes (135)	ambiguous_bases	ST268	2	1	2	1	7	1	81	580	ybt 0; ICEKp10	6	15	25	4	11	371	319	72	14	4	2	-	13	clb 3	2	10	2	2	2	2	2	3	2	2	2	2	2	2	2	-	78
SRR19561262	Klebsiella pneumoniae	strong	45	349385	1304371	5464499	yes (256)	ambiguous_bases	ST268	2	1	2	1	7	1	81	381-1LV	ybt 10; ICEKp4	3	10	4	3	29	5	94	3	10	9	10*	-	0	-	-	-	-	-	-	-	-	-	-	-	-	-	-	-	-	-	0
SRR19952186	Klebsiella pneumoniae	strong	45	362107	1369151	5482029	yes (331)	ambiguous_bases	ST268	2	1	2	1	7	1	81	381-1LV	ybt 10; ICEKp4	3	10	4	3	29	5	94	3	10	9	10*	-	0	-	-	-	-	-	-	-	-	-	-	-	-	-	-	-	-	-	0
SRR2098680	Klebsiella pneumoniae	strong	112	198224	552679	5723716	yes (1069)	ambiguous_bases	ST268	2	1	2	1	7	1	81	0	-	-	-	-	-	-	-	-	-	-	-	-	-	0	-	-	-	-	-	-	-	-	-	-	-	-	-	-	-	-	-	0
SRR2098681	Klebsiella pneumoniae	strong	135	241920	1260259	5544959	yes (1296)	ambiguous_bases	ST268	2	1	2	1	7	1	81	0	-	-	-	-	-	-	-	-	-	-	-	-	-	0	-	-	-	-	-	-	-	-	-	-	-	-	-	-	-	-	-	0
SRR21237091	Klebsiella pneumoniae	strong	204	91588	532800	5610678	yes (3751)	ambiguous_bases	ST268	2	1	2	1	7	1	81	580	ybt 0; ICEKp10	6	15	25	4	11	371	319	72	14	4	2	-	13	clb 3	2	10	2	2	2	2	2	3	2	2	2	2	2	2	2	-	78
SRR21884283	Klebsiella pneumoniae	strong	55	352199	777386	5211165	yes (92)	ambiguous_bases	ST268	2	1	2	1	7	1	81	481-1LV	ybt 10; ICEKp4	32	12	193	39	25	505*	564	135	25	8	2	-	0	-	-	-	-	-	-	-	-	-	-	-	-	-	-	-	-	-	0
SRR22007359	Klebsiella pneumoniae	strong	74	262284	421847	5464388	yes (159)	ambiguous_bases	ST268	2	1	2	1	7	1	81	0	-	-	-	-	-	-	-	-	-	-	-	-	-	0	-	-	-	-	-	-	-	-	-	-	-	-	-	-	-	-	-	0
SRR22324425	Klebsiella pneumoniae	strong	94	221578	505769	5669125	yes (150)	ambiguous_bases	ST268	2	1	2	1	7	1	81	383-1LV	ybt 10; ICEKp4	3	12	4	66	3	137	139	3	10	60	2*	-	0	-	-	-	-	-	-	-	-	-	-	-	-	-	-	-	-	-	0
SRR22566335	Klebsiella pneumoniae	strong	80	204278	771944	5646699	yes (833)	ambiguous_bases	ST268	2	1	2	1	7	1	81	383-1LV	ybt 10; ICEKp4	3	12	4	66	3	137	139	3	10	60	2*	-	0	-	-	-	-	-	-	-	-	-	-	-	-	-	-	-	-	-	0
SRR23078131	Klebsiella pneumoniae	strong	62	361809	887799	5447496	yes (185)	ambiguous_bases	ST268	2	1	2	1	7	1	81	0	-	-	-	-	-	-	-	-	-	-	-	-	-	0	-	-	-	-	-	-	-	-	-	-	-	-	-	-	-	-	-	0
SRR23301033	Klebsiella pneumoniae	strong	74	319026	546035	5411937	yes (96)	ambiguous_bases	ST268	2	1	2	1	7	1	81	0	-	-	-	-	-	-	-	-	-	-	-	-	-	0	-	-	-	-	-	-	-	-	-	-	-	-	-	-	-	-	-	0
SRR23301048	Klebsiella pneumoniae	strong	61	374814	887572	5440721	yes (754)	ambiguous_bases	ST268	2	1	2	1	7	1	81	0	-	-	-	-	-	-	-	-	-	-	-	-	-	0	-	-	-	-	-	-	-	-	-	-	-	-	-	-	-	-	-	0
SRR23455341	Klebsiella pneumoniae	strong	88	209538	875017	5782489	yes (1915)	ambiguous_bases	ST268	2	1	2	1	7	1	81	432-2LV	ybt 20; ICEKp10	132	65	201	71	46	452*	26	2	11	4	2*	-	73-1LV	clb 3	2	10*	21	2	2	2	2	28	2	2	2	2	2	2	2	-	1-1LV
SRR23629369	Klebsiella pneumoniae	strong	103	314704	768592	5706191	yes (504)	ambiguous_bases	ST268	2	1	2	1	7	1	81	0	-	-	-	-	-	-	-	-	-	-	-	-	-	0	-	-	-	-	-	-	-	-	-	-	-	-	-	-	-	-	-	0
SRR23802429	Klebsiella pneumoniae	strong	53	247772	405320	5273157	yes (292)	ambiguous_bases	ST268	2	1	2	1	7	1	81	383-1LV	ybt 10; ICEKp4	3	12	4	66	3	137	139	3	10	60	2*	-	0	-	-	-	-	-	-	-	-	-	-	-	-	-	-	-	-	-	0
SRR23957786	Klebsiella pneumoniae	strong	80	227255	648599	5493715	yes (598)	ambiguous_bases	ST268	2	1	2	1	7	1	81	383-1LV	ybt 10; ICEKp4	3	12	4	66	3	137	139	3	10	60	2*	-	0	-	-	-	-	-	-	-	-	-	-	-	-	-	-	-	-	-	0
SRR24076101	Klebsiella pneumoniae	strong	126	233948	406139	5471240	yes (582)	ambiguous_bases	ST268	2	1	2	1	7	1	81	383-2LV	ybt 10; ICEKp4	3	12	4	66*	3	137	139	3	10	60	2*	-	0	-	-	-	-	-	-	-	-	-	-	-	-	-	-	-	-	-	0
SRR24127807	Klebsiella pneumoniae	strong	64	319127	513441	5644352	yes (288)	ambiguous_bases	ST268	2	1	2	1	7	1	81	208-1LV	ybt 9; ICEKp3	5	19	6	55	1	16	126	9	5	5	55	-	0	-	-	-	-	-	-	-	-	-	-	-	-	-	-	-	-	-	0
SRR24337956	Klebsiella pneumoniae	strong	42	352314	907650	5195398	yes (257)	ambiguous_bases	ST268	2	1	2	1	7	1	81	0	-	-	-	-	-	-	-	-	-	-	-	-	-	0	-	-	-	-	-	-	-	-	-	-	-	-	-	-	-	-	-	0
SRR24337992	Klebsiella pneumoniae	strong	74	309120	699298	5343825	yes (324)	ambiguous_bases	ST268	2	1	2	1	7	1	81	0	-	-	-	-	-	-	-	-	-	-	-	-	-	0	-	-	-	-	-	-	-	-	-	-	-	-	-	-	-	-	-	0
SRR24490433	Klebsiella pneumoniae	strong	98	187045	385358	5652199	yes (131)	ambiguous_bases	ST268	2	1	2	1	7	1	81	383-1LV	ybt 10; ICEKp4	3	12	4	66	3	137	139	3	10	60	2*	-	0	-	-	-	-	-	-	-	-	-	-	-	-	-	-	-	-	-	0
SRR24636367	Klebsiella pneumoniae	strong	47	272052	800896	5386830	yes (238)	ambiguous_bases	ST268	2	1	2	1	7	1	81	95-1LV	ybt 10; ICEKp4	3	12	4	66	3	137	139	3	10	60	73*	-	0	-	-	-	-	-	-	-	-	-	-	-	-	-	-	-	-	-	0
SRR24673294	Klebsiella pneumoniae	strong	77	272147	405575	5309255	yes (261)	ambiguous_bases	ST268	2	1	2	1	7	1	81	0	-	-	-	-	-	-	-	-	-	-	-	-	-	0	-	-	-	-	-	-	-	-	-	-	-	-	-	-	-	-	-	0
SRR24673321	Klebsiella pneumoniae	strong	69	362541	790011	5468686	yes (138)	ambiguous_bases	ST268	2	1	2	1	7	1	81	481	ybt 10; ICEKp4	32	12	193	39	25	505	564	135	25	8	2	-	0	-	-	-	-	-	-	-	-	-	-	-	-	-	-	-	-	-	0
SRR24799462	Klebsiella pneumoniae	strong	56	319550	686445	5537628	yes (158)	ambiguous_bases	ST268	2	1	2	1	7	1	81	208-1LV	ybt 9; ICEKp3	5	19	6	55	1	16	126	9	5	5	55	-	0	-	-	-	-	-	-	-	-	-	-	-	-	-	-	-	-	-	0
SRR24951851	Klebsiella pneumoniae	strong	40	398671	1842177	5423245	yes (66)	ambiguous_bases	ST268	2	1	2	1	7	1	81	63-2LV	ybt 6; ICEKp5	22	22	6	24*	16	53	51*	9	17	5	30	-	0	-	-	-	-	-	-	-	-	-	-	-	-	-	-	-	-	-	1
SRR24951869	Klebsiella pneumoniae	strong	38	399018	1902784	5401338	yes (193)	ambiguous_bases	ST268	2	1	2	1	7	1	81	63-2LV	ybt 6; ICEKp5	22	22	6	24*	16	53	51*	9	17	5	30	-	0	-	-	-	-	-	-	-	-	-	-	-	-	-	-	-	-	-	1
SRR24951871	Klebsiella pneumoniae	strong	90	362199	770806	5785029	yes (102)	ambiguous_bases	ST268	2	1	2	1	7	1	81	63-1LV	ybt 6; ICEKp5	22	22	6	24*	16	53	51	9	17	5	30	-	0	-	-	-	-	-	-	-	-	-	-	-	-	-	-	-	-	-	1
SRR25391698	Klebsiella pneumoniae	strong	67	350178	524893	5582765	yes (1000)	ambiguous_bases	ST268	2	1	2	1	7	1	81	580	ybt 0; ICEKp10	6	15	25	4	11	371	319	72	14	4	2	-	13-1LV	clb 3	2	10	2*	2	2	2	2	3	2	2	2	2	2	2	2	-	78
SRR25787982	Klebsiella pneumoniae	strong	74	361888	972724	5705026	yes (259)	ambiguous_bases	ST268	2	1	2	1	7	1	81	208-2LV	ybt 9; ICEKp3	5	19	6	55	1	16	126	9	5	5	55*	-	0	-	-	-	-	-	-	-	-	-	-	-	-	-	-	-	-	-	0
SRR26177937	Klebsiella pneumoniae	strong	72	203752	424440	5615869	yes (314)	ambiguous_bases	ST268	2	1	2	1	7	1	81	383-1LV	ybt 10; ICEKp4	3	12	4	66	3	137	139	3	10	60	2*	-	0	-	-	-	-	-	-	-	-	-	-	-	-	-	-	-	-	-	0
SRR26412242	Klebsiella pneumoniae	strong	56	341833	638708	5620475	yes (345)	ambiguous_bases	ST268	2	1	2	1	7	1	81	580	ybt 0; ICEKp10	6	15	25	4	11	371	319	72	14	4	2	-	13	clb 3	2	10	2	2	2	2	2	3	2	2	2	2	2	2	2	-	78
SRR26892557	Klebsiella pneumoniae	strong	92	222086	411703	5719455	yes (334)	ambiguous_bases	ST268	2	1	2	1	7	1	81	383-1LV	ybt 10; ICEKp4	3	12	4	66	3	137	139	3	10	60	2*	-	0	-	-	-	-	-	-	-	-	-	-	-	-	-	-	-	-	-	0
SRR27049661	Klebsiella pneumoniae	strong	75	264006	746328	5364901	yes (433)	ambiguous_bases	ST268	2	1	2	1	7	1	81	383-1LV	ybt 10; ICEKp4	3	12	4	66	3	137	139	3	10	60	2*	-	0	-	-	-	-	-	-	-	-	-	-	-	-	-	-	-	-	-	0
SRR27158795	Klebsiella pneumoniae	strong	59	324916	556145	5574218	yes (573)	ambiguous_bases	ST268	2	1	2	1	7	1	81	580-1LV	ybt 0; ICEKp10	6	15	25	4	11	371	319	72	14	4	2*	-	13-1LV	clb 3	2	10	2	2	2	2	2	3	2	2	2	2	2	11	2	-	78
SRR27195163	Klebsiella pneumoniae	strong	52	318673	709419	5422996	yes (184)	ambiguous_bases	ST268	2	1	2	1	7	1	81	432	ybt 20; ICEKp10	132	65	201	71	46	452	26	2	11	4	2	-	73	clb 3	2	10	21	2	2	2	2	28	2	2	2	2	2	2	2	-	76
SRR27253597	Klebsiella pneumoniae	strong	67	382225	890183	5621743	yes (350)	ambiguous_bases	ST268	2	1	2	1	7	1	81	0	-	-	-	-	-	-	-	-	-	-	-	-	-	0	-	-	-	-	-	-	-	-	-	-	-	-	-	-	-	-	-	0
SRR27411008	Klebsiella pneumoniae	strong	71	272139	567092	5553681	yes (15475)	ambiguous_bases	ST268	2	1	2	1	7	1	81	383-1LV	ybt 10; ICEKp4	3	12	4	66	3	137	139	3	10	60	2*	-	0	-	-	-	-	-	-	-	-	-	-	-	-	-	-	-	-	-	0
SRR27411009	Klebsiella pneumoniae	strong	67	280147	451137	5445351	yes (60)	ambiguous_bases	ST268	2	1	2	1	7	1	81	383-2LV	ybt 10; ICEKp4	3	12	4	66	3	137*	139	3	10	60	2*	-	0	-	-	-	-	-	-	-	-	-	-	-	-	-	-	-	-	-	0
SRR27411010	Klebsiella pneumoniae	strong	72	280150	451139	5553887	yes (14845)	ambiguous_bases	ST268	2	1	2	1	7	1	81	383-1LV	ybt 10; ICEKp4	3	12	4	66	3	137	139	3	10	60	2*	-	0	-	-	-	-	-	-	-	-	-	-	-	-	-	-	-	-	-	0
SRR28040617	Klebsiella pneumoniae	strong	87	281501	1174913	5572852	yes (96)	ambiguous_bases	ST268	2	1	2	1	7	1	81	0	-	-	-	-	-	-	-	-	-	-	-	-	-	0	-	-	-	-	-	-	-	-	-	-	-	-	-	-	-	-	-	0
SRR28040621	Klebsiella pneumoniae	strong	119	299113	899251	5675966	yes (565)	ambiguous_bases	ST268	2	1	2	1	7	1	81	0	-	-	-	-	-	-	-	-	-	-	-	-	-	0	-	-	-	-	-	-	-	-	-	-	-	-	-	-	-	-	-	0
SRR28338697	Klebsiella pneumoniae	strong	62	262299	451139	5365073	yes (358)	ambiguous_bases	ST268	2	1	2	1	7	1	81	383-2LV	ybt 10; ICEKp4	3	12	4	66	3	137*	139	3	10	60	2*	-	0	-	-	-	-	-	-	-	-	-	-	-	-	-	-	-	-	-	0
SRR28531313	Klebsiella pneumoniae	strong	81	243589	450591	5548974	yes (162)	ambiguous_bases	ST268	2	1	2	1	7	1	81	383-1LV	ybt 10; ICEKp4	3	12	4	66	3	137	139	3	10	60	2*	-	0	-	-	-	-	-	-	-	-	-	-	-	-	-	-	-	-	-	0
SRR28743707	Klebsiella pneumoniae	strong	51	361920	536923	5502243	yes (171)	ambiguous_bases	ST268	2	1	2	1	7	1	81	580	ybt 0; ICEKp10	6	15	25	4	11	371	319	72	14	4	2	-	13-1LV	clb 3	2	10	2*	2	2	2	2	3	2	2	2	2	2	2	2	-	78
SRR28812944	Klebsiella pneumoniae	strong	88	204277	406153	5640778	yes (634)	ambiguous_bases	ST268	2	1	2	1	7	1	81	383-1LV	ybt 10; ICEKp4	3	12	4	66	3	137	139	3	10	60	2*	-	0	-	-	-	-	-	-	-	-	-	-	-	-	-	-	-	-	-	0
SRR28876216	Klebsiella pneumoniae	strong	77	386687	965070	5495373	yes (334)	ambiguous_bases	ST268	2	1	2	1	7	1	81	174-1LV	ybt 9; ICEKp3	5	11	6	5	1	34	15	9	5	5*	11	-	0	-	-	-	-	-	-	-	-	-	-	-	-	-	-	-	-	-	0
SRR29060676	Klebsiella pneumoniae	strong	69	361800	740820	5642036	yes (190)	ambiguous_bases	ST268	2	1	2	1	7	1	81	383-1LV	ybt 10; ICEKp4	3	12	4	66	3	137	139	3	10	60	2*	-	0	-	-	-	-	-	-	-	-	-	-	-	-	-	-	-	-	-	0
SRR29468029	Klebsiella pneumoniae	strong	48	272076	488826	5171475	yes (157)	ambiguous_bases	ST268	2	1	2	1	7	1	81	383-1LV	ybt 10; ICEKp4	3	12	4	66	3	137	139	3	10	60	2*	-	0	-	-	-	-	-	-	-	-	-	-	-	-	-	-	-	-	-	0
SRR3051130	Klebsiella pneumoniae	strong	70	374387	761344	5497953	yes (244)	ambiguous_bases	ST268	2	1	2	1	7	1	81	0	-	-	-	-	-	-	-	-	-	-	-	-	-	0	-	-	-	-	-	-	-	-	-	-	-	-	-	-	-	-	-	0
SRR5877457	Klebsiella pneumoniae	strong	57	399897	890216	5535687	yes (345)	ambiguous_bases	ST268	2	1	2	1	7	1	81	0	-	-	-	-	-	-	-	-	-	-	-	-	-	0	-	-	-	-	-	-	-	-	-	-	-	-	-	-	-	-	-	0
SRR6478755	Klebsiella pneumoniae	strong	84	309525	853762	5475306	yes (219)	ambiguous_bases	ST268	2	1	2	1	7	1	81	0	-	-	-	-	-	-	-	-	-	-	-	-	-	0	-	-	-	-	-	-	-	-	-	-	-	-	-	-	-	-	-	0
SRR7828648	Klebsiella pneumoniae	strong	151	134886	349225	5435768	yes (430)	ambiguous_bases	ST268	2	1	2	1	7	1	81	481	ybt 10; ICEKp4	32	12	193	39	25	505	564	135	25	8	2	-	0	-	-	-	-	-	-	-	-	-	-	-	-	-	-	-	-	-	0
SRR7828784	Klebsiella pneumoniae	strong	137	172413	559553	5433081	yes (765)	ambiguous_bases	ST268	2	1	2	1	7	1	81	481	ybt 10; ICEKp4	32	12	193	39	25	505	564	135	25	8	2	-	0	-	-	-	-	-	-	-	-	-	-	-	-	-	-	-	-	-	0
SRR7828802	Klebsiella pneumoniae	strong	116	192210	362052	5461361	yes (136)	ambiguous_bases	ST268	2	1	2	1	7	1	81	305	ybt 13; ICEKp2	6	4	20	61	1	258	131	2	4	4	139	-	0	-	-	-	-	-	-	-	-	-	-	-	-	-	-	-	-	-	0
SRR8054557	Klebsiella pneumoniae	strong	106	242176	529917	5363349	yes (1332)	ambiguous_bases	ST268	2	1	2	1	7	1	81	0	-	-	19*-11%	51*-0%	55*-0%	1-23%	222*-10%	-	9*-0%	5	5	55	ybtX_138*-11%;ybtQ_178*-0%;ybtU_53*-0%;ybtU_84*-0%	19	clb 3	2	10	2	2	2	4	2	8	2	2	2	2	2	2	2	-	0
SRR8174925	Klebsiella pneumoniae	strong	200	195010	382611	5338601	yes (732)	ambiguous_bases	ST268	2	1	2	1	7	1	81	0	-	-	-	-	-	-	-	-	-	-	-	-	-	0	-	-	-	-	-	-	-	-	-	-	-	-	-	-	-	-	-	0
SRR8175011	Klebsiella pneumoniae	strong	199	195053	407909	5699537	yes (592)	ambiguous_bases	ST268	2	1	2	1	7	1	81	0	-	-	-	-	-	-	-	-	-	-	-	-	-	0	-	-	-	-	-	-	-	-	-	-	-	-	-	-	-	-	-	0
SRR8198917	Klebsiella pneumoniae	strong	94	212547	387714	5514394	yes (318)	ambiguous_bases	ST268	2	1	2	1	7	1	81	383-1LV	ybt 10; ICEKp4	3	12	4	66	3	137	139	3	10	60	2*	-	0	-	-	-	-	-	-	-	-	-	-	-	-	-	-	-	-	-	0
SRR8844730	Klebsiella pneumoniae	strong	88	240892	786824	5412368	yes (319)	ambiguous_bases	ST268	2	1	2	1	7	1	81	383-1LV	ybt 10; ICEKp4	3	12	4	66	3	137	139	3	10	60	2*	-	0	-	-	-	-	-	-	-	-	-	-	-	-	-	-	-	-	-	0
kpn402	Klebsiella pneumoniae	strong	68	318912	610570	5528785	yes (1381)	ambiguous_bases	ST268	2	1	2	1	7	1	81	580-1LV	ybt 0; ICEKp10	6	15	25	4*	11	371	319	72	14	4	2	-	13-2LV	clb 3	2	10*	2	2	2	2	2	3	2	2	2	2	2	11	2	-	78
kpn44	Klebsiella pneumoniae	strong	62	269795	429015	5296210	yes (40)	ambiguous_bases	ST268	2	1	2	1	7	1	81	0	-	-	-	-	-	-	-	-	-	-	-	-	-	0	-	-	-	-	-	-	-	-	-	-	-	-	-	-	-	-	-	1
kpn567	Klebsiella pneumoniae	strong	78	286589	493319	5523664	yes (237)	ambiguous_bases	ST268-1LV	2	1*	2	1	7	1	81	580	ybt 0; ICEKp10	6	15	25	4	11	371	319	72	14	4	2	-	13-1LV	clb 3	2	10	2	2	2	2	2	3	2	2*	2	2	2	2	2	-	78
kpn976	Klebsiella pneumoniae	strong	57	351916	605816	5560664	yes (300)	ambiguous_bases	ST268	2	1	2	1	7	1	81	580-1LV	ybt 0; ICEKp10	6	15	25	4	11	371	319*	72	14	4	2	-	13-2LV	clb 3	2	10	2*	2	2	2	2	3*	2	2	2	2	2	2	2	-	78
[truncated: 63 more columns]

## Sheet: Table S3
Table S3. Detailed information on predicted plasmid sequences carrying hv markers or carbapenem resistance genes.
genome	lineage	plasmid id	plasmid cluster	genes	num_contigs	size	gc	md5	rep_type	rep_type_accession(s)	relaxase_type(s)	relaxase_type_accession(s)	mpf_type	mpf_type_accession(s)	orit_type(s)	orit_accession(s)	predicted_mobility	mash_nearest_neighbor	mash_neighbor_distance	mash_neighbor_identification	primary_cluster_id	secondary_cluster_id	predicted_host_range_overall_rank	predicted_host_range_overall_name	observed_host_range_ncbi_rank	observed_host_range_ncbi_name	reported_host_range_lit_rank	reported_host_range_lit_name	associated_pmid(s)
DRR120614	L2	DRR120614:AA338	c5	blaNDM-5	4	91716	0.5286645732478521	7767df8fe4d16d547e7a9affb6ad6062	IncFIA,IncFIC	000136__AP014877_00014,AY458016	MOBF	NC_017627_00068	MPF_F	NC_008460_00107,NC_010719_00097,NC_019094_00068,NC_018966_00040,NC_017639_00100,NC_007675_00027,NC_017639_00094,NC_019094_00090,NC_010409_00124,NC_019037_00043,NC_022651_00077,NC_013437_00116,08-5333_00200	MOBP	AP014804	conjugative	KT725788	3.85581e-4	Klebsiella pneumoniae	AA338	AI283	family	Enterobacteriaceae	family	Enterobacteriaceae	-	-	-
DRR120614	L2	DRR120614:AA406	c2	iucA, iroB, peg-344, rmpA	11	211754	0.4978109842778138	a92ae209f2aca03c7375290395767c65	IncFIB	000107__CP014778_00094	-	-	-	-	-	-	non-mobilizable	MN058044	0.00202665	Klebsiella pneumoniae	AA406	AI454	order	Enterobacterales	order	Enterobacterales	order	Enterobacterales	11254626; 19482926; 15781495; 20851899; 16257053
DRR178373	L2	DRR178373:AA002	c4	blaIMP-11	7	88356	0.529263958529049	690ffa49d5583e565317ebb92d80cb0f	IncL/M	U27345	MOBP	NC_004464_00056	MPF_I	NC_005246_00057,NC_019063_00094,NC_019344_00078,NC_004464_00066,NC_004464_00068,NC_019154_00069,NC_005246_00069,NC_004464_00073,NC_004464_00105	-	-	conjugative	AP019667	3.61208e-4	Klebsiella pneumoniae	AA002	AH526	phylum	Pseudomonadota	order	Enterobacterales	phylum	Pseudomonadota	25933288; 22083465; 17698626; 20851899
DRR178373	L2	DRR178373:AA406	c2	iroB, peg-344, rmpA	12	178627	0.49552954086117224	c245a1e60a986b1574b945f4343f82f2	IncFIB	000107__CP014778_00094	-	-	-	-	-	-	non-mobilizable	AP019666	0.00216198	Klebsiella pneumoniae	AA406	AI454	order	Enterobacterales	order	Enterobacterales	order	Enterobacterales	11254626; 19482926; 15781495; 20851899; 16257053
DRR178374	L2	DRR178374:AA002	c4	blaIMP-11	8	88230	0.5290724033186743	bf5c3395ac6eb10040cd265ba49ea01b	IncL/M	U27345	MOBP	NC_004464_00056	MPF_I	NC_004464_00073,NC_005246_00069,NC_019154_00069,NC_004464_00068,NC_004464_00066,NC_019344_00078,NC_019063_00094,NC_005246_00057,NC_004464_00105	-	-	conjugative	AP019667	4.34439e-4	Klebsiella pneumoniae	AA002	AH526	phylum	Pseudomonadota	order	Enterobacterales	phylum	Pseudomonadota	25933288; 22083465; 17698626; 20851899
DRR178374	L2	DRR178374:AA406	c2	iroB, peg-344, rmpA	13	178059	0.49553784547297713	3e8143e82f7de296da5e5e72d38b7113	IncFIB	000107__CP014778_00094	-	-	-	-	-	-	non-mobilizable	AP019666	0.00229842	Klebsiella pneumoniae	AA406	AI454	order	Enterobacterales	order	Enterobacterales	order	Enterobacterales	11254626; 19482926; 15781495; 20851899; 16257053
DRR178375	L2	DRR178375:AA002	c4	blaIMP-11	10	98277	0.5348747277797	4af2cd74d706618fdeddae30cbfd640a	IncL/M	U27345	MOBP	NC_004464_00056	MPF_I	NC_005246_00057,NC_019063_00094,NC_019344_00078,NC_004464_00066,NC_004464_00068,NC_019154_00069,NC_005246_00069,NC_004464_00073,NC_004464_00105	-	-	conjugative	AP019667	0.00299754	Klebsiella pneumoniae	AA002	AH526	phylum	Pseudomonadota	order	Enterobacterales	phylum	Pseudomonadota	25933288; 22083465; 17698626; 20851899
DRR178375	L2	DRR178375:AA406	c2	rmpA, peg-344, iroB	12	177603	0.4956272982728814	8315c5932fc93e93afdfaf2ce59b0fc8	IncFIB	000107__CP014778_00094	-	-	-	-	-	-	non-mobilizable	AP019666	0.00229842	Klebsiella pneumoniae	AA406	AI454	order	Enterobacterales	order	Enterobacterales	order	Enterobacterales	11254626; 19482926; 15781495; 20851899; 16257053
DRR178376	L2	DRR178376:AA002	c4	blaIMP-11	6	87185	0.5304650042439953	02ff98a663c1446e96a72e0ab5860f9e	IncL/M	U27345	MOBP	NC_004464_00056	MPF_I	NC_004464_00105,NC_004464_00073,NC_005246_00069,NC_019154_00069,NC_004464_00068,NC_004464_00066,NC_019344_00078,NC_019063_00094,NC_005246_00057	-	-	conjugative	AP019667	5.57238e-4	Klebsiella pneumoniae	AA002	AH526	phylum	Pseudomonadota	order	Enterobacterales	phylum	Pseudomonadota	25933288; 22083465; 17698626; 20851899
DRR178376	L2	DRR178376:AA406	c2	iroB, peg-344, rmpA	12	177446	0.49551626375980024	68c6d5ab48caf6a8d410ea38a7555236	IncFIB	000107__CP014778_00094	-	-	-	-	-	-	non-mobilizable	AP019666	0.00221642	Klebsiella pneumoniae	AA406	AI454	order	Enterobacterales	order	Enterobacterales	order	Enterobacterales	11254626; 19482926; 15781495; 20851899; 16257053
DRR178378	L2	DRR178378:AA002	c4	blaIMP-11	8	87627	0.5292419019791358	22652452493f8f69b69cb949acd5ad84	IncL/M	U27345	MOBP	NC_004464_00056	MPF_I	NC_004464_00073,NC_005246_00069,NC_019154_00069,NC_004464_00068,NC_004464_00066,NC_019344_00078,NC_019063_00094,NC_005246_00057,NC_004464_00105	-	-	conjugative	AP019667	5.08006e-4	Klebsiella pneumoniae	AA002	AH526	phylum	Pseudomonadota	order	Enterobacterales	phylum	Pseudomonadota	25933288; 22083465; 17698626; 20851899
DRR178378	L2	DRR178378:AA406	c2	iroB	13	171371	0.4997344693764407	e58f574f1be6a10ac453370b43c45f54	IncFIB	000107__CP014778_00094	-	-	-	-	-	-	non-mobilizable	AP019666	0.0031121	Klebsiella pneumoniae	AA406	AI454	order	Enterobacterales	order	Enterobacterales	order	Enterobacterales	11254626; 19482926; 15781495; 20851899; 16257053
DRR281002	L2	DRR281002:AA406	c2	rmpA2, iucA, iroB, peg-344, rmpA	10	213698	0.49767655165636365	9f0bbdc7f70937d06d7deaf292fd6a7d	IncFIB	000107__CP014778_00094	-	-	-	-	-	-	non-mobilizable	MN058044	0.00173271	Klebsiella pneumoniae	AA406	AI454	order	Enterobacterales	order	Enterobacterales	order	Enterobacterales	11254626; 19482926; 15781495; 20851899; 16257053
DRR281011	L2	DRR281011:AA406	c2	rmpA2, iucA, iroB, peg-344, rmpA	10	201577	0.4993575655952812	7ededea51becb1777d76b28c0fcfdf3c	IncFIB	000107__CP014778_00094	-	-	-	-	-	-	non-mobilizable	MN058044	7.30741e-4	Klebsiella pneumoniae	AA406	AI454	order	Enterobacterales	order	Enterobacterales	order	Enterobacterales	11254626; 19482926; 15781495; 20851899; 16257053
DRR281013	L2	DRR281013:AA406	c2	iroB, peg-344, iucA	6	156985	0.5026026568124622	ff64e2dd2d3a855f5fa2930f93ebe87b	IncFIB	000107__CP014778_00094	-	-	-	-	-	-	non-mobilizable	MN058044	0.00564181	Klebsiella pneumoniae	AA406	AI454	order	Enterobacterales	order	Enterobacterales	order	Enterobacterales	11254626; 19482926; 15781495; 20851899; 16257053
DRR281026	L2	DRR281026:AA406	c2	iucA, iroB, peg-344, rmpA	30	246062	0.5027007239892621	853d04a01e53ba915990ab5d027858fe	IncFIB	000107__CP014778_00094,000759__NC_013950_00034	-	-	MPF_F	NC_019389_00068,NC_022609_00070	-	-	non-mobilizable	MN058044	0.00524853	Klebsiella pneumoniae	AA406	AI454	order	Enterobacterales	order	Enterobacterales	order	Enterobacterales	11254626; 16940067; 19482926; 15781495; 20851899; 16257053
DRR281065	L2	DRR281065:AA406	c2	rmpA, peg-344, iroB, rmpA2, iucA	9	210274	0.4977123343701548	5af9d8e37d63eb8616605ce86fce0fe5	IncFIB	000107__CP014778_00094	-	-	-	-	-	-	non-mobilizable	MN058044	0.00251903	Klebsiella pneumoniae	AA406	AI454	order	Enterobacterales	order	Enterobacterales	order	Enterobacterales	11254626; 19482926; 15781495; 20851899; 16257053
DRR281082	L2	DRR281082:AA406	c2	iroB, peg-344, iucA	5	201436	0.4995904060689408	188ef94b4638535a4b2f36fabc9ef1ec	IncFIB	000107__CP014778_00094	-	-	-	-	-	-	non-mobilizable	MN058044	4.09992e-4	Klebsiella pneumoniae	AA406	AI454	order	Enterobacterales	order	Enterobacterales	order	Enterobacterales	11254626; 19482926; 15781495; 20851899; 16257053
DRR281084	L6	DRR281084:AA406	c0	iroB, peg-344, iucA	6	215382	0.5044646795785602	7b9130a20ecb83e9af5f99435e5d88b4	IncFIB,IncHI1B	000107__CP014778_00094,JN420336	-	-	-	-	-	-	non-mobilizable	CP026587	0.00302611	Klebsiella pneumoniae	AA406	AI454	genus	Klebsiella	genus	Klebsiella	-	-	-
DRR281089	L2	DRR281089:AA406	c2	rmpA, peg-344, iroB, rmpA2, iucA	9	208471	0.497850803550012	f7a41ffd4fe457ad607d0a88c6e61c94	IncFIB	000107__CP014778_00094	-	-	-	-	-	-	non-mobilizable	MN058044	0.00268639	Klebsiella pneumoniae	AA406	AI454	order	Enterobacterales	order	Enterobacterales	order	Enterobacterales	11254626; 19482926; 15781495; 20851899; 16257053
DRR281101	L2	DRR281101:AA406	c2	rmpA, peg-344, iroB, iucA, rmpA2	7	201955	0.4989848771453755	c37db6eb3e1eda825a51fbe4cf17d06d	IncFIB	000107__CP014778_00094	-	-	-	-	-	-	non-mobilizable	MN058044	3.36872e-4	Klebsiella pneumoniae	AA406	AI454	order	Enterobacterales	order	Enterobacterales	order	Enterobacterales	11254626; 19482926; 15781495; 20851899; 16257053
DRR281101	L2	DRR281101:AD158	Unassigned	blaIMP-1	1	44985	0.5055910010448391	af6c6efba2684160ef06671407e28ca3	IncN	000150__JQ996149	MOBF	NC_020122_00018	MPF_T	NC_020122_00006,NC_020122_00009,NC_020122_00011,NC_020122_00012,NC_020122_00019	-	-	conjugative	CP029801	0.00881017	Salmonella enterica subsp. enterica serovar Anatum	AD158	AM605	class	Gammaproteobacteria	class	Gammaproteobacteria	order	Enterobacterales	23114770; 20851899; 28842132
DRR281104	L2	DRR281104:AA406	c2	iucA, rmpA2, iroB, peg-344, rmpA	8	202095	0.4992329846300017	203156d272f74947ded88a8526c35612	IncFIB	000107__CP014778_00094	-	-	-	-	-	-	non-mobilizable	MN058044	3.61208e-4	Klebsiella pneumoniae	AA406	AI454	order	Enterobacterales	order	Enterobacterales	order	Enterobacterales	11254626; 19482926; 15781495; 20851899; 16257053
DRR281104	L2	DRR281104:AD158	Unassigned	blaIMP-1	1	44879	0.5052481447641121	5c644e77decec5a8b129fa77e915cc10	IncN	000150__JQ996149	MOBF	NC_020122_00018	MPF_T	NC_020122_00019,NC_020122_00012,NC_020122_00011,NC_020122_00009,NC_020122_00006	-	-	conjugative	CP029801	0.00884936	Salmonella enterica subsp. enterica serovar Anatum	AD158	AM605	class	Gammaproteobacteria	class	Gammaproteobacteria	order	Enterobacterales	23114770; 20851899; 28842132
DRR316503	L2	DRR316503:AA406	c2	peg-344, iroB, iucA	8	200069	0.4994975577808552	14c6eb9c61c2d0807c5d774df5e0dae7	IncFIB	000107__CP014778_00094	-	-	-	-	-	-	non-mobilizable	MN058044	6.80979e-4	Klebsiella pneumoniae	AA406	AI454	order	Enterobacterales	order	Enterobacterales	order	Enterobacterales	11254626; 19482926; 15781495; 20851899; 16257053
DRR316528	L6	DRR316528:AA406	c0	peg-344, iroB	8	185271	0.5026151728604972	fa7dc955d6a0af477aaec02175ffc2ba	IncFIB,IncHI1B	000107__CP014778_00094,JN420336	-	-	-	-	-	-	non-mobilizable	KY070306	0.00752278	Klebsiella pneumoniae	AA406	AI454	genus	Klebsiella	genus	Klebsiella	-	-	-
DRR316549	L2	DRR316549:AA406	c2	peg-344, iroB, iucA	10	198292	0.5016243921141312	2c6acbeb771cf95f016e99b7bd5eacae	IncFIB	000107__CP014778_00094	-	-	-	-	-	-	non-mobilizable	MN058044	7.80658e-4	Klebsiella pneumoniae	AA406	AI454	order	Enterobacterales	order	Enterobacterales	order	Enterobacterales	11254626; 19482926; 15781495; 20851899; 16257053
DRR316553	L2	DRR316553:AA406	c2	iucA, iroB	10	197913	0.5035192230929751	37fddd4c9f7de7895928c32d54f4925e	IncFIB	000107__CP014778_00094	-	-	-	-	-	-	non-mobilizable	MN058044	7.80658e-4	Klebsiella pneumoniae	AA406	AI454	order	Enterobacterales	order	Enterobacterales	order	Enterobacterales	11254626; 19482926; 15781495; 20851899; 16257053
DRR320091	L2	DRR320091:AA406	c2	iucA, rmpA2, rmpA, peg-344, iroB	13	204945	0.4975275436035869	8a2cd746f29f3c4e0d2d2160552b1bf9	IncFIB	000107__CP014778_00094	-	-	-	-	-	-	non-mobilizable	MN058044	0.00191916	Klebsiella pneumoniae	AA406	AI454	order	Enterobacterales	order	Enterobacterales	order	Enterobacterales	11254626; 19482926; 15781495; 20851899; 16257053
DRR320144	L6	DRR320144:AA406	c0	iucA, rmpA2, iroB, peg-344, rmpA	12	223393	0.501833158000761	e2b098bb2a2ce74d40ea2170866db47e	IncFIB,IncHI1B	000107__CP014778_00094,JN420336	-	-	-	-	-	-	non-mobilizable	KY070306	0.00348975	Klebsiella pneumoniae	AA406	AI454	genus	Klebsiella	genus	Klebsiella	-	-	-
DRR320181	L6	DRR320181:AA406	c0	iucA, rmpA2, iroB, peg-344, rmpA	12	213410	0.506349399735715	daaafdf3b951fe9e8a42c14dc5a6cd5b	IncFIB,IncHI1B	000107__CP014778_00094,JN420336	-	-	-	-	-	-	non-mobilizable	CP026587	0.00393593	Klebsiella pneumoniae	AA406	AI454	order	Enterobacterales	order	Enterobacterales	order	Enterobacterales	18606786; 11254626; 19482926; 15781495; 20851899; 16257053
DRR320185	L2	DRR320185:AA406	c2	peg-344, iroB, iucA	13	202554	0.4996988041041644	e3e89a289594671745f5e51480578037	IncFIB	000107__CP014778_00094	-	-	-	-	-	-	non-mobilizable	MN058044	8.05673e-4	Klebsiella pneumoniae	AA406	AI454	order	Enterobacterales	order	Enterobacterales	order	Enterobacterales	11254626; 19482926; 15781495; 20851899; 16257053
DRR320185	L2	DRR320185:AA552	c3	blaIMP-6	4	51807	0.5130491853910895	547e79e5e6ceba31a34f4292efe9c11b	IncN	000153__NC_019087_00001	MOBF	NC_015599_00019	MPF_T	NC_009131_00030,NC_011617_00041,NC_014368_00014,NC_007682_00044,NC_008612_00190,NC_022375_00024	MOBF	NZ_CP016498	conjugative	AP019550	2.38274e-5	Klebsiella pneumoniae	AA552	AI753	class	Gammaproteobacteria	class	Gammaproteobacteria	order	Enterobacterales	23114770; 20851899; 28842132
DRR320186	L2	DRR320186:AA406	c2	peg-344, iroB, iucA	8	199721	0.49928893340010017	5cf622be9490cf157979214d12bdf24c	IncFIB	000107__CP014778_00094	-	-	-	-	-	-	non-mobilizable	MN058044	2.64084e-4	Klebsiella pneumoniae	AA406	AI454	order	Enterobacterales	order	Enterobacterales	order	Enterobacterales	11254626; 19482926; 15781495; 20851899; 16257053
DRR320186	L2	DRR320186:AA552	c3	blaIMP-6	1	51207	0.510467523337109	53ea6f99699772dee56d92d267730031	IncN	000153__NC_019087_00001	MOBF	NC_015599_00019	MPF_T	NC_009131_00030,NC_011617_00041,NC_014368_00014,NC_007682_00044,NC_008612_00190,NC_022375_00024	MOBF	NZ_CP016498	conjugative	AP019550	7.15897e-5	Klebsiella pneumoniae	AA552	AI753	class	Gammaproteobacteria	class	Gammaproteobacteria	order	Enterobacterales	23114770; 20851899; 28842132
DRR386365	L2	DRR386365:AA406	c2	rmpA2, iucA, iroB, peg-344, rmpA	4	199225	0.4990935251075968	499d0d356260bd1c05d16cb23ae340a8	IncFIB	000107__CP014778_00094	-	-	-	-	-	-	non-mobilizable	MN058044	3.36872e-4	Klebsiella pneumoniae	AA406	AI454	order	Enterobacterales	order	Enterobacterales	order	Enterobacterales	11254626; 19482926; 15781495; 20851899; 16257053
DRR386519	L2	DRR386519:AA406	c2	rmpA2, iucA, rmpA, peg-344, iroB	11	206314	0.4998204267049756	70e26815d61ce26581bd9d0709e5a105	IncFIB	000107__CP014778_00094	-	-	-	-	-	-	non-mobilizable	MN058044	0.00113443	Klebsiella pneumoniae	AA406	AI454	order	Enterobacterales	order	Enterobacterales	order	Enterobacterales	11254626; 19482926; 15781495; 20851899; 16257053
DRR386520	L2	DRR386520:AA406	c2	rmpA2, iucA, rmpA, peg-344, iroB	14	210070	0.49865103198436533	fef6e981bf3c23e43a445d3f9568120b	IncFIB	000107__CP014778_00094	-	-	-	-	-	-	non-mobilizable	MN058044	0.00139189	Klebsiella pneumoniae	AA406	AI454	order	Enterobacterales	order	Enterobacterales	order	Enterobacterales	11254626; 19482926; 15781495; 20851899; 16257053
DRR386532	L2	DRR386532:AA406	c2	iucA, peg-344	14	180010	0.4968584610076298	1a9f79d11ceb0715b2b8aabf661691b8	IncFIB	000107__CP014778_00094	-	-	-	-	-	-	non-mobilizable	MN058044	0.00357808	Klebsiella pneumoniae	AA406	AI454	order	Enterobacterales	order	Enterobacterales	order	Enterobacterales	11254626; 19482926; 15781495; 20851899; 16257053
DRR386554	L2	DRR386554:AA406	c2	rmpA2, iucA, peg-344, iroB	5	200945	0.49967886962106617	8bf4cf67899c6890e45e01df2e41b7f0	IncFIB	000107__CP014778_00094	-	-	-	-	-	-	non-mobilizable	MN058044	3.61208e-4	Klebsiella pneumoniae	AA406	AI454	order	Enterobacterales	order	Enterobacterales	order	Enterobacterales	11254626; 19482926; 15781495; 20851899; 16257053
DRR386772	L2	DRR386772:AA406	c2	iucA, rmpA2	5	187071	0.49847107879824654	9f7b8d0a07d689aa937cca68ef360d36	IncFIB	000107__CP014778_00094	-	-	-	-	-	-	non-mobilizable	MN058044	0.00417861	Klebsiella pneumoniae	AA406	AI454	order	Enterobacterales	order	Enterobacterales	order	Enterobacterales	11254626; 19482926; 15781495; 20851899; 16257053
DRR387530	L2	DRR387530:AA406	c2	peg-344, iroB	13	183264	0.4980947909729122	2aaad635b5b6303861fda9fb620692b5	IncFIB	000107__CP014778_00094	-	-	-	-	-	-	non-mobilizable	AP019666	0.00408721	Klebsiella pneumoniae	AA406	AI454	order	Enterobacterales	order	Enterobacterales	order	Enterobacterales	11254626; 19482926; 15781495; 20851899; 16257053
DRR388059	L2	DRR388059:AA406	c2	rmpA2, iucA, iroB, peg-344, rmpA	17	256144	0.5027279934699999	317dda0aa223ab7664b87c7c64bb314f	IncFIB	000107__CP014778_00094	-	-	-	-	-	-	non-mobilizable	MN058044	0.00518381	Klebsiella pneumoniae	AA406	AI454	order	Enterobacterales	order	Enterobacterales	order	Enterobacterales	11254626; 19482926; 15781495; 20851899; 16257053
DRR388085	L6	DRR388085:AA406	c0	iroB	7	163914	0.5082058227786319	5af998102ddea86b817d6c762117a45f	IncFIB,IncHI1B,IncFII	000107__CP014778_00094,JN420336,000129__CP018340,CP033468_00001	-	-	-	-	-	-	non-mobilizable	CP028916	0.00853806	Klebsiella pneumoniae	AA406	AI455	genus	Klebsiella	genus	Klebsiella	-	-	-
DRR388085	L6	DRR388085:AA449	c6	rmpA, peg-344	11	107870	0.5169515322837299	6db43ba868ec25224d7234083a444baa	-	-	MOBF,MOBF	NC_021231_00058,CP035180_00077	MPF_F	NC_019155_00032,NC_019165_00034,NC_021654_00016,NC_019389_00080,NC_022609_00081,NC_014312_00128,NC_019389_00068,NC_023332_00154,NC_014312_00118,NC_014312_00116,NC_021502_00150,NC_021502_00131	-	-	conjugative	CP024917	0.0193714	Klebsiella pneumoniae	AA449	AI534	family	Enterobacteriaceae	family	Enterobacteriaceae	-	-	-
DRR388182	L2	DRR388182:AA406	c2	iucA, rmpA2, iroB	9	204741	0.5040373201768312	6aeca1ed6acf8116fcdcce1c7635cfc1	IncFIB	000107__CP014778_00094	-	-	-	-	-	-	non-mobilizable	MN058044	0.00213483	Klebsiella pneumoniae	AA406	AI454	order	Enterobacterales	order	Enterobacterales	order	Enterobacterales	11254626; 19482926; 15781495; 20851899; 16257053
DRR388187	L2	DRR388187:AA406	c2	rmpA2, iucA, iroB	5	195686	0.5028056296568852	62c2c83a8d5f1d4ac3b200edcb840ce5	IncFIB	000107__CP014778_00094	-	-	-	-	-	-	non-mobilizable	MN058044	0.00103256	Klebsiella pneumoniae	AA406	AI454	order	Enterobacterales	order	Enterobacterales	order	Enterobacterales	11254626; 19482926; 15781495; 20851899; 16257053
DRR388882	L2	DRR388882:AA406	c2	iucA, rmpA2, iroB, peg-344, rmpA	11	209750	0.4990321442534161	1ba608a8879e9ba6fcb43c41709cfe7a	IncFIB	000107__CP014778_00094	-	-	-	-	-	-	non-mobilizable	MN058044	8.80953e-4	Klebsiella pneumoniae	AA406	AI454	order	Enterobacterales	order	Enterobacterales	order	Enterobacterales	11254626; 19482926; 15781495; 20851899; 16257053
DRR388907	L6	DRR388907:AA406	c0	iucA, rmpA2, iroB, peg-344, rmpA	7	230057	0.5012389149713093	868dc5721c5822d552a766f1007f29bc	IncFIB,IncHI1B	000107__CP014778_00094,JN420336	-	-	-	-	-	-	non-mobilizable	KY070306	0.0023533	Klebsiella pneumoniae	AA406	AI454	genus	Klebsiella	genus	Klebsiella	-	-	-
DRR389217	L2	DRR389217:AA406	c2	rmpA, peg-344, iroB, iucA, rmpA2	7	203186	0.4989241593918177	54b739734819a788cfa2354b38858fdc	IncFIB	000107__CP014778_00094	-	-	-	-	-	-	non-mobilizable	MN058044	3.36872e-4	Klebsiella pneumoniae	AA406	AI454	order	Enterobacterales	order	Enterobacterales	order	Enterobacterales	11254626; 19482926; 15781495; 20851899; 16257053
DRR389218	L2	DRR389218:AA406	c2	iroB, peg-344, iucA, rmpA2	5	202120	0.4987348666782204	47308fab523672ec766382b008fcee83	IncFIB	000107__CP014778_00094	-	-	-	-	-	-	non-mobilizable	MN058044	2.15742e-4	Klebsiella pneumoniae	AA406	AI454	order	Enterobacterales	order	Enterobacterales	order	Enterobacterales	11254626; 19482926; 15781495; 20851899; 16257053
DRR389385	L6	DRR389385:AA406	c0	iucA, iroB, peg-344	18	235621	0.5055825366367234	974f237552341da2b9295a167de4ff73	IncFIB,IncHI1B	000107__CP014778_00094,JN420336	-	-	-	-	-	-	non-mobilizable	KY070306	0.00557568	Klebsiella pneumoniae	AA406	AI454	order	Enterobacterales	order	Enterobacterales	order	Enterobacterales	18606786; 11254626; 19482926; 15781495; 20851899; 16257053
DRR389449	L6	DRR389449:AA406	c0	rmpA2, iucA, iroB, peg-344, rmpA	19	262186	0.5082575595764807	0a66670e26dd4c67931105489d5c39c1	IncFIB,IncFII,IncHI1B	000107__CP014778_00094,KF954760,JN420336	MOBF	CP008789_00079	MPF_F	NC_014312_00116,NC_014312_00118,NC_023332_00154,NC_014312_00128,NC_022609_00081,NC_019165_00034,NC_021502_00131,NC_021502_00150	-	-	conjugative	KY070306	0.00819369	Klebsiella pneumoniae	AA406	AI454	order	Enterobacterales	order	Enterobacterales	order	Enterobacterales	18606786; 11254626; 19482926; 15781495; 20851899; 16257053
DRR389453	L6	DRR389453:AA406	c0	iucA, rmpA2, rmpA, peg-344, iroB	8	225195	0.5019449896533655	b52ed11357debcc1ad8f01d1891d43d2	IncFIB,IncHI1B	000107__CP014778_00094,JN420336	-	-	-	-	-	-	non-mobilizable	KY070306	0.00325637	Klebsiella pneumoniae	AA406	AI454	genus	Klebsiella	genus	Klebsiella	-	-	-
DRR389483	L2	DRR389483:AA406	c2	iroB, peg-344, rmpA, rmpA2, iucA	10	212502	0.4982384581327656	804000ea16ea5c373abb2baa870c12e6	IncFIB	000107__CP014778_00094	-	-	-	-	-	-	non-mobilizable	MN058044	0.00113443	Klebsiella pneumoniae	AA406	AI454	order	Enterobacterales	order	Enterobacterales	order	Enterobacterales	11254626; 19482926; 15781495; 20851899; 16257053
DRR389483	L2	DRR389483:AA552	c3	blaIMP-6	1	50211	0.5101175064728142	3bd26fa5cd324435bb7a6de0bd1ffe67	IncN	000153__NC_019087_00001	MOBF	NC_015599_00019	MPF_T	NC_022375_00024,NC_008612_00190,NC_007682_00044,NC_014368_00014,NC_011617_00041,NC_009131_00030	MOBF	NZ_CP016498	conjugative	AP019550	3.85581e-4	Klebsiella pneumoniae	AA552	AI753	class	Gammaproteobacteria	class	Gammaproteobacteria	order	Enterobacterales	23114770; 20851899; 28842132
DRR389495	L2	DRR389495:AA406	c2	iroB, peg-344, rmpA, rmpA2, iucA	5	202110	0.4988461462274429	2e0845e4d19a637c2b7fb7d9a32d62d0	IncFIB	000107__CP014778_00094	-	-	-	-	-	-	non-mobilizable	MN058044	4.34439e-4	Klebsiella pneumoniae	AA406	AI454	order	Enterobacterales	order	Enterobacterales	order	Enterobacterales	11254626; 19482926; 15781495; 20851899; 16257053
DRR389495	L2	DRR389495:AA552	c3	blaIMP-6	3	50420	0.511296689346002	e0abbaf70dfcddca144ea424b924903a	IncN	000153__NC_019087_00001	MOBF	NC_015599_00019	MPF_T	NC_022375_00024,NC_008612_00190,NC_007682_00044,NC_014368_00014,NC_011617_00041,NC_009131_00030	MOBF	NZ_CP016498	conjugative	AP019550	4.58924e-4	Klebsiella pneumoniae	AA552	AI753	class	Gammaproteobacteria	class	Gammaproteobacteria	order	Enterobacterales	23114770; 20851899; 28842132
DRR389516	L2	DRR389516:AA406	c2	peg-344, iroB, iucA	16	209408	0.4989225734011801	30b529a90ab35e3291ad429b73166aa9	IncFIB	000107__CP014778_00094	-	-	-	-	-	-	non-mobilizable	MN058044	0.0011856	Klebsiella pneumoniae	AA406	AI454	order	Enterobacterales	order	Enterobacterales	order	Enterobacterales	11254626; 19482926; 15781495; 20851899; 16257053
DRR389562	L2	DRR389562:AA406	c2	rmpA, peg-344, iroB, iucA	15	213225	0.4983203370586193	e7e0c46fc73c254481da08b0309bec6b	IncFIB	000107__CP014778_00094	-	-	-	-	-	-	non-mobilizable	MN058044	0.00128842	Klebsiella pneumoniae	AA406	AI454	order	Enterobacterales	order	Enterobacterales	order	Enterobacterales	11254626; 19482926; 15781495; 20851899; 16257053
DRR389569	L2	DRR389569:AA406	c1	rmpA, peg-344, iroB, iucA	11	302916	0.501591193742296	fffc277912e40f39842c20a9695bb09e	IncFIB	000107__CP014778_00094,000759__NC_013950_00034,CP033468_00001	MOBF,MOBF	CP035180_00077,NC_021231_00058	MPF_F	NC_014312_00116,NC_014312_00118,NC_023332_00154,NC_019389_00068,NC_014312_00128,NC_022609_00081,NC_019389_00080,NC_021654_00016,NC_019165_00034,NC_019155_00032,NC_021502_00131,NC_021502_00150	-	-	conjugative	MN058044	0.0104835	Klebsiella pneumoniae	AA406	AI454	order	Enterobacterales	order	Enterobacterales	order	Enterobacterales	11254626; 19482926; 15781495; 20851899; 16257053
DRR389592	L2	DRR389592:AA406	c2	iucA, rmpA2, iroB, peg-344, rmpA	9	211288	0.49810602473531695	63e5b2c243a46adb854868141909c313	IncFIB	000107__CP014778_00094	-	-	-	-	-	-	non-mobilizable	MN058044	0.001839	Klebsiella pneumoniae	AA406	AI454	order	Enterobacterales	order	Enterobacterales	order	Enterobacterales	11254626; 19482926; 15781495; 20851899; 16257053
DRR389595	L2	DRR389595:AA406	c2	iroB, peg-344, rmpA	15	175498	0.4975240895544501	4df42ba2c4e1802ce2129d717f6ee7dd	IncFIB	000107__CP014778_00094	-	-	-	-	-	-	non-mobilizable	AP019666	0.00251903	Klebsiella pneumoniae	AA406	AI454	order	Enterobacterales	order	Enterobacterales	order	Enterobacterales	11254626; 19482926; 15781495; 20851899; 16257053
DRR389598	L2	DRR389598:AA406	c2	rmpA, peg-344, iroB	16	179566	0.4971291732798708	dc189e8f9dd943bd58cca45a351a7be9	IncFIB	000107__CP014778_00094	-	-	-	-	-	-	non-mobilizable	AP019666	0.0024636	Klebsiella pneumoniae	AA406	AI454	order	Enterobacterales	order	Enterobacterales	order	Enterobacterales	11254626; 19482926; 15781495; 20851899; 16257053
DRR389758	L6	DRR389758:AA406	c0	rmpA2, iucA, iroB, peg-344, rmpA	17	296491	0.5077274383086658	edd1d45728e7c0e8cf3b2a9f0ff70906	IncFIB,IncFII,IncHI1B	000107__CP014778_00094,000097__NC_025166_00051,000124__KP125893_00142,JN420336	MOBF,MOBF	CP035180_00077,NC_021231_00058	MPF_F	NC_014312_00116,NC_014312_00118,NC_023332_00154,NC_019389_00068,NC_014312_00128,NC_022609_00081,NC_019389_00080,NC_021654_00016,NC_019165_00034,NC_022609_00095,NC_021502_00131,NC_021502_00150	-	-	conjugative	KY070306	0.00904645	Klebsiella pneumoniae	AA406	AI454	order	Enterobacterales	order	Enterobacterales	order	Enterobacterales	18606786; 11254626; 19482926; 15781495; 20851899; 16257053
DRR389918	L2	DRR389918:AA406	c2	iucA, rmpA2, iroB, peg-344	8	168535	0.4942859516293642	0096e9c533be48015cf0d3f29f9139ae	IncFIB	000107__CP014778_00094	-	-	-	-	-	-	non-mobilizable	MN058044	0.00904645	Klebsiella pneumoniae	AA406	AI454	order	Enterobacterales	order	Enterobacterales	order	Enterobacterales	11254626; 19482926; 15781495; 20851899; 16257053
DRR389969	L2	DRR389969:AA406	c2	rmpA2, iucA, peg-344, iroB	7	173312	0.4939297678179508	348b6b91afff045da501079c60141521	IncFIB	000107__CP014778_00094	-	-	-	-	-	-	non-mobilizable	MN058044	0.00800497	Klebsiella pneumoniae	AA406	AI454	order	Enterobacterales	order	Enterobacterales	order	Enterobacterales	11254626; 19482926; 15781495; 20851899; 16257053
DRR390016	L2	DRR390016:AA406	c2	iucA, rmpA2, peg-344, iroB	7	178922	0.49349661689873064	c7ba01be241d31627dc609dab2124638	IncFIB	000107__CP014778_00094	-	-	-	-	-	-	non-mobilizable	MN058044	0.00932572	Klebsiella pneumoniae	AA406	AI454	order	Enterobacterales	order	Enterobacterales	order	Enterobacterales	11254626; 19482926; 15781495; 20851899; 16257053
DRR390021	L2	DRR390021:AA406	c2	iucA, rmpA2, peg-344, iroB	13	220284	0.4981756053673099	1e681646a8eeb8e772da8fd852e035a5	IncFIB	000107__CP014778_00094	-	-	-	-	-	-	non-mobilizable	MN058044	0.00294054	Klebsiella pneumoniae	AA406	AI454	order	Enterobacterales	order	Enterobacterales	order	Enterobacterales	11254626; 19482926; 15781495; 20851899; 16257053
DRR390380	L2	DRR390380:AA406	c2	iroB, peg-344, rmpA, iucA	10	203545	0.4991767464034877	847e6a665b9b3bb5335b5942a7ecab07	IncFIB	000107__CP014778_00094	-	-	-	-	-	-	non-mobilizable	MN058044	8.55821e-4	Klebsiella pneumoniae	AA406	AI454	order	Enterobacterales	order	Enterobacterales	order	Enterobacterales	11254626; 19482926; 15781495; 20851899; 16257053
DRR390380	L2	DRR390380:AA552	c3	blaIMP-6	3	50484	0.5115389948693568	1d158c0c8d1d5ae794f9c4ee003b7e6b	IncN	000153__NC_019087_00001	MOBF	NC_015599_00019	MPF_T	NC_022375_00024,NC_008612_00190,NC_007682_00044,NC_014368_00014,NC_011617_00041,NC_009131_00030	MOBF	NZ_CP016498	conjugative	AP019550	4.58924e-4	Klebsiella pneumoniae	AA552	AI753	class	Gammaproteobacteria	class	Gammaproteobacteria	order	Enterobacterales	23114770; 20851899; 28842132
DRR390493	L6	DRR390493:AA406	c0	rmpA2, iucA, rmpA, peg-344, iroB	7	230678	0.5013027324868101	6bb6334d64c67fd64a4753e88c758b7d	IncFIB,IncHI1B	000107__CP014778_00094,JN420336	-	-	-	-	-	-	non-mobilizable	KY070306	0.0023533	Klebsiella pneumoniae	AA406	AI454	genus	Klebsiella	genus	Klebsiella	-	-	-
DRR390500	L2	DRR390500:AA406	c2	iucA, peg-344, iroB	12	211837	0.49901558538439383	6e527d6f9eca1d5a2569c76ed3227553	IncFIB	000107__CP014778_00094	-	-	-	-	-	-	non-mobilizable	MN058044	0.00113443	Klebsiella pneumoniae	AA406	AI454	order	Enterobacterales	order	Enterobacterales	order	Enterobacterales	11254626; 19482926; 15781495; 20851899; 16257053
DRR390513	L2	DRR390513:AA406	c2	iucA, rmpA2, iroB, peg-344, rmpA	10	208948	0.498214764329747	9ef2533d069e52989d2121617b839a9f	IncFIB	000107__CP014778_00094	-	-	-	-	-	-	non-mobilizable	MN058044	0.00105797	Klebsiella pneumoniae	AA406	AI454	order	Enterobacterales	order	Enterobacterales	order	Enterobacterales	11254626; 19482926; 15781495; 20851899; 16257053
DRR390544	L2	DRR390544:AA406	c2	iucA, iroB	13	216159	0.5083813878578635	9e6752e9096c4ff5cdc856d276ef02d8	IncFIB	000107__CP014778_00094	-	-	-	-	-	-	non-mobilizable	MN058044	0.00331442	Klebsiella pneumoniae	AA406	AI454	order	Enterobacterales	order	Enterobacterales	order	Enterobacterales	11254626; 19482926; 15781495; 20851899; 16257053
DRR390553	L2	DRR390553:AA406	c2	iucA, iroB	5	196528	0.5025925718618177	5691d03cf973d7442746e2486a71ec41	IncFIB	000107__CP014778_00094	-	-	-	-	-	-	non-mobilizable	MN058044	0.0011856	Klebsiella pneumoniae	AA406	AI454	order	Enterobacterales	order	Enterobacterales	order	Enterobacterales	11254626; 19482926; 15781495; 20851899; 16257053
DRR390622	L2	DRR390622:AA406	c2	iroB, peg-344, rmpA, iucA, rmpA2	12	212566	0.4985979901388837	7a7aacaa3478e99d8cd0debd8a4db45f	IncFIB	000107__CP014778_00094	-	-	-	-	-	-	non-mobilizable	MN058044	0.00170624	Klebsiella pneumoniae	AA406	AI454	order	Enterobacterales	order	Enterobacterales	order	Enterobacterales	11254626; 19482926; 15781495; 20851899; 16257053
DRR390624	L2	DRR390624:AA406	c2	peg-344, iroB, iucA	11	212375	0.5001459922765377	ccafec7204b694a1418fa6e2d7cae0c2	IncFIB	000107__CP014778_00094	-	-	-	-	-	-	non-mobilizable	MN058044	0.00152214	Klebsiella pneumoniae	AA406	AI454	order	Enterobacterales	order	Enterobacterales	order	Enterobacterales	11254626; 19482926; 15781495; 20851899; 16257053
DRR390632	L2	DRR390632:AA406	c2	iroB, peg-344, iucA, rmpA2	12	208250	0.4996110182677347	b5604134b4a7348a0e6e5a832c236034	IncFIB	000107__CP014778_00094	-	-	-	-	-	-	non-mobilizable	MN058044	0.0010072	Klebsiella pneumoniae	AA406	AI454	order	Enterobacterales	order	Enterobacterales	order	Enterobacterales	11254626; 19482926; 15781495; 20851899; 16257053
DRR390633	L2	DRR390633:AA406	c2	rmpA, peg-344, iroB, rmpA2, iucA	7	213359	0.4984765958244663	34ffcd8b9fb31b45efc12dc5f2ab7a71	IncFIB	000107__CP014778_00094	-	-	-	-	-	-	non-mobilizable	MN058044	0.00108342	Klebsiella pneumoniae	AA406	AI454	order	Enterobacterales	order	Enterobacterales	order	Enterobacterales	11254626; 19482926; 15781495; 20851899; 16257053
DRR390634	L2	DRR390634:AA406	c2	iroB, peg-344, iucA	12	213306	0.4992263618376016	af79694d8e8d784595c0beb04d1d9734	IncFIB	000107__CP014778_00094	-	-	-	-	-	-	non-mobilizable	MN058044	0.00128842	Klebsiella pneumoniae	AA406	AI454	order	Enterobacterales	order	Enterobacterales	order	Enterobacterales	11254626; 19482926; 15781495; 20851899; 16257053
DRR390661	L2	DRR390661:AA406	c2	iroB, peg-344, iucA	14	222790	0.4989741264361108	b8d5b58c8bff93b759a1440d41af8651	IncFIB	000107__CP014778_00094	-	-	-	-	-	-	non-mobilizable	MN058044	0.00299754	Klebsiella pneumoniae	AA406	AI454	order	Enterobacterales	order	Enterobacterales	order	Enterobacterales	11254626; 19482926; 15781495; 20851899; 16257053
DRR390688	L2	DRR390688:AA406	c2	iucA, iroB, peg-344	13	171664	0.5006525057385549	d805fc3f04f216cc9d9a57ad07765743	-	-	-	-	-	-	-	-	non-mobilizable	MN058044	0.00511931	Klebsiella pneumoniae	AA406	AI454	genus	Klebsiella	genus	Klebsiella	-	-	-
DRR390718	L2	DRR390718:AA406	c2	iucA, rmpA2, rmpA, peg-344, iroB	12	202581	0.4996816025511287	0e8d187630985998c50171fb582fe069	IncFIB	000107__CP014778_00094	-	-	-	-	-	-	non-mobilizable	MN058044	6.56154e-4	Klebsiella pneumoniae	AA406	AI454	order	Enterobacterales	order	Enterobacterales	order	Enterobacterales	11254626; 19482926; 15781495; 20851899; 16257053
DRR390723	L2	DRR390723:AA406	c2	iucA, rmpA2, rmpA, peg-344, iroB	8	210017	0.49844528991890746	e9fb781b8c11fa431ffa61f6a784f827	IncFIB	000107__CP014778_00094	-	-	-	-	-	-	non-mobilizable	MN058044	9.56583e-4	Klebsiella pneumoniae	AA406	AI454	order	Enterobacterales	order	Enterobacterales	order	Enterobacterales	11254626; 19482926; 15781495; 20851899; 16257053
DRR390795	L2	DRR390795:AA406	c2	iroB, peg-344, rmpA	15	156302	0.4979718230559572	ef6cf8f600a452847efed09595b5c63b	IncFIB	000107__CP014778_00094	-	-	-	-	-	-	non-mobilizable	AP019666	0.0108269	Klebsiella pneumoniae	AA406	AI454	order	Enterobacterales	order	Enterobacterales	order	Enterobacterales	11254626; 19482926; 15781495; 20851899; 16257053
DRR390824	L6	DRR390824:AA406	c0	iucA, rmpA2, rmpA, peg-344, iroB	7	221887	0.5024202053343669	2bd9721aa930f67ab7e662cf69abd4e8	IncFIB,IncHI1B	000107__CP014778_00094,JN420336	-	-	-	-	-	-	non-mobilizable	KY070306	0.00314086	Klebsiella pneumoniae	AA406	AI454	genus	Klebsiella	genus	Klebsiella	-	-	-
DRR390885	L2	DRR390885:AA406	c2	iucA	9	178166	0.4993432500701656	4daee9eee895d1a5e05b4cf4c39c5b29	IncFIB	000107__CP014778_00094	-	-	-	-	-	-	non-mobilizable	MN058044	0.00360762	Klebsiella pneumoniae	AA406	AI454	order	Enterobacterales	order	Enterobacterales	order	Enterobacterales	11254626; 19482926; 15781495; 20851899; 16257053
DRR391000	L2	DRR391000:AA406	c2	rmpA2, iucA, iroB, peg-344, rmpA	15	210295	0.49866799866799866	e92ca894c33edbebc46ee068015c98c6	IncFIB	000107__CP014778_00094	-	-	-	-	-	-	non-mobilizable	MN058044	0.00113443	Klebsiella pneumoniae	AA406	AI454	order	Enterobacterales	order	Enterobacterales	order	Enterobacterales	11254626; 19482926; 15781495; 20851899; 16257053
DRR503797	L2	DRR503797:AA406	c2	iroB, peg-344	2	93550	0.5085661119904179	ef45cf41ae53e24173301bfc73ac2f32	-	-	-	-	-	-	-	-	non-mobilizable	AP019666	0.0140996	Klebsiella pneumoniae	AA406	AI454	genus	Klebsiella	genus	Klebsiella	-	-	-
DRR503817	L2	DRR503817:AA406	c2	iucA, iroB	9	186015	0.5065446997074514	c08b17ff16ae3b16d0fd17e5b7d254a5	IncFIB	000107__CP014778_00094	-	-	-	-	-	-	non-mobilizable	MN058044	0.00232584	Klebsiella pneumoniae	AA406	AI454	order	Enterobacterales	order	Enterobacterales	order	Enterobacterales	11254626; 19482926; 15781495; 20851899; 16257053
ERR11578812	L2	ERR11578812:AA406	c2	iroB	12	143504	0.5023798738632008	a8123c4c3ac1b7a6d54ebdff98be9455	IncFIB	000107__CP014778_00094	-	-	-	-	-	-	non-mobilizable	AP019666	0.010957100000000001	Klebsiella pneumoniae	AA406	AI454	order	Enterobacterales	order	Enterobacterales	order	Enterobacterales	11254626; 19482926; 15781495; 20851899; 16257053
ERR11741184	L6	ERR11741184:AA406	c0	iucA, peg-344, iroB	9	226057	0.5029247528782931	40a2ba1c26928b2417f3efff10875fb8	IncFIB,IncHI1B	000107__CP014778_00094,JN420336	-	-	-	-	-	-	non-mobilizable	KY070306	0.00268639	Klebsiella pneumoniae	AA406	AI454	order	Enterobacterales	order	Enterobacterales	order	Enterobacterales	18606786; 11254626; 19482926; 15781495; 20851899; 16257053
ERR11741220	L2	ERR11741220:AA406	c2	iroB, iucA	15	203254	0.5034833170040027	6f652fc7b9a83610453c237c10a77bd4	IncFIB	000107__CP014778_00094	-	-	-	-	-	-	non-mobilizable	MN058044	0.00191916	Klebsiella pneumoniae	AA406	AI454	order	Enterobacterales	order	Enterobacterales	order	Enterobacterales	11254626; 19482926; 15781495; 20851899; 16257053
ERR11741239	L2	ERR11741239:AA406	c2	iroB, iucA	21	205523	0.5012755226234872	91c4429001f0dd26a43aad301aef7f10	IncFIB	000107__CP014778_00094,000759__NC_013950_00034	-	-	-	-	-	-	non-mobilizable	MN058044	0.00232584	Klebsiella pneumoniae	AA406	AI454	order	Enterobacterales	order	Enterobacterales	order	Enterobacterales	11254626; 16940067; 19482926; 15781495; 20851899; 16257053
ERR11741240	L2	ERR11741240:AA406	c2	iucA, iroB, peg-344	15	203406	0.5001820310731961	cffa82787ffe66fac90693785b7d13d1	IncFIB	000107__CP014778_00094	-	-	-	-	-	-	non-mobilizable	MN058044	0.00146992	Klebsiella pneumoniae	AA406	AI454	order	Enterobacterales	order	Enterobacterales	order	Enterobacterales	11254626; 19482926; 15781495; 20851899; 16257053
ERR11741252	L2	ERR11741252:AA406	c2	iucA, rmpA, peg-344, iroB	11	203692	0.4989614177752243	0413f7d55b66b1462e4e7aa26cf412cc	IncFIB	000107__CP014778_00094	-	-	-	-	-	-	non-mobilizable	MN058044	8.55821e-4	Klebsiella pneumoniae	AA406	AI454	order	Enterobacterales	order	Enterobacterales	order	Enterobacterales	11254626; 19482926; 15781495; 20851899; 16257053
ERR12058283	L2	ERR12058283:AA406	c2	rmpA2, iucA, rmpA, peg-344, iroB	10	199494	0.4990249795721941	b6aa24df1927e6429bb95c7d2fc77fe1	IncFIB	000107__CP014778_00094	-	-	-	-	-	-	non-mobilizable	MN058044	7.05841e-4	Klebsiella pneumoniae	AA406	AI454	order	Enterobacterales	order	Enterobacterales	order	Enterobacterales	11254626; 19482926; 15781495; 20851899; 16257053
ERR12059054	L2	ERR12059054:AA406	c2	rmpA2, iucA, rmpA, peg-344, iroB	9	196521	0.4987832444100518	187063dcf2a8afcbbba1dc9cb265a792	IncFIB	000107__CP014778_00094	-	-	-	-	-	-	non-mobilizable	MN058044	0.00103256	Klebsiella pneumoniae	AA406	AI454	order	Enterobacterales	order	Enterobacterales	order	Enterobacterales	11254626; 19482926; 15781495; 20851899; 16257053
ERR12059077	L2	ERR12059077:AA406	c2	rmpA2, iucA, rmpA, peg-344, iroB	9	197200	0.4990162072252987	731dddc26787c887e6af15d1d579751f	IncFIB	000107__CP014778_00094	-	-	-	-	-	-	non-mobilizable	MN058044	8.55821e-4	Klebsiella pneumoniae	AA406	AI454	order	Enterobacterales	order	Enterobacterales	order	Enterobacterales	11254626; 19482926; 15781495; 20851899; 16257053
ERR12059092	L2	ERR12059092:AA406	c2	iucA, rmpA2, rmpA, peg-344, iroB	11	199644	0.49997745841076785	31ca96287a661c63473f71ce0c92eeef	IncFIB	000107__CP014778_00094	-	-	-	-	-	-	non-mobilizable	MN058044	0.00149601	Klebsiella pneumoniae	AA406	AI454	order	Enterobacterales	order	Enterobacterales	order	Enterobacterales	11254626; 19482926; 15781495; 20851899; 16257053
ERR12059122	L2	ERR12059122:AA406	c2	rmpA2, iucA, iroB, peg-344, rmpA	8	201133	0.49881062574024865	29b207554d483a369bea31a4cc0d6c00	IncFIB	000107__CP014778_00094	-	-	-	-	-	-	non-mobilizable	MN058044	5.57238e-4	Klebsiella pneumoniae	AA406	AI454	order	Enterobacterales	order	Enterobacterales	order	Enterobacterales	11254626; 19482926; 15781495; 20851899; 16257053
ERR12059232	L2	ERR12059232:AA406	c2	rmpA2, iucA, iroB, peg-344, rmpA	11	211634	0.502646177690832	5827d1ce477e24fa868ba4418548b619	IncFIB	000107__CP014778_00094	-	-	-	-	-	-	non-mobilizable	MN058044	0.00251903	Klebsiella pneumoniae	AA406	AI454	order	Enterobacterales	order	Enterobacterales	order	Enterobacterales	11254626; 19482926; 15781495; 20851899; 16257053
ERR12059260	L2	ERR12059260:AA406	c2	iucA, rmpA2, rmpA, peg-344, iroB	8	201483	0.498910556435162	a2a27972e9211c8719613971aeaf299e	IncFIB	000107__CP014778_00094	-	-	-	-	-	-	non-mobilizable	MN058044	5.08006e-4	Klebsiella pneumoniae	AA406	AI454	order	Enterobacterales	order	Enterobacterales	order	Enterobacterales	11254626; 19482926; 15781495; 20851899; 16257053
ERR12059269	L2	ERR12059269:AA406	c2	rmpA2, iucA, rmpA, peg-344, iroB	9	195582	0.4990204252837698	681867bf99e447f53545da94bdabd336	IncFIB	000107__CP014778_00094	-	-	-	-	-	-	non-mobilizable	MN058044	0.0011089	Klebsiella pneumoniae	AA406	AI454	order	Enterobacterales	order	Enterobacterales	order	Enterobacterales	11254626; 19482926; 15781495; 20851899; 16257053
ERR12059271	L2	ERR12059271:AA406	c2	iucA, rmpA2, rmpA, peg-344, iroB	10	195474	0.4990816488368405	95b04a116bce50cf0c607482ef65f5c6	IncFIB	000107__CP014778_00094	-	-	-	-	-	-	non-mobilizable	MN058044	0.00113443	Klebsiella pneumoniae	AA406	AI454	order	Enterobacterales	order	Enterobacterales	order	Enterobacterales	11254626; 19482926; 15781495; 20851899; 16257053
ERR12132203	L2	ERR12132203:AA406	c2	iucA, rmpA2, iroB	5	193324	0.5030415261426414	83f478ebe0081b15756dcc9a4b409af6	IncFIB	000107__CP014778_00094	-	-	-	-	-	-	non-mobilizable	MN058044	0.0011089	Klebsiella pneumoniae	AA406	AI454	order	Enterobacterales	order	Enterobacterales	order	Enterobacterales	11254626; 19482926; 15781495; 20851899; 16257053
ERR12319951	L2	ERR12319951:AA406	c2	rmpA, peg-344, iroB, rmpA2, iucA	5	197472	0.5000633049220843	480eb24ace42bc930577c7bb037e44af	IncFIB	000107__CP014778_00094	-	-	-	-	-	-	non-mobilizable	MN058044	5.8191e-4	Klebsiella pneumoniae	AA406	AI454	order	Enterobacterales	order	Enterobacterales	order	Enterobacterales	11254626; 19482926; 15781495; 20851899; 16257053
ERR1514957	L3	ERR1514957:AA002	c4	blaOXA-48	4	60829	0.5120010521470375	9992e2e0fea8e521ca05745f4d72030a	IncL/M	JN626286	MOBP	NC_004464_00056	MPF_I	NC_004464_00105,NC_004464_00073,NC_005246_00069,NC_019154_00069,NC_004464_00068,NC_004464_00066,NC_019344_00078,NC_019063_00094,NC_005246_00057	-	-	conjugative	CP023251	8.30728e-4	Klebsiella pneumoniae	AA002	AH539	phylum	Pseudomonadota	order	Enterobacterales	phylum	Pseudomonadota	25933288; 22083465; 17698626; 20851899
ERR1541262	L2	ERR1541262:AA002	c4	blaOXA-48	7	61510	0.5114536084150287	52f553a06826d72f7b36d65aa83f06bb	IncL/M	JN626286	MOBP	NC_004464_00056	MPF_I	NC_005246_00057,NC_004464_00105,NC_019063_00094,NC_019344_00078,NC_004464_00066,NC_004464_00068,NC_019154_00069,NC_005246_00069,NC_004464_00073	-	-	conjugative	CP023251	6.56154e-4	Klebsiella pneumoniae	AA002	AH539	phylum	Pseudomonadota	order	Enterobacterales	phylum	Pseudomonadota	25933288; 22083465; 17698626; 20851899
ERR1541262	L2	ERR1541262:AA406	c2	iucA, rmpA2, rmpA, peg-344, iroB	9	195764	0.4989910857960206	4624428228d8b087c6a5e44ecd0053da	IncFIB	000107__CP014778_00094	-	-	-	-	-	-	non-mobilizable	MN058044	0.00108342	Klebsiella pneumoniae	AA406	AI454	order	Enterobacterales	order	Enterobacterales	order	Enterobacterales	11254626; 19482926; 15781495; 20851899; 16257053
ERR2397652	L2	ERR2397652:AA406	c2	iucA, rmpA2, iroB, peg-344, rmpA	10	198586	0.4991766749754513	98915808dd04d05612d85f5157ed073d	IncFIB	000107__CP014778_00094	-	-	-	-	-	-	non-mobilizable	MN058044	8.05673e-4	Klebsiella pneumoniae	AA406	AI454	order	Enterobacterales	order	Enterobacterales	order	Enterobacterales	11254626; 19482926; 15781495; 20851899; 16257053
ERR2497284	L2	ERR2497284:AA406	c2	rmpA2, iucA, iroB, peg-344, rmpA	8	199054	0.49908522487384144	ee6b9928bb269b505630879661be0f73	IncFIB	000107__CP014778_00094	-	-	-	-	-	-	non-mobilizable	MN058044	8.05673e-4	Klebsiella pneumoniae	AA406	AI454	order	Enterobacterales	order	Enterobacterales	order	Enterobacterales	11254626; 19482926; 15781495; 20851899; 16257053
ERR2497292	L2	ERR2497292:AA406	c2	rmpA2, iucA, rmpA, peg-344, iroB	9	196698	0.4991094147582697	d93dd002e055b715faf5093353b441e8	IncFIB	000107__CP014778_00094	-	-	-	-	-	-	non-mobilizable	MN058044	0.00105797	Klebsiella pneumoniae	AA406	AI454	order	Enterobacterales	order	Enterobacterales	order	Enterobacterales	11254626; 19482926; 15781495; 20851899; 16257053
ERR2931022	L2	ERR2931022:AA406	c2	iucA, peg-344, iroB	15	187241	0.5011832833843507	ee5c9e32dd78e2888a96acc8b67a061f	IncFIB	000107__CP014778_00094	-	-	-	-	-	-	non-mobilizable	MN058044	0.00268639	Klebsiella pneumoniae	AA406	AI454	order	Enterobacterales	order	Enterobacterales	order	Enterobacterales	11254626; 19482926; 15781495; 20851899; 16257053
ERR3162622	L6	ERR3162622:AA406	c0	iroB, peg-344, iucA	10	202971	0.509374907581747	614392c8f5568becffa0672616f4cc96	IncFIB,IncHI1B	000107__CP014778_00094,JN420336	-	-	-	-	-	-	non-mobilizable	CP034776	0.00337267	Klebsiella pneumoniae	AA406	AI454	order	Enterobacterales	order	Enterobacterales	order	Enterobacterales	18606786; 11254626; 19482926; 15781495; 20851899; 16257053
ERR319545	L2	ERR319545:AA406	c2	rmpA, peg-344, iroB, iucA, rmpA2	12	209508	0.4996771925797334	75e00874b376a3876a1bff5dc3bbbf9e	IncFIB	000107__CP014778_00094	-	-	-	-	-	-	non-mobilizable	MN058044	0.00186568	Klebsiella pneumoniae	AA406	AI454	order	Enterobacterales	order	Enterobacterales	order	Enterobacterales	11254626; 19482926; 15781495; 20851899; 16257053
ERR319563	L2	ERR319563:AA406	c2	rmpA, peg-344, iroB, rmpA2, iucA	17	171110	0.4960068905307935	774913dc701ee897a1af8dbf7be9d562	IncFIB	000107__CP014778_00094	-	-	-	-	-	-	non-mobilizable	MN058044	0.0114419	Klebsiella pneumoniae	AA406	AI454	order	Enterobacterales	order	Enterobacterales	order	Enterobacterales	11254626; 19482926; 15781495; 20851899; 16257053
ERR319575	L2	ERR319575:AA406	c2	rmpA, peg-344, iroB, rmpA2, iucA	21	206147	0.4995486138075639	fac92d6fa7cfb18906529c7fba602304	IncFIB	000107__CP014778_00094	-	-	-	-	-	-	non-mobilizable	MN058044	0.00154832	Klebsiella pneumoniae	AA406	AI454	order	Enterobacterales	order	Enterobacterales	order	Enterobacterales	11254626; 19482926; 15781495; 20851899; 16257053
ERR3363845	L5	ERR3363845:AA002	c4	blaOXA-48	4	61059	0.5123405231006076	ffff514f6a3bdf254213ba3c921263c5	IncL/M	JN626286	MOBP	NC_004464_00056	MPF_I	NC_004464_00105,NC_004464_00073,NC_005246_00069,NC_019154_00069,NC_004464_00068,NC_004464_00066,NC_019344_00078,NC_019063_00094,NC_005246_00057	-	-	conjugative	CP023251	4.58924e-4	Klebsiella pneumoniae	AA002	AH539	phylum	Pseudomonadota	order	Enterobacterales	phylum	Pseudomonadota	25933288; 22083465; 17698626; 20851899
ERR3891180	L2	ERR3891180:AA406	c2	rmpA2, rmpA, peg-344, iroB, iucA	12	204668	0.4999828903565161	452638cdf269aa6ab3396d569f07acff	IncFIB	000107__CP014778_00094	-	-	-	-	-	-	non-mobilizable	MN058044	0.00149601	Klebsiella pneumoniae	AA406	AI454	order	Enterobacterales	order	Enterobacterales	order	Enterobacterales	11254626; 19482926; 15781495; 20851899; 16257053
ERR4223527	L6	ERR4223527:AA406	c0	iucA, rmpA, peg-344, iroB	12	226593	0.5047206663223824	1c19e63c0f8cf1920bddacde3b7dd1ff	IncFIB,IncHI1B	000107__CP014778_00094,JN420336	-	-	-	-	-	-	non-mobilizable	CP026587	0.00390583	Klebsiella pneumoniae	AA406	AI454	genus	Klebsiella	genus	Klebsiella	-	-	-
ERR4463440	L6	ERR4463440:AA406	c0	iucA, rmpA2, rmpA, peg-344, iroB	7	202855	0.5075600341150545	2f7de55a01d5a94e71128adf2e4c401d	IncFIB,IncHI1B	000107__CP014778_00094,JN420336	-	-	-	-	-	-	non-mobilizable	CP026587	0.00384578	Klebsiella pneumoniae	AA406	AI454	order	Enterobacterales	order	Enterobacterales	order	Enterobacterales	18606786; 11254626; 19482926; 15781495; 20851899; 16257053
ERR4635383	L9	ERR4635383:AC899	Unassigned	blaNDM-1	8	148054	0.4787591412416882	ced88bc907c9ebcced1c01f2a9890ff3	IncFIB	CP024497_00001	-	-	MPF_F	NC_023911_00309,NC_018107_00235,NC_016980_00109,NC_016980_00110,NC_016980_00099	-	-	non-mobilizable	CP031582	0.0233014	Klebsiella pneumoniae	AC899	AM260	order	Enterobacterales	order	Enterobacterales	order	Enterobacterales	11254626; 19482926; 15781495; 20851899; 16257053
ERR4635399	L9	ERR4635399:AC899	Unassigned	blaNDM-1	9	156419	0.4755793156312034	658de2d5fc8dfc19002bd6701218b7f9	IncFIB	CP024497_00001	-	-	MPF_F	NC_016980_00110,NC_016980_00109,NC_018107_00235,NC_023911_00309,NC_016980_00099	-	-	non-mobilizable	CP031582	0.0246043	Klebsiella pneumoniae	AC899	AM260	order	Enterobacterales	order	Enterobacterales	order	Enterobacterales	11254626; 19482926; 15781495; 20851899; 16257053
ERR4635409	L9	ERR4635409:AC899	Unassigned	blaNDM-1	10	178812	0.4822151102983198	b908ec958b5625d6f4499aad8dcca72d	IncFIB	CP024497_00001	-	-	MPF_F	NC_016980_00110,NC_016980_00109,NC_018107_00235,NC_023911_00309,NC_016980_00099	-	-	non-mobilizable	CP031582	0.0272504	Klebsiella pneumoniae	AC899	-	order	Enterobacterales	order	Enterobacterales	order	Enterobacterales	11254626; 19482926; 15781495; 20851899; 16257053
ERR6891033	L2	ERR6891033:AA406	c2	iucA, rmpA2, rmpA, peg-344, iroB	6	200748	0.4985422159314617	535c18c7d5bc3b9b48e146746ae25b44	IncFIB	000107__CP014778_00094	-	-	-	-	-	-	non-mobilizable	MN058044	1.67546e-4	Klebsiella pneumoniae	AA406	AI454	order	Enterobacterales	order	Enterobacterales	order	Enterobacterales	11254626; 19482926; 15781495; 20851899; 16257053
ERR7221194	L9	ERR7221194:AA002	c4	blaOXA-48	4	66297	0.51225656574799	df4ce793d9f7eac318f4de02a64046cd	IncL/M	JN626286	MOBP	NC_004464_00056	MPF_I	NC_005246_00057,NC_019063_00094,NC_019344_00078,NC_004464_00066,NC_004464_00068,NC_019154_00069,NC_005246_00069,NC_004464_00073,NC_004464_00105	-	-	conjugative	LR025105	0.00213483	Escherichia coli	AA002	AH539	phylum	Pseudomonadota	order	Enterobacterales	phylum	Pseudomonadota	25933288; 22083465; 17698626; 20851899
ERR8771494	L3	ERR8771494:AA275	c7	blaKPC-2	10	210046	0.5358804065795425	38181349a2ea98aff9a8b4dc1a36841c	IncFIB,IncFII	000107__CP014778_00094,000132__HG969996,CP017721_00179	MOBF,MOBF	NC_021231_00058,CP035180_00077	MPF_F	NC_019155_00032,NC_019165_00034,NC_021654_00016,NC_019389_00080,NC_022609_00081,NC_014312_00128,NC_021654_00004,NC_023332_00154,NC_014312_00118,NC_014312_00116,NC_021502_00150,NC_021502_00131	-	-	conjugative	CP041100	0.00952763	Klebsiella pneumoniae subsp. pneumoniae	AA275	AI074	order	Enterobacterales	order	Enterobacterales	order	Enterobacterales	11254626; 19482926; 15781495; 20851899; 16257053
ERR8772815	L2	ERR8772815:AA406	c2	rmpA, peg-344, iroB, iucA, rmpA2	6	200653	0.49896583518153953	f3bb5ae80bc789aa4e1a580010024b23	IncFIB	000107__CP014778_00094	-	-	-	-	-	-	non-mobilizable	MN058044	3.61208e-4	Klebsiella pneumoniae	AA406	AI454	order	Enterobacterales	order	Enterobacterales	order	Enterobacterales	11254626; 19482926; 15781495; 20851899; 16257053
ERR8774396	L2	ERR8774396:AA406	c2	iucA, rmpA2, iroB, peg-344, rmpA	6	195039	0.5004435055912468	1815926e2114fb24a839a95ee78d5f74	IncFIB	000107__CP014778_00094	-	-	-	-	-	-	non-mobilizable	MN058044	0.00121124	Klebsiella pneumoniae	AA406	AI454	order	Enterobacterales	order	Enterobacterales	order	Enterobacterales	11254626; 19482926; 15781495; 20851899; 16257053
ERR9035492	L2	ERR9035492:AA406	c2	rmpA2, iucA, iroB, peg-344, rmpA	5	195375	0.4982213691618682	d56182b39827c7a3a920f6a90c78679f	IncFIB	000107__CP014778_00094	-	-	-	-	-	-	non-mobilizable	MN058044	0.0010072	Klebsiella pneumoniae	AA406	AI454	order	Enterobacterales	order	Enterobacterales	order	Enterobacterales	11254626; 19482926; 15781495; 20851899; 16257053
ERR972010	L2	ERR972010:AA406	c2	rmpA2, iucA, iroB, peg-344, rmpA	14	199788	0.4987310216402108	7ee93bd588f72512d9bb56f6ff43f317	IncFIB	000107__CP014778_00094	-	-	-	-	-	-	non-mobilizable	MN058044	0.00229842	Klebsiella pneumoniae	AA406	AI454	order	Enterobacterales	order	Enterobacterales	order	Enterobacterales	11254626; 19482926; 15781495; 20851899; 16257053
ERR972023	L2	ERR972023:AA406	c1	rmpA2, iucA, rmpA, peg-344, iroB	14	279156	0.5066599756254929	0e1396a8d68ea568ecffa897029f239e	IncFIB,IncR	000107__CP014778_00094,000204__CP008701_00115	MOBF,MOBF	NC_021231_00058,CP035180_00077	MPF_F	NC_014312_00141,NC_019165_00034,NC_021654_00016,NC_019389_00080,NC_022609_00081,NC_014312_00128,NC_019389_00068,NC_023332_00154,NC_014312_00118,NC_014312_00116,NC_021502_00150,NC_021502_00131	-	-	conjugative	CP041024	0.00842259	Klebsiella pneumoniae	AA406	AI454	order	Enterobacterales	order	Enterobacterales	order	Enterobacterales	11254626; 19482926; 23711894; 15781495; 20851899; 16257053
GCA_002264845.1	L2	GCA_002264845:AA405	Unassigned	rmpA2, iucA	20	311866	0.4764738701878371	4da215164e7a54ee4acd911af952a5b7	IncFIB,IncHI1B	CP024497_00001,JN420336	-	-	MPF_F	NC_023911_00309,NC_018107_00235,NC_016980_00109,NC_016980_00110,NC_016980_00099	-	-	non-mobilizable	MK413722	0.00167981	Klebsiella pneumoniae	AA405	AI435	order	Enterobacterales	order	Enterobacterales	order	Enterobacterales	18606786; 11254626; 19482926; 15781495; 20851899; 16257053
GCA_002264845.1	L2	GCA_002264845:AA448	Unassigned	blaKPC-2	8	104317	0.5332400279916025	4202f1e284739017ffb0c70137382fee	IncR,IncU	000204__CP008701_00115,000210__KF623109_00045,CP033468_00001	MOBF,MOBF	CP035180_00077,NC_021231_00058	MPF_F	NC_014312_00116,NC_014312_00118,NC_023332_00154,NC_019389_00068,NC_014312_00128,NC_022609_00081,NC_019389_00080,NC_021654_00016,NC_019165_00034,NC_019155_00032,NC_021502_00131,NC_021502_00150	-	-	conjugative	CP021195	6.80979e-4	Escherichia coli	AA448	AI530	phylum	Pseudomonadota	class	Gammaproteobacteria	phylum	Pseudomonadota	24096417; 18502921; 25389419; 20547789; 30619542; 23711894; 20851899
GCA_003466135.1	L2	GCA_003466135:AA406	c2	iucA, rmpA2, rmpA, peg-344, iroB	7	205164	0.4985179696183772	03ffc557d99d683a0b71b67aeb649f88	IncFIB	000107__CP014778_00094	-	-	-	-	-	-	non-mobilizable	MN058044	0.0011089	Klebsiella pneumoniae	AA406	AI454	order	Enterobacterales	order	Enterobacterales	order	Enterobacterales	11254626; 19482926; 15781495; 20851899; 16257053
GCA_004313265.1	L2	GCA_004313265:AA406	c2	rmpA2, iucA, iroB, peg-344, rmpA	8	200430	0.49905702739110913	d1a85192714c305373c2b2c415843daa	IncFIB	000107__CP014778_00094	-	-	-	-	-	-	non-mobilizable	MN058044	2.39895e-4	Klebsiella pneumoniae	AA406	AI454	order	Enterobacterales	order	Enterobacterales	order	Enterobacterales	11254626; 19482926; 15781495; 20851899; 16257053
GCA_004313365.1	L6	GCA_004313365:AA406	c0	rmpA2, iucA, iroB, peg-344, rmpA	6	230755	0.5012415765638881	c78299ea75a7f4a1c1c02934ee06b68c	IncFIB,IncHI1B	000107__CP014778_00094,JN420336	-	-	-	-	-	-	non-mobilizable	KY070306	0.00227104	Klebsiella pneumoniae	AA406	AI454	genus	Klebsiella	genus	Klebsiella	-	-	-
GCA_006130515.1	L2	GCA_006130515:AA359	c5	blaKPC-2	1	8953	0.5811459845861723	dfc5888d457d3f077d85ee55dc54c78d	IncU	000210__KF623109_00045	-	-	-	-	-	-	non-mobilizable	KP125892	0.0122141	Escherichia coli	AA359	AI327	phylum	Pseudomonadota	class	Gammaproteobacteria	phylum	Pseudomonadota	24096417; 18502921; 25389419; 30619542; 20851899
GCA_006130515.1	L2	GCA_006130515:AA406	c1	rmpA2, iucA, iroB, peg-344, rmpA	17	294789	0.5084382388759418	b3742403f8b5e2524eddc34a4bd585e2	IncFIB,IncFII	000107__CP014778_00094,000129__CP018340,CP033468_00001	MOBF,MOBF	CP035180_00077,NC_021231_00058	MPF_F	NC_014312_00116,NC_014312_00118,NC_023332_00154,NC_019389_00068,NC_014312_00128,NC_022609_00081,NC_019389_00080,NC_021654_00016,NC_019165_00034,NC_023905_00125,NC_021502_00131,NC_021502_00150	-	-	conjugative	CP041024	0.0106545	Klebsiella pneumoniae	AA406	AI454	order	Enterobacterales	order	Enterobacterales	order	Enterobacterales	11254626; 19482926; 15781495; 20851899; 16257053
GCA_006131185.1	L2	GCA_006131185:AA359	c5	blaKPC-2	1	8953	0.5811459845861723	dfc5888d457d3f077d85ee55dc54c78d	IncU	000210__KF623109_00045	-	-	-	-	-	-	non-mobilizable	KP125892	0.0122141	Escherichia coli	AA359	AI327	phylum	Pseudomonadota	class	Gammaproteobacteria	phylum	Pseudomonadota	24096417; 18502921; 25389419; 30619542; 20851899
GCA_006131185.1	L2	GCA_006131185:AA406	c2	rmpA2, iucA, iroB, peg-344, rmpA	16	244622	0.5042555452902846	4bbe932ac5792db181f2385f55ed52cf	IncFIB	000107__CP014778_00094	-	-	-	-	-	-	non-mobilizable	MN058044	0.00628226	Klebsiella pneumoniae	AA406	AI454	order	Enterobacterales	order	Enterobacterales	order	Enterobacterales	11254626; 19482926; 15781495; 20851899; 16257053
GCA_006131345.1	L2	GCA_006131345:AA359	c5	blaKPC-2	1	8953	0.5811459845861723	dfc5888d457d3f077d85ee55dc54c78d	IncU	000210__KF623109_00045	-	-	-	-	-	-	non-mobilizable	KP125892	0.0122141	Escherichia coli	AA359	AI327	phylum	Pseudomonadota	class	Gammaproteobacteria	phylum	Pseudomonadota	24096417; 18502921; 25389419; 30619542; 20851899
GCA_006131345.1	L2	GCA_006131345:AA406	c1	rmpA2, iucA, iroB, peg-344, rmpA	20	297064	0.5082271833678937	e6808f66944ae734a87ea446974f8d75	IncFIB,IncFII	000107__CP014778_00094,000129__CP018340,CP033468_00001	MOBF,MOBF	CP035180_00077,NC_021231_00058	MPF_F	NC_014312_00116,NC_014312_00118,NC_023332_00154,NC_019389_00068,NC_014312_00128,NC_022609_00081,NC_019389_00080,NC_021654_00016,NC_019165_00034,NC_023905_00125,NC_021502_00131,NC_021502_00150	-	-	conjugative	CP041024	0.0110007	Klebsiella pneumoniae	AA406	AI454	order	Enterobacterales	order	Enterobacterales	order	Enterobacterales	11254626; 19482926; 15781495; 20851899; 16257053
GCA_008830495.1	L6	GCA_008830495:AA406	c0	iroB, peg-344, rmpA, iucA, rmpA2	6	215129	0.5033023870211539	e74ab7879cb5b49acb532a618c0b921f	IncFIB,IncHI1B	000107__CP014778_00094,JN420336	-	-	-	-	-	-	non-mobilizable	CP026587	0.00288374	Klebsiella pneumoniae	AA406	AI454	genus	Klebsiella	genus	Klebsiella	-	-	-
GCA_008830595.1	L2	GCA_008830595:AA406	c2	iucA, rmpA2, rmpA, peg-344, iroB	12	220144	0.4973653608547133	c542c194c595d277178da1be39b3bb1a	IncFIB	000107__CP014778_00094	-	-	-	-	-	-	non-mobilizable	MN058044	0.00218918	Klebsiella pneumoniae	AA406	AI454	order	Enterobacterales	order	Enterobacterales	order	Enterobacterales	11254626; 19482926; 15781495; 20851899; 16257053
GCA_008830595.1	L2	GCA_008830595:AA448	Unassigned	blaKPC-2	4	103412	0.5308096373398461	ec6627681740ab5545da613ee2a373bd	IncU	000210__KF623109_00045,000759__NC_013950_00034,CP033468_00001	MOBF,MOBF	CP035180_00077,NC_021231_00058	MPF_F	NC_014312_00116,NC_014312_00118,NC_023332_00154,NC_019389_00068,NC_014312_00128,NC_022609_00081,NC_019389_00080,NC_021654_00016,NC_019165_00034,NC_019155_00032,NC_021502_00131,NC_021502_00150	-	-	conjugative	KP987218	2.15742e-4	Klebsiella pneumoniae	AA448	AI530	family	Enterobacteriaceae	family	Enterobacteriaceae	-	-	-
GCA_010367305.1	L2	GCA_010367305:AA002	c4	blaIMP-68	1	88953	0.529032185536182	e435b6f538c015a84631fbc92a065ca9	IncL/M	U27345	MOBP	NC_004464_00056	MPF_I	NC_004464_00105,NC_005246_00057,NC_019063_00094,NC_019344_00078,NC_004464_00066,NC_004464_00068,NC_019154_00069,NC_005246_00069,NC_004464_00073	-	-	conjugative	AP019667	0	Klebsiella pneumoniae	AA002	AH526	phylum	Pseudomonadota	order	Enterobacterales	phylum	Pseudomonadota	25933288; 22083465; 17698626; 20851899
GCA_010367305.1	L2	GCA_010367305:AA406	c2	iroB, peg-344, rmpA	1	166700	0.498380323935213	0c4ee1e6e67695fb161a4bb4bc38947a	IncFIB	000107__CP014778_00094	-	-	-	-	-	-	non-mobilizable	AP019666	0	Klebsiella pneumoniae	AA406	AI454	order	Enterobacterales	order	Enterobacterales	order	Enterobacterales	11254626; 19482926; 15781495; 20851899; 16257053
GCA_014903565.1	L9	GCA_014903565:AB978	c5	blaKPC-2	2	45509	0.4826572195980365	ad3f52c11edc9e49358ee592480f70d9	pKPC_CAV1151-like	000687__KX348146_00033	MOBC	CP008826_00025	-	-	-	-	mobilizable	CP011598	3.12573e-4	Phytobacter ursingii	AB978	AK975	order	Enterobacterales	order	Enterobacterales	-	-	-
GCA_015720705.1	L1	GCA_015720705:AA357	c6	blaKPC-3	17	176451	0.533802585420315	b4e45d29e7bc32ab0bb68aa783af0948	IncFIA,IncFII	AF250878,KF954760,000132__HG969996,CP017721_00179	MOBF,MOBF	CP035180_00077,NC_021231_00058	MPF_F	NC_021502_00150,NC_014312_00128,NC_019389_00068,NC_021502_00131,NC_021654_00004,NC_019389_00080,NC_022609_00081,NC_022609_00081,NC_019389_00080,NC_014312_00118,NC_014312_00118	-	-	conjugative	KJ721789	0.00800497	Klebsiella pneumoniae	AA357	AI321	order	Enterobacterales	order	Enterobacterales	order	Enterobacterales	10773089; 25389419; 19897651; 24247128; 20851899; 22511964
GCA_016754995.1	L2	GCA_016754995:AA406	c2	blaKPC-2, iucA, rmpA2, iroB, peg-344, rmpA	19	202948	0.4980240270427421	e5ed601fb076af1b0a10042708d19a69	IncFIB	000107__CP014778_00094	-	-	-	-	-	-	non-mobilizable	MN058044	0.00348975	Klebsiella pneumoniae	AA406	AI454	order	Enterobacterales	order	Enterobacterales	order	Enterobacterales	11254626; 19482926; 15781495; 20851899; 16257053
GCA_016762435.1	L2	GCA_016762435:AA406	c2	rmpA2, iucA, rmpA, peg-344, iroB	13	201156	0.4990553655238247	5e6f459152eb868a31d268a9f0edaf8b	IncFIB	000107__CP014778_00094	-	-	-	-	-	-	non-mobilizable	MN058044	0.00139189	Klebsiella pneumoniae	AA406	AI454	order	Enterobacterales	order	Enterobacterales	order	Enterobacterales	11254626; 19482926; 15781495; 20851899; 16257053
GCA_017595915.1	L2	GCA_017595915:AA406	c2	rmpA2, iucA, iroB, peg-344, rmpA	8	170143	0.4941314071104894	03d748bed93d0bb438d6d7b462580cc6	IncFIB	000107__CP014778_00094	-	-	-	-	-	-	non-mobilizable	MN058044	0.00467416	Klebsiella pneumoniae	AA406	AI454	order	Enterobacterales	order	Enterobacterales	order	Enterobacterales	11254626; 19482926; 15781495; 20851899; 16257053
GCA_018598705.1	L2	GCA_018598705:AA406	Unassigned	rmpA2, iucA, peg-344, rmpA	7	119562	0.486583244111349	071ddfa8b47a0dc56ace7d2859d824fc	-	-	-	-	-	-	-	-	non-mobilizable	MN058044	0.0228571	Klebsiella pneumoniae	AA406	AI454	genus	Klebsiella	genus	Klebsiella	-	-	-
GCA_018598705.1	L2	GCA_018598705:AC212	c5	blaIMP-4	27	340537	0.48287591759760534	78474d6f19ef47b31c490d8321bd8bbf	IncU	000212__CP012556_00176,000562__KT346360_00001	MOBH	NC_018107_00109	MPF_F	NC_023911_00309,NC_018107_00235,NC_018107_00216,NC_016980_00110,NC_016980_00099,NC_016980_00240,NC_018107_00101	-	-	conjugative	MF344566	0.00997914	Klebsiella pneumoniae	AC212	AL310	phylum	Pseudomonadota	class	Gammaproteobacteria	phylum	Pseudomonadota	24096417; 18502921; 25389419; 30619542; 20851899
GCA_018598725.1	L2	GCA_018598725:AA406	Unassigned	rmpA2, iucA, peg-344, rmpA	7	119562	0.4865916086723769	0d33181a5d406339979a38428b313a1c	-	-	-	-	-	-	-	-	non-mobilizable	MN058044	0.0227838	Klebsiella pneumoniae	AA406	AI454	genus	Klebsiella	genus	Klebsiella	-	-	-
GCA_018598725.1	L2	GCA_018598725:AC212	c5	blaIMP-4	27	340842	0.4828922112455315	3d3345a5721ef0aa54835bdb731abe24	IncU	000212__CP012556_00176,000562__KT346360_00001	MOBH	NC_018107_00109	MPF_F	NC_023911_00309,NC_018107_00235,NC_018107_00216,NC_016980_00110,NC_016980_00099,NC_016980_00240,NC_018107_00101	-	-	conjugative	MF344566	0.00997914	Klebsiella pneumoniae	AC212	AL310	phylum	Pseudomonadota	class	Gammaproteobacteria	phylum	Pseudomonadota	24096417; 18502921; 25389419; 30619542; 20851899
GCA_018598765.1	L2	GCA_018598765:AA406	c2	rmpA2, iucA, peg-344, rmpA	9	184826	0.4956821920180071	31598c55467fe0a961734fd0aeb1a368	IncFIB	000107__CP014778_00094	-	-	-	-	-	-	non-mobilizable	MN058044	0.00299754	Klebsiella pneumoniae	AA406	AI454	order	Enterobacterales	order	Enterobacterales	order	Enterobacterales	11254626; 19482926; 15781495; 20851899; 16257053
GCA_018598765.1	L2	GCA_018598765:AC212	c5	blaIMP-4	26	344222	0.4841011066164505	f2ac5d81e7a5306bb14a0718b4945626	IncU	000212__CP012556_00176,000562__KT346360_00001	MOBH	NC_018107_00109	MPF_F	NC_023911_00309,NC_018107_00235,NC_018107_00216,NC_016980_00110,NC_016980_00099,NC_018107_00101,NC_016980_00240	-	-	conjugative	MF344566	0.0100623	Klebsiella pneumoniae	AC212	AL310	phylum	Pseudomonadota	class	Gammaproteobacteria	phylum	Pseudomonadota	24096417; 18502921; 25389419; 30619542; 20851899
GCA_019445245.1	L2	GCA_019445245:AA359	c5	blaKPC-2	2	17891	0.5212676764853837	6389854f125fd5f019089b127d197113	IncU	000210__KF623109_00045	-	-	-	-	-	-	non-mobilizable	KP125892	0.0393656	Escherichia coli	AA359	-	phylum	Pseudomonadota	class	Gammaproteobacteria	phylum	Pseudomonadota	24096417; 18502921; 25389419; 30619542; 20851899
GCA_019445245.1	L2	GCA_019445245:AA406	c2	iucA, rmpA2, iroB	11	195768	0.5039383351722447	9f6ff5f1449de5fa3b0d8beab11d6fa9	IncFIB	000107__CP014778_00094	-	-	-	-	-	-	non-mobilizable	MN058044	0.00170624	Klebsiella pneumoniae	AA406	AI454	order	Enterobacterales	order	Enterobacterales	order	Enterobacterales	11254626; 19482926; 15781495; 20851899; 16257053
GCA_021853195.1	L2	GCA_021853195:AA406	c2	iucA, peg-344, iroB	10	205975	0.5012647165918194	d6a09a66d986bf6ede32deb69a1e77d0	IncFIB	000107__CP014778_00094	-	-	-	-	-	-	non-mobilizable	MN058044	0.00165343	Klebsiella pneumoniae	AA406	AI454	order	Enterobacterales	order	Enterobacterales	order	Enterobacterales	11254626; 19482926; 15781495; 20851899; 16257053
GCA_021854435.1	L6	GCA_021854435:AA406	c0	rmpA, peg-344, iroB, iucA	10	204636	0.5039875681698235	f6d39a26c88a5be7ae5b0d22874f6674	IncFIB,IncHI1B	000107__CP014778_00094,JN420336	-	-	-	-	-	-	non-mobilizable	KY070306	0.00524853	Klebsiella pneumoniae	AA406	AI454	order	Enterobacterales	order	Enterobacterales	order	Enterobacterales	18606786; 11254626; 19482926; 15781495; 20851899; 16257053
GCA_021854435.1	L6	GCA_021854435:AB159	c5	blaKPC-2	3	80227	0.5436698368379722	340b9b86975e7e0308a33b59cea1b284	IncN	000152__NZ_CP011646_00085	MOBF	NC_015872_00034	MPF_T	NC_015872_00011,NC_015872_00010,NC_015872_00007,NC_015872_00006,NC_015872_00005,NC_015872_00033	MOBF	NZ_CP013834	conjugative	CP026232	0.00263042	Citrobacter freundii complex sp. CFNIH4	AB159	AJ776	class	Gammaproteobacteria	class	Gammaproteobacteria	order	Enterobacterales	23114770; 20851899; 28842132
GCA_021873995.1	L2	GCA_021873995:AA406	c2	rmpA2, iucA, iroB, peg-344, rmpA	10	207020	0.4989614529997102	cd22e22b47246c3b0bc0b9dad7256a17	IncFIB	000107__CP014778_00094	-	-	-	-	-	-	non-mobilizable	MN058044	7.5568e-4	Klebsiella pneumoniae	AA406	AI454	order	Enterobacterales	order	Enterobacterales	order	Enterobacterales	11254626; 19482926; 15781495; 20851899; 16257053
GCA_022054805.1	L1	GCA_022054805:AC314	c5	blaNDM-1	8	38366	0.4850649012146171	29aed58a34ef185e1f01355cc5566e17	-	-	-	-	-	-	-	-	non-mobilizable	KJ187751	0.0214305	Klebsiella pneumoniae	AC314	AL454	family	Enterobacteriaceae	family	Enterobacteriaceae	-	-	-
GCA_022103495.1	L3	GCA_022103495:AA356	c5	blaKPC-2	8	45118	0.5578483088789397	e2ebb4c3ffa7da4a5c851dfa3f24d9d2	-	-	-	-	-	-	-	-	non-mobilizable	HQ589350	0.00744966	Klebsiella pneumoniae	AA356	AI317	class	Gammaproteobacteria	class	Gammaproteobacteria	-	-	-
GCA_022402185.1	L2	GCA_022402185:AA406	c2	iucA, rmpA2, iroB, peg-344, rmpA	8	209834	0.497583804340574	7fb87e8c6787866a69a6aae4b25302a4	IncFIB	000107__CP014778_00094	-	-	-	-	-	-	non-mobilizable	MN058044	0.00199971	Klebsiella pneumoniae	AA406	AI454	order	Enterobacterales	order	Enterobacterales	order	Enterobacterales	11254626; 19482926; 15781495; 20851899; 16257053
GCA_022850165.1	L2	GCA_022850165:AA405	Unassigned	rmpA2, iucA	17	304098	0.47631355681392185	ae6932ced40baa73c3715ed5e6ffb08d	IncFIB,IncHI1B	CP024497_00001,JN420336	-	-	MPF_F	NC_023911_00309,NC_018107_00235,NC_016980_00109,NC_016980_00110,NC_016980_00099	-	-	non-mobilizable	MK413722	0.00144387	Klebsiella pneumoniae	AA405	AI435	order	Enterobacterales	order	Enterobacterales	order	Enterobacterales	18606786; 11254626; 19482926; 15781495; 20851899; 16257053
GCA_022850165.1	L2	GCA_022850165:AA448	Unassigned	blaKPC-2	6	103839	0.5325840965340576	ca8bd1f538bc7187b307a5bd8dc23d74	IncR,IncU	000204__CP008701_00115,000210__KF623109_00045,CP033468_00001	MOBF,MOBF	CP035180_00077,NC_021231_00058	MPF_F	NC_014312_00116,NC_014312_00118,NC_023332_00154,NC_019389_00068,NC_014312_00128,NC_022609_00081,NC_019389_00080,NC_021654_00016,NC_019165_00034,NC_019155_00032,NC_021502_00131,NC_021502_00150	-	-	conjugative	CP021195	6.80979e-4	Escherichia coli	AA448	AI530	order	Enterobacterales	order	Enterobacterales	genus	Klebsiella	23711894
GCA_023920005.1	L2	GCA_023920005:AA362	c5	blaKPC-2	1	49053	0.4803987523698856	25d17150d58ae3ca9f83b1dcbf873627	IncU,IncX6	000210__KF623109_00045,000227__KU302800_00001	MOBP	CP024709_00002	-	-	-	-	mobilizable	MF156710	4.76906e-5	Proteus mirabilis	AA362	AI331	order	Enterobacterales	order	Enterobacterales	-	-	-
GCA_023920005.1	L2	GCA_023920005:AA406	c2	rmpA2, iucA, iroB, peg-344, rmpA	1	207355	0.4992307877794121	fb0564b5355b85c06684f6cb84704341	IncFIB	000107__CP014778_00094	-	-	-	-	-	-	non-mobilizable	MN058044	5.32603e-4	Klebsiella pneumoniae	AA406	AI454	order	Enterobacterales	order	Enterobacterales	order	Enterobacterales	11254626; 19482926; 15781495; 20851899; 16257053
GCA_024357155.1	L2	GCA_024357155:AA406	c2	iucA, rmpA2, iroB, peg-344, rmpA	8	172226	0.49964581422084936	6702947eaaf7d09dc88d5cf624b6514e	IncFIB	000107__CP014778_00094	-	-	-	-	-	-	non-mobilizable	MN058044	0.00467416	Klebsiella pneumoniae	AA406	AI454	order	Enterobacterales	order	Enterobacterales	order	Enterobacterales	11254626; 19482926; 15781495; 20851899; 16257053
GCA_026005855.1	L2	GCA_026005855:AA406	c1	iroB, peg-344, rmpA, iucA	13	309882	0.5036185102454519	70ce99dfa10acff203c1055618ffe123	IncFIB,IncFII	000107__CP014778_00094,000124__KP125893_00142,000759__NC_013950_00034	MOBF,MOBF	CP035180_00077,NC_021231_00058	MPF_F	NC_014312_00116,NC_014312_00118,NC_023332_00154,NC_021231_00085,NC_014312_00128,NC_022609_00081,NC_019389_00080,NC_021654_00016,NC_019165_00034,NC_019155_00032,NC_021502_00131,NC_021502_00150	-	-	conjugative	CP041024	0.0101878	Klebsiella pneumoniae	AA406	AI454	order	Enterobacterales	order	Enterobacterales	order	Enterobacterales	11254626; 19482926; 15781495; 20851899; 16257053
GCA_026008915.1	L6	GCA_026008915:AA406	c0	iucA, rmpA2, rmpA, peg-344, iroB	5	223617	0.5032264988797811	16ad0bd67a2dcabdba691a6e1010759c	IncFIB,IncHI1B	000107__CP014778_00094,JN420336	-	-	-	-	-	-	non-mobilizable	KY070306	0.00305472	Klebsiella pneumoniae	AA406	AI454	genus	Klebsiella	genus	Klebsiella	-	-	-
GCA_026008975.1	L6	GCA_026008975:AA406	c0	rmpA2, iucA, rmpA, peg-344, iroB	8	224010	0.50319182179367	1a12d17c537b9e0fa6bd6c94f1e08ff7	IncFIB,IncHI1B	000107__CP014778_00094,JN420336	-	-	-	-	-	-	non-mobilizable	KY070306	0.00296902	Klebsiella pneumoniae	AA406	AI454	order	Enterobacterales	order	Enterobacterales	order	Enterobacterales	18606786; 11254626; 19482926; 15781495; 20851899; 16257053
GCA_026010115.1	L6	GCA_026010115:AA406	c0	iucA, rmpA2, iroB, peg-344, rmpA	12	191172	0.5028089887640449	b4596d938cc778423bc957725a78873b	IncFIB,IncHI1B	000107__CP014778_00094,JN420336	-	-	-	-	-	-	non-mobilizable	KY070306	0.00766986	Klebsiella pneumoniae	AA406	AI454	order	Enterobacterales	order	Enterobacterales	order	Enterobacterales	18606786; 11254626; 19482926; 15781495; 20851899; 16257053
GCA_026197715.1	L2	GCA_026197715:AA406	c2	iroB, iucA, rmpA2	8	196634	0.5025631376059074	c31b30a98734cb479a1a8323c6ebfdc1	IncFIB	000107__CP014778_00094	-	-	-	-	-	-	non-mobilizable	MN058044	9.31334e-4	Klebsiella pneumoniae	AA406	AI454	order	Enterobacterales	order	Enterobacterales	order	Enterobacterales	11254626; 19482926; 15781495; 20851899; 16257053
GCA_026623725.1	L2	GCA_026623725:AA406	c2	rmpA2, iucA, iroB, peg-344, rmpA	12	206820	0.498341553041292	52e3ea5d0318f3ece41c85b4a2ee91cc	IncFIB	000107__CP014778_00094	-	-	-	-	-	-	non-mobilizable	MN058044	9.81871e-4	Klebsiella pneumoniae	AA406	AI454	order	Enterobacterales	order	Enterobacterales	order	Enterobacterales	11254626; 19482926; 15781495; 20851899; 16257053
GCA_026623865.1	L7	GCA_026623865:AA397	c0	iucA, rmpA, peg-344, iroB	14	261560	0.4981419177244227	19fae4ed3cdb7b528c8b5d4b144c1bf9	IncFIB,IncHI1B	000107__CP014778_00094,JN420336	MOBH	NC_016980_00239	MPF_F	NC_018107_00101	-	-	conjugative	CP019161	0.00194597	Klebsiella pneumoniae	AA397	AI419	order	Enterobacterales	order	Enterobacterales	order	Enterobacterales	18606786; 11254626; 19482926; 15781495; 20851899; 16257053
GCA_027558775.1	L6	GCA_027558775:AA406	c0	blaKPC-2, iroB, peg-344, rmpA, rmpA2, iucA	1	296587	0.5107337813188035	2bc7b4af4e1777a4cb97e28e9c9a355d	IncFIB,IncHI1B,IncN,IncU	000107__CP014778_00094,JN420336,000153__NC_019087_00001,000210__KF623109_00045	MOBF	NC_015599_00019	MPF_T	NC_008612_00190,NC_007682_00044,NC_014368_00014,NC_011617_00041,NC_009131_00030,NC_022375_00024	MOBF	NZ_CP016498	conjugative	KY070306	0.00928558	Klebsiella pneumoniae	AA406	AI454	class	Gammaproteobacteria	class	Gammaproteobacteria	-	-	-
GCA_027558815.1	L6	GCA_027558815:AA406	c0	iroB, peg-344, rmpA, rmpA2, iucA	1	226558	0.5036149683524749	b536ea223bcbbe6d082c2542a04dbc4c	IncFIB,IncHI1B	000107__CP014778_00094,JN420336	-	-	-	-	-	-	non-mobilizable	KY070306	0.00299754	Klebsiella pneumoniae	AA406	AI454	genus	Klebsiella	genus	Klebsiella	-	-	-
GCA_027558815.1	L6	GCA_027558815:AA552	c3	blaKPC-2	1	78167	0.5375670039786611	c42f0054d681951bf5fbe839994e3cad	ColRNAI,IncN,IncU	000003__NC_002119_00001,000153__NC_019087_00001,000210__KF623109_00045	MOBC,MOBF	NC_009793_00003,NC_015599_00019	MPF_T	NC_008612_00190,NC_007682_00044,NC_014368_00014,NC_011617_00041,NC_009131_00030,NC_022375_00024	MOBF	NZ_CP016498	conjugative	CP009867	0.0111321	Pantoea sp. PSNIH2	AA552	AI757	class	Gammaproteobacteria	class	Gammaproteobacteria	-	-	-
GCA_027558835.1	L6	GCA_027558835:AA406	c0	rmpA, peg-344, iroB, iucA, rmpA2	1	226565	0.5036126497914506	2eded814d3c1437d363d39440c9804c8	IncFIB,IncHI1B	000107__CP014778_00094,JN420336	-	-	-	-	-	-	non-mobilizable	KY070306	0.00299754	Klebsiella pneumoniae	AA406	AI454	genus	Klebsiella	genus	Klebsiella	-	-	-
GCA_027558835.1	L6	GCA_027558835:AA552	c3	blaKPC-2	2	78826	0.5371831629157892	b414c509b4fa000f7f0e29d600cc931a	ColRNAI,IncN,IncU	000003__NC_002119_00001,000153__NC_019087_00001,000210__KF623109_00045	MOBC,MOBF	NC_009793_00003,NC_015599_00019	MPF_T	NC_009131_00030,NC_011617_00041,NC_014368_00014,NC_007682_00044,NC_008612_00190,NC_022375_00024	MOBF	NZ_CP016498	conjugative	CP009867	0.0113086	Pantoea sp. PSNIH2	AA552	AI757	class	Gammaproteobacteria	class	Gammaproteobacteria	genus	Klebsiella	23800906; 24777092
GCA_028906655.3	L1	GCA_028906655:AA861	Unassigned	blaNDM-1	2	381153	0.5292153019915887	475177eb0acd37b0b941e68febeaf631	IncC,IncFIB	000092__CP025470,000107__CP014778_00094	MOBF,MOBF,MOBH,MOBH	NC_021231_00058,CP035180_00077,NC_012885_00072,NC_012690_00071	MPF_F	NC_019155_00032,NC_019165_00034,NC_021654_00016,NC_019389_00080,NC_022609_00081,NC_014312_00128,NC_019389_00068,NC_023332_00154,NC_014312_00118,NC_014312_00116,NC_021502_00150,NC_021502_00131,NC_009140_00071,NC_014170_00023,NC_012885_00083,NC_016974_00085,NC_012885_00091,NC_023291_00077,NC_012885_00167,NC_008612_00190,NC_012885_00088	MOBH	JQ319772	conjugative	CP028804	0.0149234	Klebsiella pneumoniae	AA861	AJ281	phylum	Pseudomonadota	class	Gammaproteobacteria	phylum	Pseudomonadota	11254626; 23800906; 20138094; 19482926; 24567731; 28842132; 15781495; 20851899; 22290972; 16257053; 19949054
GCA_029526065.1	L2	GCA_029526065:AA406	c2	rmpA, peg-344, iroB, iucA, rmpA2	3	193726	0.49823978196008795	1c89a78876b202fd5441148249e4b9ab	IncFIB	000107__CP014778_00094	-	-	-	-	-	-	non-mobilizable	MN058044	8.30728e-4	Klebsiella pneumoniae	AA406	AI454	order	Enterobacterales	order	Enterobacterales	order	Enterobacterales	11254626; 19482926; 15781495; 20851899; 16257053
GCA_029526065.1	L2	GCA_029526065:AA552	c3	blaIMP-4	6	52251	0.5048324433982124	aec4439fdd23844decd0e7b10a94e78d	IncN	000153__NC_019087_00001	MOBF	NC_015599_00019	MPF_T	NC_008612_00190,NC_007682_00044,NC_014368_00014,NC_011617_00041,NC_009131_00030,NC_022375_00024	MOBF	NZ_CP016498	conjugative	MH909337	7.15897e-5	Klebsiella pneumoniae	AA552	AI757	class	Gammaproteobacteria	class	Gammaproteobacteria	order	Enterobacterales	23114770; 20851899; 28842132
GCA_030052865.1	L2	GCA_030052865:AA406	c2	iucA, rmpA2, iroB, peg-344, rmpA	8	201224	0.4989116606369022	ac2c8ca0610a7f03a54d4bd9de4d0e33	IncFIB	000107__CP014778_00094	-	-	-	-	-	-	non-mobilizable	MN058044	3.61208e-4	Klebsiella pneumoniae	AA406	AI454	order	Enterobacterales	order	Enterobacterales	order	Enterobacterales	11254626; 19482926; 15781495; 20851899; 16257053
GCA_030389985.1	L2	GCA_030389985:AA406	c2	rmpA, peg-344, iroB, iucA, rmpA2	1	208198	0.4990249666183153	4ce2a05329fb47500917e6fd33131dec	IncFIB	000107__CP014778_00094	-	-	-	-	-	-	non-mobilizable	MN058044	3.61208e-4	Klebsiella pneumoniae	AA406	AI454	order	Enterobacterales	order	Enterobacterales	order	Enterobacterales	11254626; 19482926; 15781495; 20851899; 16257053
GCA_030390005.1	L2	GCA_030390005:AA405	c2	rmpA, peg-344, iroB, iucA, rmpA2	2	448459	0.479212146483848	66fa8994984183cc7ffc3fb1904b0c6d	IncFIB,IncHI1B	000107__CP014778_00094,CP024497_00001,JN420336	MOBH	NC_016980_00239	MPF_F	NC_016980_00240,NC_018107_00101,NC_016980_00110,NC_016980_00109,NC_018107_00235,NC_023911_00309,NC_016980_00099	-	-	conjugative	CP023723	0.0121679	Klebsiella pneumoniae	AA405	AI435	order	Enterobacterales	order	Enterobacterales	order	Enterobacterales	11254626; 19482926; 15781495; 20851899; 16257053
GCA_030845455.1	L2	GCA_030845455:AA406	c2	rmpA, peg-344, iroB, iucA, rmpA2	1	206635	0.4998475572870037	9841d1c83ee3629f2ada7800519e1fdb	IncFIB	000107__CP014778_00094	-	-	-	-	-	-	non-mobilizable	MN058044	3.85581e-4	Klebsiella pneumoniae	AA406	AI454	order	Enterobacterales	order	Enterobacterales	order	Enterobacterales	11254626; 19482926; 15781495; 20851899; 16257053
GCA_030845795.1	L9	GCA_030845795:AA405	Unassigned	iucA	1	301976	0.47619678385037223	46fddfdd68f8d3c94e3c8624d658f10e	IncFIB	CP024497_00001	MOBH	NC_016980_00239	MPF_F	NC_018107_00101,NC_016980_00240,NC_016980_00110,NC_016980_00109,NC_018107_00235,NC_023911_00309,NC_016980_00099	-	-	conjugative	CP034046	0.0157789	Klebsiella pneumoniae	AA405	AI434	order	Enterobacterales	order	Enterobacterales	order	Enterobacterales	11254626; 19482926; 15781495; 20851899; 16257053
GCA_030972015.1	L2	GCA_030972015:AA406	c2	iucA, rmpA2, rmpA, peg-344	13	172491	0.4908846080178303	c887862ffb5d4c699338f71554e6a0ad	IncFIB	000107__CP014778_00094	-	-	-	-	-	-	non-mobilizable	CP033961	0.0206126	Klebsiella pneumoniae	AA406	AI452	order	Enterobacterales	order	Enterobacterales	order	Enterobacterales	11254626; 19482926; 15781495; 20851899; 16257053
GCA_030972015.1	L2	GCA_030972015:AC212	c5	blaIMP-4	28	340708	0.48277442787122254	e573cf212d5a474d10cade5b3d316c90	IncU	000212__CP012556_00176,000562__KT346360_00001	MOBH	NC_018107_00109	MPF_F	NC_023911_00309,NC_018107_00235,NC_018107_00216,NC_016980_00110,NC_016980_00099,NC_018107_00101,NC_016980_00240	-	-	conjugative	MF344566	0.00997914	Klebsiella pneumoniae	AC212	AL310	phylum	Pseudomonadota	class	Gammaproteobacteria	phylum	Pseudomonadota	24096417; 18502921; 25389419; 30619542; 20851899
GCA_030972105.1	L2	GCA_030972105:AA406	Unassigned	iucA, rmpA2, rmpA, peg-344	7	119575	0.4865955220757481	99158a85d7300f40b490a27b54d3df4f	-	-	-	-	-	-	-	-	non-mobilizable	MN058044	0.0227838	Klebsiella pneumoniae	AA406	AI454	genus	Klebsiella	genus	Klebsiella	-	-	-
GCA_030972105.1	L2	GCA_030972105:AC212	c5	blaIMP-4	28	340905	0.4827799885464237	781a8de760102be2603f3b20123123d0	IncU	000212__CP012556_00176,000562__KT346360_00001	MOBH	NC_018107_00109	MPF_F	NC_023911_00309,NC_018107_00235,NC_018107_00216,NC_016980_00110,NC_016980_00099,NC_018107_00101,NC_016980_00240	-	-	conjugative	MF344566	0.00997914	Klebsiella pneumoniae	AC212	AL310	phylum	Pseudomonadota	class	Gammaproteobacteria	phylum	Pseudomonadota	24096417; 18502921; 25389419; 30619542; 20851899
GCA_030972205.1	L2	GCA_030972205:AA406	c2	iucA, rmpA2	4	100118	0.4983486458896295	ae74d5c95f2878087be687bd96a9dd59	IncFIB	000107__CP014778_00094	-	-	-	-	-	-	non-mobilizable	CP033961	0.0200167	Klebsiella pneumoniae	AA406	AI452	order	Enterobacterales	order	Enterobacterales	order	Enterobacterales	11254626; 19482926; 15781495; 20851899; 16257053
GCA_030972205.1	L2	GCA_030972205:AA443	c6	rmpA, peg-344	8	124847	0.5045295441620543	3b87b79005bc9489870c81e8934b0565	IncFIA,IncFII	AF250878,000129__CP018340,CP033468_00001	MOBF,MOBF	NC_021231_00058,CP035180_00077	MPF_F	NC_014312_00141,NC_019165_00034,NC_021654_00016,NC_011281_00082,NC_022609_00081,NC_014312_00128,NC_019389_00068,NC_023332_00154,NC_014312_00118,NC_014312_00116,NC_021502_00150,NC_021502_00131	-	-	conjugative	CP017281	0.026819	Klebsiella variicola	AA443	-	genus	Klebsiella	genus	Klebsiella	-	-	-
GCA_030972205.1	L2	GCA_030972205:AC212	c5	blaIMP-4	28	340566	0.4827693627926387	3fbdafc1aab997414bcc6e99752df4c5	IncU	000212__CP012556_00176,000562__KT346360_00001	MOBH	NC_018107_00109	MPF_F	NC_023911_00309,NC_018107_00235,NC_018107_00216,NC_016980_00110,NC_016980_00099,NC_016980_00240,NC_018107_00101	-	-	conjugative	MF344566	0.00997914	Klebsiella pneumoniae	AC212	AL310	phylum	Pseudomonadota	class	Gammaproteobacteria	phylum	Pseudomonadota	24096417; 18502921; 25389419; 30619542; 20851899
GCA_031070805.1	L2	GCA_031070805:AA406	c2	rmpA2, iucA, rmpA, peg-344	15	185217	0.4943606688370938	4c159949ea4716e937576bd6133623aa	IncFIB	000107__CP014778_00094	-	-	-	-	-	-	non-mobilizable	MN058044	0.00420918	Klebsiella pneumoniae	AA406	AI454	order	Enterobacterales	order	Enterobacterales	order	Enterobacterales	11254626; 19482926; 15781495; 20851899; 16257053
GCA_032596755.1	L2	GCA_032596755:AA406	c2	rmpA2, iucA, iroB, peg-344, rmpA	13	203217	0.5007356667995295	2786f443b13f6aeb95cdcbf46827df09	IncFIB	000107__CP014778_00094	-	-	-	-	-	-	non-mobilizable	MN058044	0.0011856	Klebsiella pneumoniae	AA406	AI454	order	Enterobacterales	order	Enterobacterales	order	Enterobacterales	11254626; 19482926; 15781495; 20851899; 16257053
GCA_034364085.1	L2	GCA_034364085:AA406	c2	iroB, peg-344, rmpA, rmpA2, iucA	8	203288	0.4996458226752194	57c6ff815af0f007424e994eecd0514e	IncFIB	000107__CP014778_00094	-	-	-	-	-	-	non-mobilizable	MN058044	7.30741e-4	Klebsiella pneumoniae	AA406	AI454	order	Enterobacterales	order	Enterobacterales	order	Enterobacterales	11254626; 19482926; 15781495; 20851899; 16257053
GCA_034364085.1	L2	GCA_034364085:AB161	Unassigned	blaNDM-1	2	41266	0.5084330926186207	8b0ee668e15a28690c2cfc0cb83a1b57	IncN	000152__NZ_CP011646_00085	MOBF	NC_015872_00034	MPF_T	NC_015872_00033,NC_015872_00005,NC_015872_00006,NC_015872_00007,NC_015872_00010,NC_015872_00011	-	-	conjugative	NC_024954	4.76906e-5	Escherichia coli	AB161	AJ781	class	Gammaproteobacteria	class	Gammaproteobacteria	order	Enterobacterales	23114770; 20851899; 28842132
GCA_034719615.1	L2	GCA_034719615:AA406	c1	rmpA2, iucA, iroB, peg-344, rmpA	13	264566	0.5012926831112086	2447a8bfa4ef8c8f656921a3a6b2ce21	IncFIB	000107__CP014778_00094	MOBF,MOBF	NC_021231_00058,CP035180_00077	MPF_F	NC_019155_00032,NC_019165_00034,NC_021654_00016,NC_019389_00080,NC_022609_00081,NC_014312_00128,NC_019389_00068,NC_023332_00154,NC_014312_00118,NC_014312_00116,NC_021502_00150,NC_021502_00131	-	-	conjugative	MN058044	0.00641996	Klebsiella pneumoniae	AA406	AI454	order	Enterobacterales	order	Enterobacterales	order	Enterobacterales	11254626; 19482926; 15781495; 20851899; 16257053
GCA_034719865.1	L2	GCA_034719865:AA406	c2	rmpA, peg-344, iroB, iucA, rmpA2	5	195694	0.4996422986908132	23af95b3c479f405cbdf8df7b0cececc	IncFIB	000107__CP014778_00094	-	-	-	-	-	-	non-mobilizable	MN058044	9.06124e-4	Klebsiella pneumoniae	AA406	AI454	order	Enterobacterales	order	Enterobacterales	order	Enterobacterales	11254626; 19482926; 15781495; 20851899; 16257053
GCA_034724155.1	L2	GCA_034724155:AA406	c2	rmpA2, iucA, iroB, peg-344, rmpA	12	176249	0.49868651737031133	332e1693863d7f73240491708d29a42d	IncFIB	000107__CP014778_00094	-	-	-	-	-	-	non-mobilizable	MN058044	0.00414809	Klebsiella pneumoniae	AA406	AI454	order	Enterobacterales	order	Enterobacterales	order	Enterobacterales	11254626; 19482926; 15781495; 20851899; 16257053
GCA_034724635.1	L2	GCA_034724635:AA406	c2	rmpA2, iucA, iroB, peg-344, rmpA	8	203586	0.4989635829575707	d04d6800140dd24563a0c2262ef83578	IncFIB	000107__CP014778_00094	-	-	-	-	-	-	non-mobilizable	MN058044	0.00126265	Klebsiella pneumoniae	AA406	AI454	order	Enterobacterales	order	Enterobacterales	order	Enterobacterales	11254626; 19482926; 15781495; 20851899; 16257053
GCA_034725295.1	L2	GCA_034725295:AA406	c2	rmpA2, iucA, rmpA, peg-344, iroB	5	201651	0.49880238630108453	c83a49a8a6fcab2e383014f7fe716f4e	IncFIB	000107__CP014778_00094	-	-	-	-	-	-	non-mobilizable	MN058044	3.61208e-4	Klebsiella pneumoniae	AA406	AI454	order	Enterobacterales	order	Enterobacterales	order	Enterobacterales	11254626; 19482926; 15781495; 20851899; 16257053
GCA_034725615.1	L2	GCA_034725615:AA406	c2	rmpA2, iucA, rmpA, peg-344, iroB	5	201651	0.49880238630108453	c83a49a8a6fcab2e383014f7fe716f4e	IncFIB	000107__CP014778_00094	-	-	-	-	-	-	non-mobilizable	MN058044	3.61208e-4	Klebsiella pneumoniae	AA406	AI454	order	Enterobacterales	order	Enterobacterales	order	Enterobacterales	11254626; 19482926; 15781495; 20851899; 16257053
GCA_034725895.1	L2	GCA_034725895:AA406	c2	iucA, iroB, peg-344, rmpA	10	203963	0.49894833866926847	20faa8153561ded850797799c0bae840	IncFIB	000107__CP014778_00094	-	-	-	-	-	-	non-mobilizable	MN058044	4.83446e-4	Klebsiella pneumoniae	AA406	AI454	order	Enterobacterales	order	Enterobacterales	order	Enterobacterales	11254626; 19482926; 15781495; 20851899; 16257053
GCA_034726475.1	L2	GCA_034726475:AA406	c2	iucA, rmpA2, rmpA, peg-344, iroB	10	200869	0.4988873345314608	8264a553e34baf034dee8013975f8e2f	IncFIB	000107__CP014778_00094	-	-	-	-	-	-	non-mobilizable	MN058044	8.30728e-4	Klebsiella pneumoniae	AA406	AI454	order	Enterobacterales	order	Enterobacterales	order	Enterobacterales	11254626; 19482926; 15781495; 20851899; 16257053
GCA_034726535.1	L2	GCA_034726535:AA406	c2	iucA, rmpA2, iroB, peg-344, rmpA	13	203587	0.4986762416067824	82681dbec2a9bdfa1c3133929f9e2c98	IncFIB	000107__CP014778_00094	-	-	-	-	-	-	non-mobilizable	MN058044	4.34439e-4	Klebsiella pneumoniae	AA406	AI454	order	Enterobacterales	order	Enterobacterales	order	Enterobacterales	11254626; 19482926; 15781495; 20851899; 16257053
GCA_034726795.1	L2	GCA_034726795:AA406	c2	rmpA2, iucA, iroB, peg-344, rmpA	7	164140	0.4980382600219325	b0792c85af044f0b74ca300503447d1c	IncFIB	000107__CP014778_00094	-	-	-	-	-	-	non-mobilizable	MN058044	0.00541137	Klebsiella pneumoniae	AA406	AI454	order	Enterobacterales	order	Enterobacterales	order	Enterobacterales	11254626; 19482926; 15781495; 20851899; 16257053
GCA_034726855.1	L2	GCA_034726855:AA406	c2	iucA, rmpA2, rmpA, peg-344, iroB	10	184896	0.4949214693665629	8b6584325f2b9cb334a0b2a68232151d	IncFIB	000107__CP014778_00094	-	-	-	-	-	-	non-mobilizable	MN058044	0.00319852	Klebsiella pneumoniae	AA406	AI454	order	Enterobacterales	order	Enterobacterales	order	Enterobacterales	11254626; 19482926; 15781495; 20851899; 16257053
GCA_034727555.1	L2	GCA_034727555:AA406	c2	iucA, rmpA2, rmpA, peg-344, iroB	6	199448	0.49907745377241186	8ceab7f453019e6560b9eb836b2af2f3	IncFIB	000107__CP014778_00094	-	-	-	-	-	-	non-mobilizable	MN058044	5.32603e-4	Klebsiella pneumoniae	AA406	AI454	order	Enterobacterales	order	Enterobacterales	order	Enterobacterales	11254626; 19482926; 15781495; 20851899; 16257053
GCA_034727635.1	L2	GCA_034727635:AA406	c2	iucA, rmpA2, rmpA, peg-344, iroB	13	176831	0.4974467146597598	d47d02f2b22c5fe14bb034c5ecd8dd8e	IncFIB	000107__CP014778_00094	-	-	-	-	-	-	non-mobilizable	MN058044	0.00348975	Klebsiella pneumoniae	AA406	AI454	order	Enterobacterales	order	Enterobacterales	order	Enterobacterales	11254626; 19482926; 15781495; 20851899; 16257053
GCA_034727655.1	L2	GCA_034727655:AA406	c2	iucA, rmpA2, rmpA, peg-344, iroB	6	199449	0.4990699376783037	7bebd63b2ff8085f596b51be5c14ec9b	IncFIB	000107__CP014778_00094	-	-	-	-	-	-	non-mobilizable	MN058044	5.32603e-4	Klebsiella pneumoniae	AA406	AI454	order	Enterobacterales	order	Enterobacterales	order	Enterobacterales	11254626; 19482926; 15781495; 20851899; 16257053
GCA_034728095.1	L6	GCA_034728095:AA406	c0	rmpA2, iroB, peg-344, rmpA, iucA	7	216605	0.5033494148334526	97f634edc696afaff672f6d83aa52bfb	IncFIB,IncHI1B	000107__CP014778_00094,JN420336	-	-	-	-	-	-	non-mobilizable	CP026587	0.00294054	Klebsiella pneumoniae	AA406	AI454	genus	Klebsiella	genus	Klebsiella	-	-	-
GCA_034730835.1	L2	GCA_034730835:AA406	c2	rmpA2, iucA, rmpA, peg-344, iroB	7	199733	0.4978496292550555	3f05104a6a68f9000dbaa69855d34cec	IncFIB	000107__CP014778_00094	-	-	-	-	-	-	non-mobilizable	MN058044	0.00105797	Klebsiella pneumoniae	AA406	AI454	order	Enterobacterales	order	Enterobacterales	order	Enterobacterales	11254626; 19482926; 15781495; 20851899; 16257053
GCA_034733195.1	L2	GCA_034733195:AA406	c2	rmpA2, iucA, rmpA, peg-344, iroB	9	184949	0.5000351448237081	6863b67d6d733a11fe7bcf6ed2b70baa	IncFIB	000107__CP014778_00094	-	-	-	-	-	-	non-mobilizable	MN058044	0.00302611	Klebsiella pneumoniae	AA406	AI454	order	Enterobacterales	order	Enterobacterales	order	Enterobacterales	11254626; 19482926; 15781495; 20851899; 16257053
GCA_034733295.1	L6	GCA_034733295:AA406	c0	rmpA2, iroB, peg-344, rmpA, iucA	9	211831	0.5051526924765497	5f0f7d11d3ef263a21d90efc6c71d773	IncFIB,IncHI1B	000107__CP014778_00094,JN420336	-	-	-	-	-	-	non-mobilizable	CP026587	0.00288374	Klebsiella pneumoniae	AA406	AI454	genus	Klebsiella	genus	Klebsiella	-	-	-
GCA_034734625.1	L2	GCA_034734625:AA406	c2	rmpA2, iroB, peg-344, rmpA, iucA	12	203765	0.4990160233602434	f4d4b2f242662d4ef30705e610522a81	IncFIB	000107__CP014778_00094	-	-	-	-	-	-	non-mobilizable	MN058044	4.34439e-4	Klebsiella pneumoniae	AA406	AI454	order	Enterobacterales	order	Enterobacterales	order	Enterobacterales	11254626; 19482926; 15781495; 20851899; 16257053
GCA_034734715.1	L6	GCA_034734715:AA406	c0	rmpA, peg-344, iroB, rmpA2, iucA	4	209310	0.5055515742200564	607d9a1fe985a8242a7930454c87467e	IncFIB,IncHI1B	000107__CP014778_00094,JN420336	-	-	-	-	-	-	non-mobilizable	CP026587	0.00257463	Klebsiella pneumoniae	AA406	AI454	genus	Klebsiella	genus	Klebsiella	-	-	-
GCA_034734735.1	L6	GCA_034734735:AA406	c0	rmpA, peg-344, iroB, rmpA2, iucA	4	209310	0.5055467966174574	59e5a159f5c12011a2da9792222d1fa7	IncFIB,IncHI1B	000107__CP014778_00094,JN420336	-	-	-	-	-	-	non-mobilizable	CP034776	0.0026025	Klebsiella pneumoniae	AA406	AI454	genus	Klebsiella	genus	Klebsiella	-	-	-
GCA_034735175.1	L2	GCA_034735175:AA406	c2	rmpA2, iucA, rmpA, peg-344, iroB	7	169953	0.49589004018758126	22629f3fe0b58a2b05041d4b6293692a	IncFIB	000107__CP014778_00094	-	-	-	-	-	-	non-mobilizable	MN058044	0.00486359	Klebsiella pneumoniae	AA406	AI454	order	Enterobacterales	order	Enterobacterales	order	Enterobacterales	11254626; 19482926; 15781495; 20851899; 16257053
GCA_034735195.1	L2	GCA_034735195:AA406	c2	rmpA2, iucA, rmpA, peg-344, iroB	7	169835	0.4958577442812141	281c23027d549c0db38455b370d5d078	IncFIB	000107__CP014778_00094	-	-	-	-	-	-	non-mobilizable	MN058044	0.00486359	Klebsiella pneumoniae	AA406	AI454	order	Enterobacterales	order	Enterobacterales	order	Enterobacterales	11254626; 19482926; 15781495; 20851899; 16257053
GCA_034735875.1	L2	GCA_034735875:AA406	c1	rmpA2, iucA, iroB, peg-344, rmpA	12	263444	0.5016777759220176	e1ee428de93d62d821da2c94e32ed849	IncFIB	000107__CP014778_00094	MOBF,MOBF	NC_021231_00058,CP035180_00077	MPF_F	NC_019155_00032,NC_019165_00034,NC_021654_00016,NC_019389_00080,NC_022609_00081,NC_014312_00128,NC_019389_00068,NC_023332_00154,NC_014312_00118,NC_014312_00116,NC_021502_00150,NC_021502_00131	-	-	conjugative	MN058044	0.00628226	Klebsiella pneumoniae	AA406	AI454	order	Enterobacterales	order	Enterobacterales	order	Enterobacterales	11254626; 19482926; 15781495; 20851899; 16257053
GCA_034735955.1	L2	GCA_034735955:AA406	c1	iucA, rmpA2, iroB, peg-344, rmpA	11	262405	0.5016482155446733	2a38fbe1de1588620e72c120a4f2a995	IncFIB	000107__CP014778_00094	MOBF,MOBF	NC_021231_00058,CP035180_00077	MPF_F	NC_019155_00032,NC_019165_00034,NC_021654_00016,NC_019389_00080,NC_022609_00081,NC_014312_00128,NC_019389_00068,NC_023332_00154,NC_014312_00118,NC_014312_00116,NC_021502_00150,NC_021502_00131	-	-	conjugative	MN058044	0.00621379	Klebsiella pneumoniae	AA406	AI454	order	Enterobacterales	order	Enterobacterales	order	Enterobacterales	11254626; 19482926; 15781495; 20851899; 16257053
GCA_034737375.1	L2	GCA_034737375:AA406	c1	iucA, rmpA2, rmpA, peg-344, iroB	14	251374	0.5052630741445018	865c2b85cffb86d2ac2828a948a9b410	IncFIB,IncFII	000107__CP014778_00094,000129__CP018340,CP033468_00001	MOBF,MOBF	CP035180_00077,NC_021231_00058	MPF_F	NC_021502_00150,NC_019165_00034,NC_021654_00016,NC_019389_00080,NC_022609_00081,NC_014312_00128,NC_019389_00068,NC_023332_00154,NC_014312_00118,NC_014312_00116,NC_021502_00131	-	-	conjugative	CP041024	0.00993767	Klebsiella pneumoniae	AA406	AI454	order	Enterobacterales	order	Enterobacterales	order	Enterobacterales	11254626; 19482926; 15781495; 20851899; 16257053
GCA_034737795.1	L6	GCA_034737795:AA406	c0	iucA, rmpA2, rmpA, peg-344, iroB	9	225469	0.5018738717961228	338dfaaaa4b01061fdb47bd29f4ed7a5	IncFIB,IncHI1B	000107__CP014778_00094,JN420336	-	-	-	-	-	-	non-mobilizable	KY070306	0.00288374	Klebsiella pneumoniae	AA406	AI454	order	Enterobacterales	order	Enterobacterales	order	Enterobacterales	18606786; 11254626; 19482926; 15781495; 20851899; 16257053
GCA_034737935.1	L6	GCA_034737935:AA406	c0	iucA, rmpA2, rmpA, peg-344, iroB	9	214557	0.5045792027293446	f8a48efc885f4f1917b3c961a6d5b34b	IncFIB,IncHI1B	000107__CP014778_00094,JN420336	-	-	-	-	-	-	non-mobilizable	CP026587	0.00414809	Klebsiella pneumoniae	AA406	AI454	order	Enterobacterales	order	Enterobacterales	order	Enterobacterales	18606786; 11254626; 19482926; 15781495; 20851899; 16257053
GCA_034738255.1	L2	GCA_034738255:AA406	c1	rmpA2, iucA, iroB, peg-344, rmpA	14	263776	0.5016377532451777	0f90765c9b8559af352e5fcb3f62fdad	IncFIB	000107__CP014778_00094	MOBF,MOBF	CP035180_00077,NC_021231_00058	MPF_F	NC_014312_00128,NC_022609_00081,NC_019389_00080,NC_021654_00016,NC_019165_00034,NC_019155_00032,NC_021502_00131,NC_021502_00150,NC_019389_00068,NC_023332_00154,NC_014312_00118,NC_014312_00116	-	-	conjugative	MN058044	0.00628226	Klebsiella pneumoniae	AA406	AI454	order	Enterobacterales	order	Enterobacterales	order	Enterobacterales	11254626; 19482926; 15781495; 20851899; 16257053
GCA_034739435.1	L2	GCA_034739435:AA406	c2	rmpA2, iucA, rmpA, peg-344, iroB	7	177241	0.4987784993314188	5ed7bd7275e1ef34eacde1a9f477daa0	IncFIB	000107__CP014778_00094	-	-	-	-	-	-	non-mobilizable	MN058044	0.00393593	Klebsiella pneumoniae	AA406	AI454	order	Enterobacterales	order	Enterobacterales	order	Enterobacterales	11254626; 19482926; 15781495; 20851899; 16257053
GCA_034739715.1	L2	GCA_034739715:AA406	c2	rmpA2, iucA, rmpA, peg-344, iroB	8	203460	0.5000491497100167	d594f2b0366a294a795b71c884a24ab0	IncFIB	000107__CP014778_00094	-	-	-	-	-	-	non-mobilizable	MN058044	4.58924e-4	Klebsiella pneumoniae	AA406	AI454	order	Enterobacterales	order	Enterobacterales	order	Enterobacterales	11254626; 19482926; 15781495; 20851899; 16257053
GCA_034739735.1	L2	GCA_034739735:AA406	c2	iucA, rmpA2, iroB, peg-344, rmpA	11	201071	0.5005943174301615	11e8521eb2345a0ec80b661b9cb9ba99	IncFIB	000107__CP014778_00094	-	-	-	-	-	-	non-mobilizable	MN058044	9.06124e-4	Klebsiella pneumoniae	AA406	AI454	order	Enterobacterales	order	Enterobacterales	order	Enterobacterales	11254626; 19482926; 15781495; 20851899; 16257053
GCA_034740435.1	L2	GCA_034740435:AA406	c2	rmpA2, iucA, iroB, peg-344, rmpA	6	201278	0.4992497938175061	3a50ad0147832dd84da8f8d4adf041da	IncFIB	000107__CP014778_00094	-	-	-	-	-	-	non-mobilizable	MN058044	3.85581e-4	Klebsiella pneumoniae	AA406	AI454	order	Enterobacterales	order	Enterobacterales	order	Enterobacterales	11254626; 19482926; 15781495; 20851899; 16257053
GCA_034740575.1	L6	GCA_034740575:AA406	c0	iroB, peg-344, rmpA, iucA	8	214827	0.5034143752880225	9ad7bced2d9ac1fbad6f8ee1bc6ea661	IncFIB,IncHI1B	000107__CP014778_00094,JN420336	-	-	-	-	-	-	non-mobilizable	CP026587	0.00328537	Klebsiella pneumoniae	AA406	AI454	genus	Klebsiella	genus	Klebsiella	-	-	-
GCA_034741095.1	L2	GCA_034741095:AA406	c2	iucA, rmpA, peg-344, iroB	10	203711	0.4989175842247105	5bd96ae95c31d6452f91e1c62f5174ba	IncFIB	000107__CP014778_00094	-	-	-	-	-	-	non-mobilizable	MN058044	4.83446e-4	Klebsiella pneumoniae	AA406	AI454	order	Enterobacterales	order	Enterobacterales	order	Enterobacterales	11254626; 19482926; 15781495; 20851899; 16257053
GCA_034863625.1	L2	GCA_034863625:AA406	c2	iroB, peg-344, iucA	21	166153	0.506629431909144	06be7383f8f80f7e23e46a64ce4f93df	IncFIB	000107__CP014778_00094	-	-	-	-	-	-	non-mobilizable	MN058044	0.00869309	Klebsiella pneumoniae	AA406	AI454	order	Enterobacterales	order	Enterobacterales	order	Enterobacterales	11254626; 19482926; 15781495; 20851899; 16257053
GCA_036455405.1	L6	GCA_036455405:AA002	c4	blaOXA-48	1	62812	0.5119563140801121	b585655362865c83595787faec2b0c9d	IncL/M	JN626286	MOBP	NC_004464_00056	MPF_I	NC_004464_00105,NC_005246_00057,NC_019063_00094,NC_019344_00078,NC_004464_00066,NC_004464_00068,NC_019154_00069,NC_005246_00069,NC_004464_00073	-	-	conjugative	CP023251	2.38274e-5	Klebsiella pneumoniae	AA002	AH539	phylum	Pseudomonadota	order	Enterobacterales	phylum	Pseudomonadota	25933288; 22083465; 17698626; 20851899
GCA_036455405.1	L6	GCA_036455405:AA406	c0	rmpA, peg-344, iroB, rmpA2, iucA	1	226159	0.5027834399692251	022183ae9bc24ca5a86074666e0e8bc9	IncFIB,IncHI1B	000107__CP014778_00094,JN420336	-	-	-	-	-	-	non-mobilizable	KY070306	0.00294054	Klebsiella pneumoniae	AA406	AI454	genus	Klebsiella	genus	Klebsiella	-	-	-
GCA_036542525.1	L2	GCA_036542525:AA406	c2	iucA, rmpA2, iroB, peg-344, rmpA	7	197052	0.500253740129509	cb353f51a04cb9f71c77f44cf1a9333e	IncFIB	000107__CP014778_00094	-	-	-	-	-	-	non-mobilizable	MN058044	0.00128842	Klebsiella pneumoniae	AA406	AI454	order	Enterobacterales	order	Enterobacterales	order	Enterobacterales	11254626; 19482926; 15781495; 20851899; 16257053
GCA_036863655.1	L2	GCA_036863655:AA406	c2	rmpA2, iucA, rmpA, peg-344, iroB	7	201612	0.4988393548003095	dfdf4a1401bf441b9590b28d8778b4a5	IncFIB	000107__CP014778_00094	-	-	-	-	-	-	non-mobilizable	MN058044	2.8831e-4	Klebsiella pneumoniae	AA406	AI454	order	Enterobacterales	order	Enterobacterales	order	Enterobacterales	11254626; 19482926; 15781495; 20851899; 16257053
GCA_036863655.1	L2	GCA_036863655:AA448	Unassigned	blaKPC-2	2	92992	0.5317769270474879	093fd4ddafe1cb2b9fb3a44854c10ade	IncFII,IncU	KF954760,000210__KF623109_00045,000759__NC_013950_00034,CP033468_00001	MOBF,MOBF	NC_021231_00058,CP035180_00077	MPF_F	NC_019155_00032,NC_019165_00034,NC_021654_00016,NC_019389_00080,NC_022609_00081,NC_014312_00128,NC_019389_00068,NC_023332_00154,NC_014312_00118,NC_014312_00116,NC_021502_00150,NC_021502_00131	-	-	conjugative	KP987218	0.0031121	Klebsiella pneumoniae	AA448	AI530	family	Enterobacteriaceae	family	Enterobacteriaceae	-	-	-
GCA_036994465.1	L2	GCA_036994465:AA406	c2	rmpA, peg-344, iroB, rmpA2, iucA	16	204182	0.499196007490857	1eee93dac4ac2eab993520127f69bf72	IncFIB	000107__CP014778_00094	-	-	-	-	-	-	non-mobilizable	MN058044	5.8191e-4	Klebsiella pneumoniae	AA406	AI454	order	Enterobacterales	order	Enterobacterales	order	Enterobacterales	11254626; 19482926; 15781495; 20851899; 16257053
GCA_038375215.1	L2	GCA_038375215:AA406	c2	rmpA2, rmpA, peg-344, iroB, iucA	11	208182	0.4985253287988395	1672bccb9a4d5cf74344152da87eea0c	IncFIB	000107__CP014778_00094	-	-	-	-	-	-	non-mobilizable	MN058044	8.30728e-4	Klebsiella pneumoniae	AA406	AI454	order	Enterobacterales	order	Enterobacterales	order	Enterobacterales	11254626; 19482926; 15781495; 20851899; 16257053
GCA_038375245.1	L2	GCA_038375245:AA406	c2	iucA, rmpA2, rmpA, peg-344, iroB	7	234223	0.49606571515179976	5f568253634af15e6397e08d1b8ee321	IncFIB	000107__CP014778_00094	-	-	-	-	-	-	non-mobilizable	MN058044	0.00319852	Klebsiella pneumoniae	AA406	AI454	order	Enterobacterales	order	Enterobacterales	order	Enterobacterales	11254626; 19482926; 15781495; 20851899; 16257053
GCA_038376025.1	L2	GCA_038376025:AA406	c2	rmpA2, iucA, rmpA, peg-344, iroB	6	199471	0.49912017285720733	1940831c4d664f234a7306b4106fb0e6	IncFIB	000107__CP014778_00094	-	-	-	-	-	-	non-mobilizable	MN058044	2.8831e-4	Klebsiella pneumoniae	AA406	AI454	order	Enterobacterales	order	Enterobacterales	order	Enterobacterales	11254626; 19482926; 15781495; 20851899; 16257053
GCA_038376225.1	L6	GCA_038376225:AA406	c0	rmpA2, iucA, rmpA, peg-344, iroB	7	160721	0.5033256388399774	246a48e30b2407ac4c60f787b1a215fa	IncFIB,IncHI1B	000107__CP014778_00094,JN420336	-	-	-	-	-	-	non-mobilizable	CP025634	0.00869309	Klebsiella pneumoniae	AA406	AI453	genus	Klebsiella	genus	Klebsiella	-	-	-
GCA_039042235.1	L2	GCA_039042235:AA406	c2	iucA, rmpA2, iroB, peg-344, rmpA	18	209683	0.49550988873680746	e0e9dbe1de6cc3bf24dd16f1544a6e82	IncFIB	000107__CP014778_00094	-	-	-	-	-	-	non-mobilizable	MN058044	0.00243596	Klebsiella pneumoniae	AA406	AI454	order	Enterobacterales	order	Enterobacterales	order	Enterobacterales	11254626; 19482926; 15781495; 20851899; 16257053
GCA_039503495.1	L4	GCA_039503495:AF709	Unassigned	blaOXA-72	2	13286	0.3793466807165437	1730966d05e9f4e801823e831622e511	pTG29392_3-like	001341__NC_013277_00009	MOBQ	NZ_AEOZ01000236_00020	MPF_T	NZ_AEOZ01000236_00018	-	-	conjugative	CP039933	0.00645455	Acinetobacter baumannii	AF709	AP699	genus	Acinetobacter	genus	Acinetobacter	-	-	-
GCA_039608315.1	L2	GCA_039608315:AA406	c2	rmpA, peg-344, iroB, iucA, rmpA2	8	248066	0.5029830770843243	24150863d7826828110dadc4ea239405	IncFIB	000107__CP014778_00094	-	-	-	-	-	-	non-mobilizable	MN058044	0.00502299	Klebsiella pneumoniae	AA406	AI454	order	Enterobacterales	order	Enterobacterales	order	Enterobacterales	11254626; 19482926; 15781495; 20851899; 16257053
GCA_039608855.1	L2	GCA_039608855:AA406	c2	iroB, peg-344, rmpA, rmpA2, iucA	6	183235	0.5001500886887706	bb3e7d94e9dd15e08c963643ecc67158	IncFIB	000107__CP014778_00094	-	-	-	-	-	-	non-mobilizable	MN058044	0.00408721	Klebsiella pneumoniae	AA406	AI454	order	Enterobacterales	order	Enterobacterales	order	Enterobacterales	11254626; 19482926; 15781495; 20851899; 16257053
GCA_039610085.1	L2	GCA_039610085:AA406	c2	iroB, peg-344, rmpA	4	139125	0.5002839173405211	480bc496ea0c3c8d2089fcfb1b217cbe	IncFIB	000107__CP014778_00094	-	-	-	-	-	-	non-mobilizable	AP019666	0.00726808	Klebsiella pneumoniae	AA406	AI454	order	Enterobacterales	order	Enterobacterales	order	Enterobacterales	11254626; 19482926; 15781495; 20851899; 16257053
GCA_039611755.1	L2	GCA_039611755:AA406	c2	iucA, rmpA2, iroB, peg-344, rmpA	8	213470	0.49824331287768775	b472807f3813dc00bc8928e83aa4864c	IncFIB	000107__CP014778_00094	-	-	-	-	-	-	non-mobilizable	MN058044	0.00121124	Klebsiella pneumoniae	AA406	AI454	order	Enterobacterales	order	Enterobacterales	order	Enterobacterales	11254626; 19482926; 15781495; 20851899; 16257053
GCA_039847175.1	L2	GCA_039847175:AA406	c2	iroB, peg-344, rmpA	4	139125	0.5002839173405211	480bc496ea0c3c8d2089fcfb1b217cbe	IncFIB	000107__CP014778_00094	-	-	-	-	-	-	non-mobilizable	AP019666	0.00726808	Klebsiella pneumoniae	AA406	AI454	order	Enterobacterales	order	Enterobacterales	order	Enterobacterales	11254626; 19482926; 15781495; 20851899; 16257053
GCA_039848455.1	L2	GCA_039848455:AA406	c2	rmpA, peg-344, iroB, iucA, rmpA2	8	248066	0.5029830770843243	24150863d7826828110dadc4ea239405	IncFIB	000107__CP014778_00094	-	-	-	-	-	-	non-mobilizable	MN058044	0.00502299	Klebsiella pneumoniae	AA406	AI454	order	Enterobacterales	order	Enterobacterales	order	Enterobacterales	11254626; 19482926; 15781495; 20851899; 16257053
GCA_039848475.1	L2	GCA_039848475:AA406	c2	iucA, rmpA2, iroB, peg-344, rmpA	8	213470	0.49824331287768775	b472807f3813dc00bc8928e83aa4864c	IncFIB	000107__CP014778_00094	-	-	-	-	-	-	non-mobilizable	MN058044	0.00121124	Klebsiella pneumoniae	AA406	AI454	order	Enterobacterales	order	Enterobacterales	order	Enterobacterales	11254626; 19482926; 15781495; 20851899; 16257053
GCA_039848495.1	L2	GCA_039848495:AA406	c2	iroB, peg-344, rmpA, rmpA2, iucA	6	183235	0.5001500886887706	bb3e7d94e9dd15e08c963643ecc67158	IncFIB	000107__CP014778_00094	-	-	-	-	-	-	non-mobilizable	MN058044	0.00408721	Klebsiella pneumoniae	AA406	AI454	order	Enterobacterales	order	Enterobacterales	order	Enterobacterales	11254626; 19482926; 15781495; 20851899; 16257053
GCA_040190415.1	L2	GCA_040190415:AA406	c2	iucA, rmpA2, rmpA, peg-344, iroB	13	200962	0.4988704332162299	05b9a30cc242a096d2dbf1ccccfdf93b	IncFIB	000107__CP014778_00094	-	-	-	-	-	-	non-mobilizable	MN058044	8.80953e-4	Klebsiella pneumoniae	AA406	AI454	order	Enterobacterales	order	Enterobacterales	order	Enterobacterales	11254626; 19482926; 15781495; 20851899; 16257053
GCA_040200115.1	L2	GCA_040200115:AA406	c2	iucA, rmpA2, iroB, peg-344, rmpA	15	203658	0.5008936550491511	98fb1a39dc98deb67bba5b7582b5ec49	IncFIB	000107__CP014778_00094	-	-	-	-	-	-	non-mobilizable	MN058044	0.00208065	Klebsiella pneumoniae	AA406	AI454	order	Enterobacterales	order	Enterobacterales	order	Enterobacterales	11254626; 19482926; 15781495; 20851899; 16257053
GCA_040200775.1	L2	GCA_040200775:AA406	c2	rmpA2, iucA, iroB, peg-344, rmpA	10	196393	0.5002520456431746	fe2a33749d1d6f1aedeaef1494f5f2c9	IncFIB	000107__CP014778_00094	-	-	-	-	-	-	non-mobilizable	MN058044	0.001839	Klebsiella pneumoniae	AA406	AI454	order	Enterobacterales	order	Enterobacterales	order	Enterobacterales	11254626; 19482926; 15781495; 20851899; 16257053
GCA_040368475.1	L2	GCA_040368475:AA406	c1	iucA, iroB, peg-344	19	258465	0.5025250668513868	75ecdb545495af43d5e188d43b0a1489	IncFIB	000107__CP014778_00094	MOBF,MOBF	NC_021231_00058,CP035180_00077	MPF_F	NC_014312_00116,NC_014312_00118,NC_023332_00154,NC_019389_00068,NC_014312_00128,NC_022609_00081,NC_019389_00080,NC_021654_00016,NC_019165_00034,NC_019155_00032,NC_021502_00131,NC_021502_00150	-	-	conjugative	MN058044	0.00541137	Klebsiella pneumoniae	AA406	AI454	order	Enterobacterales	order	Enterobacterales	order	Enterobacterales	11254626; 19482926; 15781495; 20851899; 16257053
GCA_040675775.1	L2	GCA_040675775:AA406	c2	rmpA, peg-344, iroB	2	54011	0.49426968580474345	f5ef41044073f7b17bfe7b8f4f74c131	-	-	-	-	-	-	-	-	non-mobilizable	AP019666	0.0316813	Klebsiella pneumoniae	AA406	-	genus	Klebsiella	genus	Klebsiella	-	-	-
GCA_040985135.1	L2	GCA_040985135:AA406	c2	iucA, rmpA2, rmpA, peg-344, iroB	11	199157	0.4994351190266975	8414e65ad6686bd6df47ad3df2303dd5	IncFIB	000107__CP014778_00094	-	-	-	-	-	-	non-mobilizable	MN058044	6.31368e-4	Klebsiella pneumoniae	AA406	AI454	order	Enterobacterales	order	Enterobacterales	order	Enterobacterales	11254626; 19482926; 15781495; 20851899; 16257053
GCA_041028885.1	L2	GCA_041028885:AA406	c2	rmpA2, iucA, rmpA, peg-344, iroB	13	210559	0.5038160325609449	81d321048d1ab2f20c982595267120cf	IncFIB	000107__CP014778_00094	-	-	-	-	-	-	non-mobilizable	MN058044	0.00126265	Klebsiella pneumoniae	AA406	AI454	order	Enterobacterales	order	Enterobacterales	order	Enterobacterales	11254626; 19482926; 15781495; 20851899; 16257053
GCA_041028885.1	L2	GCA_041028885:AA448	Unassigned	blaKPC-2	11	115560	0.5176272066458982	0d10de06b7b6c2b77f152ceb0e5d4ec5	IncFII,IncR	000128__CP023916,CP017721_00179,000204__CP008701_00115	MOBF,MOBF	CP035180_00077,NC_021231_00058	MPF_F	NC_019165_00034,NC_014312_00141,NC_021502_00150,NC_014312_00128,NC_019389_00068,NC_023332_00154,NC_014312_00118,NC_014312_00116,NC_021502_00131,NC_022609_00081,NC_019389_00080,NC_021654_00016	-	-	conjugative	CP025468	0.0037263	Klebsiella pneumoniae	AA448	AI528	order	Enterobacterales	order	Enterobacterales	genus	Klebsiella	23711894
GCA_041031085.1	L6	GCA_041031085:AA406	c0	rmpA2, rmpA, peg-344, iroB, iucA	13	228945	0.5026272685579506	2c3cff3a8326579deb424ffbc9f0045e	IncFIB,IncHI1B	000107__CP014778_00094,JN420336	-	-	-	-	-	-	non-mobilizable	CP034776	0.00531349	Klebsiella pneumoniae	AA406	AI454	genus	Klebsiella	genus	Klebsiella	-	-	-
GCA_041033145.1	L2	GCA_041033145:AA406	c2	rmpA, peg-344, iroB, rmpA2, iucA	14	211308	0.4979650557480077	fbbd9ec7927bb8c4a2396aa50cc6367d	IncFIB	000107__CP014778_00094	-	-	-	-	-	-	non-mobilizable	MN058044	0.00249129	Klebsiella pneumoniae	AA406	AI454	order	Enterobacterales	order	Enterobacterales	order	Enterobacterales	11254626; 19482926; 15781495; 20851899; 16257053
GCA_041034565.1	L6	GCA_041034565:AA406	c0	rmpA2, rmpA, peg-344, iroB, iucA	18	225026	0.5021597504288393	a28a8cb9dbfac987a411be64422ece0c	IncFIB,IncHI1B	000107__CP014778_00094,JN420336	-	-	-	-	-	-	non-mobilizable	CP026587	0.00414809	Klebsiella pneumoniae	AA406	AI454	order	Enterobacterales	order	Enterobacterales	order	Enterobacterales	18606786; 11254626; 19482926; 15781495; 20851899; 16257053
GCA_041037525.1	L6	GCA_041037525:AA406	c0	iroB, peg-344, rmpA	5	174211	0.5064375957890145	92fa7e21ff15aff905773460a2cb8d4c	IncFIB,IncHI1B	000107__CP014778_00094,JN420336	-	-	-	-	-	-	non-mobilizable	AP019666	0.00662843	Klebsiella pneumoniae	AA406	AI454	genus	Klebsiella	genus	Klebsiella	-	-	-
GCA_041039905.1	L2	GCA_041039905:AA406	c2	rmpA2, iucA, iroB, peg-344, rmpA	13	202165	0.4990082358469567	bc3b26e9e59666f2a36d535cd813039d	IncFIB	000107__CP014778_00094	-	-	-	-	-	-	non-mobilizable	MN058044	9.31334e-4	Klebsiella pneumoniae	AA406	AI454	order	Enterobacterales	order	Enterobacterales	order	Enterobacterales	11254626; 19482926; 15781495; 20851899; 16257053
GCA_041298445.1	L1	GCA_041298445:AE581	c5	blaNDM-50	4	12738	0.5470246506515937	67840b80991865221f6fb6725c4df76a	-	-	-	-	-	-	-	-	non-mobilizable	JQ739157	0.050014	Acinetobacter pittii	AE581	-	class	Gammaproteobacteria	class	Gammaproteobacteria	-	-	-
GCA_041529995.1	L2	GCA_041529995:AA406	c2	iucA, rmpA2, iroB, peg-344, rmpA	1	204086	0.4995394098566291	6500458d9d0802fae57b7b3c7e8b1352	IncFIB	000107__CP014778_00094	-	-	-	-	-	-	non-mobilizable	MN058044	3.36872e-4	Klebsiella pneumoniae	AA406	AI454	order	Enterobacterales	order	Enterobacterales	order	Enterobacterales	11254626; 19482926; 15781495; 20851899; 16257053
GCA_041901795.1	L2	GCA_041901795:AA406	c2	iroB	1	138610	0.5054541519370896	a02eab9c62fc1ee68d15350d53f4e0b6	IncFIB	000107__CP014778_00094	-	-	-	-	-	-	non-mobilizable	AP019666	0.00993767	Klebsiella pneumoniae	AA406	AI454	order	Enterobacterales	order	Enterobacterales	order	Enterobacterales	11254626; 19482926; 15781495; 20851899; 16257053
GCA_043478205.1	L2	GCA_043478205:AA406	c2	rmpA2, iucA, iroB, peg-344, rmpA	9	195252	0.5010396820519124	db530e101c25dce046dc1226bd59ce24	IncFIB	000107__CP014778_00094	-	-	-	-	-	-	non-mobilizable	MN058044	0.0026025	Klebsiella pneumoniae	AA406	AI454	order	Enterobacterales	order	Enterobacterales	order	Enterobacterales	11254626; 19482926; 15781495; 20851899; 16257053
GCA_043707805.1	L2	GCA_043707805:AA406	c2	peg-344, iroB, rmpA2, iucA	12	218457	0.49766315567823416	36924b910e12e2f9b2f504f38771fd19	IncFIB	000107__CP014778_00094	-	-	-	-	-	-	non-mobilizable	MN058044	0.0024636	Klebsiella pneumoniae	AA406	AI454	order	Enterobacterales	order	Enterobacterales	order	Enterobacterales	11254626; 19482926; 15781495; 20851899; 16257053
GCA_043710615.1	L2	GCA_043710615:AA406	c2	peg-344, iroB, iucA	8	200166	0.4996652778194099	c8d7c9f8d792d213101f05bc1a356920	IncFIB	000107__CP014778_00094	-	-	-	-	-	-	non-mobilizable	MN058044	3.12573e-4	Klebsiella pneumoniae	AA406	AI454	order	Enterobacterales	order	Enterobacterales	order	Enterobacterales	11254626; 19482926; 15781495; 20851899; 16257053
GCA_043834815.1	L2	GCA_043834815:AA406	c2	iroB, peg-344, rmpA, iucA, rmpA2	5	201778	0.49892951659744866	29a1ab617259a480520490e69c31eebc	IncFIB	000107__CP014778_00094	-	-	-	-	-	-	non-mobilizable	MN058044	3.61208e-4	Klebsiella pneumoniae	AA406	AI454	order	Enterobacterales	order	Enterobacterales	order	Enterobacterales	11254626; 19482926; 15781495; 20851899; 16257053
GCA_043834815.1	L2	GCA_043834815:AA552	c3	blaKPC-2	4	52513	0.518043151219698	7d46dbb526f530a749d1086838b9786c	IncN	000155__CP018649	MOBF	NC_015599_00019	MPF_T	NC_009131_00030,NC_011617_00041,NC_014368_00014,NC_007682_00044,NC_008612_00190,NC_022375_00024	MOBF	NZ_CP015914	conjugative	LN610760	0.00149601	Citrobacter freundii	AA552	AI746	class	Gammaproteobacteria	class	Gammaproteobacteria	order	Enterobacterales	23114770; 20851899; 28842132
GCA_043993375.1	L2	GCA_043993375:AA406	c2	iroB, peg-344, rmpA	10	148037	0.49913872883130567	ee6579e6f92cd0ae6179a6fe42096889	IncFIB	000107__CP014778_00094	-	-	-	-	-	-	non-mobilizable	AP019666	0.00369655	Klebsiella pneumoniae	AA406	AI454	order	Enterobacterales	order	Enterobacterales	order	Enterobacterales	11254626; 19482926; 15781495; 20851899; 16257053
GCA_044364965.1	L4	GCA_044364965:AA018	Unassigned	blaNDM-1	6	114932	0.5293738906483834	5eefaa53942c550ea71d18bc9019c7a7	IncFIB,IncFII	000097__NC_025166_00051,000129__CP018340	MOBF,MOBF	CP035180_00077,NC_021231_00058	MPF_F	NC_014312_00116,NC_014312_00118,NC_023332_00154,NC_019389_00068,NC_014312_00128,NC_022609_00081,NC_019389_00080,NC_021654_00016,NC_019165_00034,NC_019155_00032,NC_021502_00131,NC_021502_00150	-	-	conjugative	CP009115	0.00229842	Klebsiella pneumoniae	AA018	AH560	order	Enterobacterales	order	Enterobacterales	order	Enterobacterales	11254626; 19482926; 15781495; 20851899; 16257053
GCA_044437165.1	L6	GCA_044437165:AA406	c0	rmpA, peg-344, iroB, iucA, rmpA2	8	205517	0.5041237464540647	0826bafb658054e94a397b50b9acb3e6	IncFIB,IncHI1B	000107__CP014778_00094,JN420336	-	-	-	-	-	-	non-mobilizable	CP026587	0.00451781	Klebsiella pneumoniae	AA406	AI454	genus	Klebsiella	genus	Klebsiella	-	-	-
GCA_044437265.1	L6	GCA_044437265:AA406	c0	rmpA, peg-344, iroB, iucA, rmpA2	8	205517	0.5041237464540647	53119fc86bfa40d0524730cb355bb793	IncFIB,IncHI1B	000107__CP014778_00094,JN420336	-	-	-	-	-	-	non-mobilizable	CP026587	0.00451781	Klebsiella pneumoniae	AA406	AI454	genus	Klebsiella	genus	Klebsiella	-	-	-
GCA_900493035.1	L2	GCA_900493035:AA406	c2	rmpA2, iucA, iroB, peg-344, rmpA	12	222348	0.49665389389605485	dd1d60f52d2a5212cd8da4e2bf2e370f	IncFIB	000107__CP014778_00094	-	-	-	-	-	-	non-mobilizable	MN058044	0.0026025	Klebsiella pneumoniae	AA406	AI454	order	Enterobacterales	order	Enterobacterales	order	Enterobacterales	11254626; 19482926; 15781495; 20851899; 16257053
GCA_900493635.1	L6	GCA_900493635:AA406	c0	rmpA2, iucA, rmpA, peg-344, iroB	8	222773	0.5023681774470418	f34da3ed68a5e2031703f4029ffc6285	IncFIB,IncHI1B	000107__CP014778_00094,JN420336	-	-	-	-	-	-	non-mobilizable	KY070306	0.00296902	Klebsiella pneumoniae	AA406	AI454	genus	Klebsiella	genus	Klebsiella	-	-	-
GCA_900493635.1	L6	GCA_900493635:AC129	Unassigned	blaOXA-232	2	5691	0.5222953216374269	ab28fc28e149c90747126f45881d7b83	pABC120-OXA-like	000483__CP010949_00006	MOBP	NC_019160_00002	-	-	-	-	mobilizable	CP016920	0.00417861	Klebsiella pneumoniae	AC129	AL194	class	Gammaproteobacteria	class	Gammaproteobacteria	-	-	-
GCA_900493915.1	L3	GCA_900493915:AC129	Unassigned	blaOXA-232	2	8931	0.5190908073004142	313787640338fd7b1da3f0218ea04c3c	pABC120-OXA-like	000483__CP010949_00006	-	-	-	-	-	-	non-mobilizable	MF774791	0.0315792	Klebsiella pneumoniae	AC129	-	class	Gammaproteobacteria	class	Gammaproteobacteria	-	-	-
GCA_901001125.1	L2	GCA_901001125:AA406	c2	rmpA, peg-344, iroB, iucA	14	185899	0.4952370176402763	1d675cf043e374ceeee8f05dd88f501e	IncFIB	000107__CP014778_00094	-	-	-	-	-	-	non-mobilizable	MN058044	0.0024636	Klebsiella pneumoniae	AA406	AI454	order	Enterobacterales	order	Enterobacterales	order	Enterobacterales	11254626; 19482926; 15781495; 20851899; 16257053
GCA_901001525.1	L2	GCA_901001525:AA406	c2	rmpA2, iucA, rmpA, peg-344, iroB	10	184417	0.49759033529073365	e4648608992c878e476391b38c27a0f1	IncFIB	000107__CP014778_00094	-	-	-	-	-	-	non-mobilizable	MN058044	0.00268639	Klebsiella pneumoniae	AA406	AI454	order	Enterobacterales	order	Enterobacterales	order	Enterobacterales	11254626; 19482926; 15781495; 20851899; 16257053
GCA_901001745.1	L2	GCA_901001745:AA406	c2	iroB, iucA	20	203194	0.5042355351549418	bda1d04327aebd45bd5240d0283aae41	IncFIB	000107__CP014778_00094	-	-	-	-	-	-	non-mobilizable	MN058044	0.00199971	Klebsiella pneumoniae	AA406	AI454	order	Enterobacterales	order	Enterobacterales	order	Enterobacterales	11254626; 19482926; 15781495; 20851899; 16257053
GCA_902508235.1	L2	GCA_902508235:AA406	c2	iroB, peg-344, rmpA, rmpA2, iucA	6	200783	0.4991508245219964	4387a527faaea53e7eaed397769bb6dc	IncFIB	000107__CP014778_00094	-	-	-	-	-	-	non-mobilizable	MN058044	2.64084e-4	Klebsiella pneumoniae	AA406	AI454	order	Enterobacterales	order	Enterobacterales	order	Enterobacterales	11254626; 19482926; 15781495; 20851899; 16257053
GCA_902508395.1	L2	GCA_902508395:AA406	c2	iucA, rmpA2, iroB, peg-344, rmpA	13	202467	0.498092734603526	547e417831ce79fa733b8f9ad8225d15	IncFIB	000107__CP014778_00094	-	-	-	-	-	-	non-mobilizable	MN058044	0.00162709	Klebsiella pneumoniae	AA406	AI454	order	Enterobacterales	order	Enterobacterales	order	Enterobacterales	11254626; 19482926; 15781495; 20851899; 16257053
GCA_902508935.1	L2	GCA_902508935:AA406	c2	rmpA, peg-344, iroB, rmpA2, iucA	9	201794	0.4989787622201511	ec5f7281698d12765839afb1bcf381f5	IncFIB	000107__CP014778_00094	-	-	-	-	-	-	non-mobilizable	MN058044	3.36872e-4	Klebsiella pneumoniae	AA406	AI454	order	Enterobacterales	order	Enterobacterales	order	Enterobacterales	11254626; 19482926; 15781495; 20851899; 16257053
GCA_956478785.1	L6	GCA_956478785:AA018	c6	blaKPC-2	5	102262	0.5333946138350512	4e5c0907be4340331e862e5073d72e75	IncFIB,IncFII	000097__NC_025166_00051,000132__HG969996,CP017721_00179	MOBF,MOBF	NC_021231_00058,CP035180_00077	MPF_F	NC_021502_00150,NC_023905_00125,NC_019165_00034,NC_021654_00016,NC_019389_00080,NC_022609_00081,NC_014312_00128,NC_019389_00068,NC_023332_00154,NC_014312_00118,NC_014312_00116,NC_021502_00131	-	-	conjugative	KU295133	0.00354859	Escherichia coli	AA018	AH561	family	Enterobacteriaceae	family	Enterobacteriaceae	-	-	-
SRR11819339	L1	SRR11819339:AA552	c3	blaKPC-3	3	62501	0.5323210342730967	5367f5fe2829dd7b780f8484df5a0e1a	IncN	000153__NC_019087_00001	MOBF	NC_015599_00019	MPF_T	NC_008612_00190,NC_007682_00044,NC_014368_00014,NC_011617_00041,NC_009131_00030,NC_022375_00024	MOBF	NZ_CP016498	conjugative	CP011589	0.00912584	Enterobacter asburiae	AA552	AI754	class	Gammaproteobacteria	class	Gammaproteobacteria	order	Enterobacterales	23114770; 20851899; 28842132
SRR11819368	L1	SRR11819368:AA357	c6	blaKPC-3	10	131102	0.5395188479199402	9b032e7dfcec16124ae7f17714e1b96b	IncFIA,IncFII	AF250878,KF954760	-	-	MPF_F	NC_019389_00080,NC_022609_00081,NC_014312_00128,NC_019389_00068,NC_023332_00154,NC_014312_00118,NC_021502_00131,NC_021502_00150	-	-	non-mobilizable	CP010363	0.00838426	Enterobacter hormaechei subsp. oharae	AA357	AI321	order	Enterobacterales	order	Enterobacterales	order	Enterobacterales	10773089; 25389419; 19897651; 24247128; 20851899; 22511964
SRR11819369	L1	SRR11819369:AA357	c6	blaKPC-3	7	140724	0.5381920510506456	832c785e62dd56fc9805a9a67aa82f08	IncFIA,IncFII	AF250878,KF954760	-	-	MPF_F	NC_014312_00118,NC_023332_00154,NC_019389_00068,NC_014312_00128,NC_022609_00081,NC_019389_00080,NC_021654_00016,NC_021502_00131,NC_023905_00125,NC_021502_00150	-	-	non-mobilizable	CP010363	0.00577481	Enterobacter hormaechei subsp. oharae	AA357	AI321	order	Enterobacterales	order	Enterobacterales	order	Enterobacterales	10773089; 25389419; 19897651; 24247128; 20851899; 22511964
SRR12102920	L2	SRR12102920:AA406	c2	rmpA2, iucA, iroB, peg-344, rmpA	12	205949	0.5002913413355087	9466a64164b239d1e711219efd252982	IncFIB	000107__CP014778_00094	-	-	-	-	-	-	non-mobilizable	MN058044	9.06124e-4	Klebsiella pneumoniae	AA406	AI454	order	Enterobacterales	order	Enterobacterales	order	Enterobacterales	11254626; 19482926; 15781495; 20851899; 16257053
SRR12509575	L1	SRR12509575:AA357	c6	blaKPC-3	4	124890	0.5291183229639594	c450a7a85c91af2c1164ae26a635da52	IncFIA,IncFII	AF250878,000132__HG969996,CP017721_00179	MOBF,MOBF	NC_021231_00058,CP035180_00077	MPF_F	NC_019155_00032,NC_019165_00034,NC_021654_00016,NC_019389_00080,NC_022609_00081,NC_014312_00128,NC_021654_00004,NC_023332_00154,NC_014312_00118,NC_014312_00116,NC_021502_00150,NC_021502_00131	-	-	conjugative	CP043048	0.015943	Klebsiella pneumoniae	AA357	AI322	order	Enterobacterales	order	Enterobacterales	order	Enterobacterales	10773089; 25389419; 19897651; 24247128; 20851899; 22511964
SRR13435336	L2	SRR13435336:AA406	c2	iucA, rmpA2, rmpA, peg-344, iroB	8	202056	0.49903736222401496	fe7210d4c465a4f4b6d7453a64f513a4	IncFIB	000107__CP014778_00094	-	-	-	-	-	-	non-mobilizable	MN058044	3.61208e-4	Klebsiella pneumoniae	AA406	AI454	order	Enterobacterales	order	Enterobacterales	order	Enterobacterales	11254626; 19482926; 15781495; 20851899; 16257053
SRR14085669	L2	SRR14085669:AA364	c5	blaKPC-2	1	23197	0.5614088028624391	e0003740544eb544ed09ef350ae7bcd2	IncU	000210__KF623109_00045	MOBP	NC_003124_00014	-	-	-	-	mobilizable	MK050973	0.0239063	Citrobacter freundii	AA364	AI334	phylum	Pseudomonadota	class	Gammaproteobacteria	phylum	Pseudomonadota	24096417; 18502921; 25389419; 30619542; 20851899
SRR14085669	L2	SRR14085669:AA406	c2	rmpA2, iucA, rmpA, peg-344, iroB	10	199401	0.4990743388672316	94fb629aee6f5efaa8d690989fc1b20c	IncFIB	000107__CP014778_00094	-	-	-	-	-	-	non-mobilizable	MN058044	7.5568e-4	Klebsiella pneumoniae	AA406	AI454	order	Enterobacterales	order	Enterobacterales	order	Enterobacterales	11254626; 19482926; 15781495; 20851899; 16257053
SRR14085670	L2	SRR14085670:AA364	c5	blaKPC-2	1	31436	0.5660389362514315	8a875ab2a4975668377feac32f595aa0	IncU	000210__KF623109_00045	MOBP	NC_003124_00014	-	-	-	-	mobilizable	MK050973	0.0247621	Citrobacter freundii	AA364	AI334	phylum	Pseudomonadota	class	Gammaproteobacteria	phylum	Pseudomonadota	24096417; 18502921; 25389419; 30619542; 20851899
SRR14085670	L2	SRR14085670:AA406	c2	iucA, rmpA2, rmpA, peg-344, iroB	11	198846	0.499321021184139	c2409d43700f1ac162f106da25fea0b1	IncFIB	000107__CP014778_00094	-	-	-	-	-	-	non-mobilizable	MN058044	0.0011089	Klebsiella pneumoniae	AA406	AI454	order	Enterobacterales	order	Enterobacterales	order	Enterobacterales	11254626; 19482926; 15781495; 20851899; 16257053
SRR14085671	L2	SRR14085671:AA364	c5	blaKPC-2	1	28895	0.560477591278768	070fe0ffe958253d76b01ec830ad2758	IncU	000210__KF623109_00045	MOBP	NC_003124_00014	-	-	-	-	mobilizable	MK050973	0.0231524	Citrobacter freundii	AA364	AI334	phylum	Pseudomonadota	class	Gammaproteobacteria	phylum	Pseudomonadota	24096417; 18502921; 25389419; 30619542; 20851899
SRR14085671	L2	SRR14085671:AA406	c2	iucA, rmpA2, rmpA, peg-344, iroB	15	210280	0.49618298825644613	9d080ec347a4237d67df4474757fe7cb	IncFIB	000107__CP014778_00094	-	-	-	-	-	-	non-mobilizable	MN058044	0.00173271	Klebsiella pneumoniae	AA406	AI454	order	Enterobacterales	order	Enterobacterales	order	Enterobacterales	11254626; 19482926; 15781495; 20851899; 16257053
SRR14085672	L2	SRR14085672:AA364	c5	blaKPC-2	1	23175	0.5614239482200647	470afd204dd76cc7581046f9f6459a21	IncU	000210__KF623109_00045	MOBP	NC_003124_00014	-	-	-	-	mobilizable	MK050973	0.0239063	Citrobacter freundii	AA364	AI334	phylum	Pseudomonadota	class	Gammaproteobacteria	phylum	Pseudomonadota	24096417; 18502921; 25389419; 30619542; 20851899
SRR14085672	L2	SRR14085672:AA406	c2	rmpA2, iucA, rmpA, peg-344, iroB	11	199099	0.49951251872028624	37f6bb5d4ede98023b6232a5e45e37b9	IncFIB	000107__CP014778_00094	-	-	-	-	-	-	non-mobilizable	MN058044	0.0011089	Klebsiella pneumoniae	AA406	AI454	order	Enterobacterales	order	Enterobacterales	order	Enterobacterales	11254626; 19482926; 15781495; 20851899; 16257053
SRR14085673	L2	SRR14085673:AA364	c5	blaKPC-2	1	23065	0.5618279569892473	a08dfd352b00b73de02b01f2c21463eb	IncU	000210__KF623109_00045	MOBP	NC_003124_00014	-	-	-	-	mobilizable	MK050973	0.0242917	Citrobacter freundii	AA364	AI334	phylum	Pseudomonadota	class	Gammaproteobacteria	phylum	Pseudomonadota	24096417; 18502921; 25389419; 30619542; 20851899
SRR14085673	L2	SRR14085673:AA406	c2	iucA, rmpA2, iroB, peg-344, rmpA	11	199820	0.4995418654836949	4df79e737126fd10d35ece11b03cb7fe	IncFIB	000107__CP014778_00094	-	-	-	-	-	-	non-mobilizable	MN058044	9.31334e-4	Klebsiella pneumoniae	AA406	AI454	order	Enterobacterales	order	Enterobacterales	order	Enterobacterales	11254626; 19482926; 15781495; 20851899; 16257053
SRR14085674	L2	SRR14085674:AA364	c5	blaKPC-2	1	23211	0.5611563482831416	5bc317b04110287a69297c8cc7164e3e	IncU	000210__KF623109_00045	MOBP	NC_003124_00014	-	-	-	-	mobilizable	MK050973	0.0239063	Citrobacter freundii	AA364	AI334	phylum	Pseudomonadota	class	Gammaproteobacteria	phylum	Pseudomonadota	24096417; 18502921; 25389419; 30619542; 20851899
SRR14085674	L2	SRR14085674:AA406	c2	iucA, rmpA2, rmpA, peg-344, iroB	10	203236	0.4992717467253206	28047bb4746ee902f5a34e335f3987ed	IncFIB	000107__CP014778_00094	-	-	-	-	-	-	non-mobilizable	MN058044	6.31368e-4	Klebsiella pneumoniae	AA406	AI454	order	Enterobacterales	order	Enterobacterales	order	Enterobacterales	11254626; 19482926; 15781495; 20851899; 16257053
SRR14402620	L3	SRR14402620:AA357	c6	blaKPC-3	6	125250	0.5451576846307385	669694b57a10d7d88760531087fb752f	IncFIA,IncFII	AF250878,000129__CP018340	MOBF	CP024544_00079	MPF_F	NC_022609_00081,NC_019389_00080,NC_021654_00016,NC_019165_00034,NC_019155_00032,NC_021502_00150,NC_014312_00116,NC_014312_00118,NC_023332_00154,NC_021502_00131	-	-	conjugative	CP025039	0.0195632	Klebsiella pneumoniae	AA357	AI321	order	Enterobacterales	order	Enterobacterales	order	Enterobacterales	10773089; 25389419; 19897651; 24247128; 20851899; 22511964
SRR14449315	L9	SRR14449315:AA552	c3	blaKPC-2	2	64373	0.5338992376011947	30dee3072539ff0cb5fefa8d8aa79f67	IncN	000153__NC_019087_00001	MOBF	NC_015599_00019	MPF_T	NC_009131_00030,NC_011617_00041,NC_014368_00014,NC_007682_00044,NC_008612_00190,NC_022375_00024	MOBF	NZ_CP016498	conjugative	CP044159	0.00666341	Shigella flexneri	AA552	AI753	class	Gammaproteobacteria	class	Gammaproteobacteria	order	Enterobacterales	23114770; 20851899; 28842132
SRR14449659	L1	SRR14449659:AA357	c6	blaKPC-3	14	181028	0.5333970572797242	527af8a47749d4bc13b1c44feb6cb8f1	IncFIA,IncFII	AF250878,KF954760,000132__HG969996,CP017721_00179	MOBF	MF156708_00148	MPF_F	NC_021654_00004,NC_014312_00128,NC_022609_00081,NC_019389_00080,NC_021502_00131,NC_019389_00080,NC_022609_00081,NC_014312_00128,NC_019389_00068,NC_021502_00131,NC_023905_00125,NC_021502_00150,NC_019155_00032,NC_021502_00150	-	-	conjugative	CP015387	0.00904645	Klebsiella pneumoniae	AA357	AI321	order	Enterobacterales	order	Enterobacterales	order	Enterobacterales	10773089; 25389419; 19897651; 24247128; 20851899; 22511964
SRR14449827	L9	SRR14449827:AA002	c4	blaOXA-48	4	61486	0.5127266813043831	b9151a264680e2e8f4c8f67be4fb9d3c	IncL/M	JN626286	MOBP	NC_004464_00056	MPF_I	NC_004464_00105,NC_004464_00073,NC_005246_00069,NC_019154_00069,NC_004464_00068,NC_004464_00066,NC_019344_00078,NC_019063_00094,NC_005246_00057	-	-	conjugative	CP023251	2.39895e-4	Klebsiella pneumoniae	AA002	AH539	phylum	Pseudomonadota	order	Enterobacterales	phylum	Pseudomonadota	25933288; 22083465; 17698626; 20851899
SRR14450288	L1	SRR14450288:AA357	c6	blaKPC-3	9	165030	0.5357536753566278	1cd08d6d0b85568a030c0d0366b6ac59	IncFIA,IncFII	AF250878,KF954760,000132__HG969996,CP017721_00179	MOBF,MOBF	CP035180_00077,NC_021231_00058	MPF_F	NC_014312_00116,NC_014312_00118,NC_021654_00016,NC_019389_00080,NC_022609_00081,NC_014312_00128,NC_019389_00068,NC_021502_00131,NC_023905_00125,NC_019165_00034	-	-	conjugative	CP010363	0.00666341	Enterobacter hormaechei subsp. oharae	AA357	AI321	order	Enterobacterales	order	Enterobacterales	order	Enterobacterales	10773089; 25389419; 19897651; 24247128; 20851899; 22511964
SRR16761283	L2	SRR16761283:AA406	c2	iucA, rmpA2, iroB, peg-344, rmpA	8	192491	0.5003900602252987	764c156e37e2f2ebc722d1e7c6001e14	IncFIB	000107__CP014778_00094	-	-	-	-	-	-	non-mobilizable	MN058044	0.00136596	Klebsiella pneumoniae	AA406	AI454	order	Enterobacterales	order	Enterobacterales	order	Enterobacterales	11254626; 19482926; 15781495; 20851899; 16257053
SRR17302019	L3	SRR17302019:AA356	c5	blaKPC-2	1	17976	0.565809968847352	dc66df6e337d61f34406e61704324b82	-	-	-	-	-	-	-	-	non-mobilizable	HQ589350	0.00617965	Klebsiella pneumoniae	AA356	AI317	class	Gammaproteobacteria	class	Gammaproteobacteria	-	-	-
SRR17302300	L7	SRR17302300:AA002	c4	blaNDM-1	10	95403	0.5055983058310444	f0afbee5a49c6e4c70f1e9a87bd792d7	IncL/M	AF550415,000562__KT346360_00001	MOBP	NC_004464_00056	MPF_I	NC_005246_00057,NC_019063_00094,NC_019344_00078,NC_004464_00066,NC_004464_00068,NC_019154_00069,NC_005246_00069,NC_004464_00073,NC_004464_00105	-	-	conjugative	NC_019889	0.00734051	Klebsiella pneumoniae	AA002	AH537	phylum	Pseudomonadota	class	Gammaproteobacteria	phylum	Pseudomonadota	25933288; 22083465; 17698626; 20851899
SRR17302311	L3	SRR17302311:AA356	c5	blaKPC-2	1	18021	0.5655069086066256	ec80d51819605325a605e774fb5627ba	-	-	-	-	-	-	-	-	non-mobilizable	HQ589350	0.00617965	Klebsiella pneumoniae	AA356	AI317	class	Gammaproteobacteria	class	Gammaproteobacteria	-	-	-
SRR17302516	L3	SRR17302516:AA356	c5	blaKPC-2	1	27075	0.5807940904893814	612fbcb2b70e1497aae02f94dc1a4cee	-	-	-	-	-	-	-	-	non-mobilizable	HQ589350	0.0110882	Klebsiella pneumoniae	AA356	AI317	class	Gammaproteobacteria	class	Gammaproteobacteria	-	-	-
SRR17303887	L3	SRR17303887:AA356	c5	blaKPC-2	1	18012	0.5655118809682433	e940cfc054f2a62f63d6f9aca6dc61a0	-	-	-	-	-	-	-	-	non-mobilizable	HQ589350	0.00617965	Klebsiella pneumoniae	AA356	AI317	class	Gammaproteobacteria	class	Gammaproteobacteria	-	-	-
SRR17304059	L3	SRR17304059:AA356	c5	blaKPC-2	1	17977	0.5657784947432831	27e6839b86b0c3f87cd09edfb31384c1	-	-	-	-	-	-	-	-	non-mobilizable	HQ589350	0.00617965	Klebsiella pneumoniae	AA356	AI317	class	Gammaproteobacteria	class	Gammaproteobacteria	-	-	-
SRR17721512	L3	SRR17721512:AA356	c5	blaKPC-3	1	13755	0.5901126862958924	ead4d91d5f3ad1d8e116deba39e6dc10	-	-	-	-	-	-	-	-	non-mobilizable	NC_019151	0.00904645	Klebsiella pneumoniae	AA356	AI315	class	Gammaproteobacteria	class	Gammaproteobacteria	-	-	-
SRR18030848	L3	SRR18030848:AA275	c7	blaKPC-2	30	255944	0.5313747648896692	f18b7e37ac6988ca736f96cbf6b0d5c2	IncFIB,IncFII	000107__CP014778_00094,000124__KP125893_00142,000132__HG969996,CP017721_00179	MOBF	MF156708_00148	MPF_F	NC_021654_00004,NC_023332_00154,NC_014312_00118,NC_014312_00116,NC_014312_00116,NC_014312_00118,NC_023332_00154,NC_019389_00068,08-5333_00200,NC_021654_00016,NC_019389_00080,NC_021654_00016,NC_019165_00034,NC_022609_00081	-	-	conjugative	CP014121	0.0124	Klebsiella pneumoniae	AA275	AI074	order	Enterobacterales	order	Enterobacterales	order	Enterobacterales	11254626; 19482926; 15781495; 20851899; 16257053
SRR18030856	L3	SRR18030856:AA275	c7	blaKPC-2	22	249891	0.5295462004594831	040a6a00d041fe94d07c39f2917ec6a5	IncFIB,IncFII	000107__CP014778_00094,000124__KP125893_00142,000132__HG969996,CP017721_00179	MOBF	NC_021231_00058	MPF_F	NC_014312_00116,NC_014312_00118,NC_023332_00154,NC_021654_00004,NC_014312_00128,NC_022609_00081,NC_019389_00080,NC_021654_00016,NC_021502_00131,NC_014312_00116,NC_014312_00118,NC_023332_00154,NC_019389_00068,NC_014312_00128,NC_021502_00131,NC_019155_00032,NZ_CM001063_00039,NC_021654_00016	-	-	conjugative	CP041100	0.0114419	Klebsiella pneumoniae subsp. pneumoniae	AA275	AI074	order	Enterobacterales	order	Enterobacterales	order	Enterobacterales	11254626; 19482926; 15781495; 20851899; 16257053
SRR18030918	L3	SRR18030918:AA356	c5	blaKPC-2	1	18069	0.5654435773977531	a60e8f6ab0d5b07e0011b61c1b5ef35f	-	-	-	-	-	-	-	-	non-mobilizable	HQ589350	0.006248	Klebsiella pneumoniae	AA356	AI317	class	Gammaproteobacteria	class	Gammaproteobacteria	-	-	-
SRR18030933	L3	SRR18030933:AA275	c8	blaKPC-2	36	297844	0.5356501240778114	c5ebd70d3d39b6df277dee26027ea96f	IncFIB,IncFII	000107__CP014778_00094,000124__KP125893_00142,000132__HG969996,CP017721_00179,000759__NC_013950_00034	MOBF	NC_021231_00058	MPF_F	NC_014312_00118,NC_023332_00154,NC_021654_00004,NC_014312_00128,NC_022609_00081,NC_021502_00131,NC_014312_00118,NC_023332_00154,NC_019389_00068,NC_019155_00032,08-5333_00200,NC_014312_00128,NC_019389_00080	-	-	conjugative	CP009777	0.0110007	Klebsiella pneumoniae subsp. pneumoniae	AA275	AI074	order	Enterobacterales	order	Enterobacterales	order	Enterobacterales	11254626; 16940067; 19482926; 15781495; 20851899; 16257053
SRR18030949	L3	SRR18030949:AA275	c8	blaKPC-2	26	282435	0.5318776673927288	164f823303cb750b3e1696d6336b9023	IncFIB,IncFII	000107__CP014778_00094,000124__KP125893_00142,000132__HG969996,CP017721_00179,000759__NC_013950_00034	MOBF	NC_021231_00058	MPF_F	NC_014312_00116,NC_014312_00118,NC_023332_00154,NC_021654_00004,NC_014312_00128,NC_021502_00131,NC_014312_00116,NC_014312_00118,NC_023332_00154,NC_019389_00068,NC_019155_00032,NZ_CM001063_00039,NC_021654_00016,NC_019389_00080,NC_021654_00016	-	-	conjugative	CP041100	0.0100623	Klebsiella pneumoniae subsp. pneumoniae	AA275	AI074	order	Enterobacterales	order	Enterobacterales	order	Enterobacterales	11254626; 16940067; 19482926; 15781495; 20851899; 16257053
SRR18030999	L3	SRR18030999:AA275	c7	blaKPC-2	25	257281	0.5301700845563223	a5d52810e6e2a2a28b68ee83b4ac3a88	IncFIB,IncFII	000107__CP014778_00094,000124__KP125893_00142,000132__HG969996,CP017721_00179	MOBF	NC_021231_00058	MPF_F	NC_014312_00116,NC_014312_00118,NC_023332_00154,NC_021654_00004,NC_014312_00128,NC_022609_00081,NC_021502_00131,NC_019389_00068,NC_023332_00154,NC_014312_00118,NC_014312_00116,NC_019155_00032,08-5333_00200,NC_021654_00016,NC_021654_00016	-	-	conjugative	CP014121	0.0106545	Klebsiella pneumoniae	AA275	AI074	order	Enterobacterales	order	Enterobacterales	order	Enterobacterales	11254626; 19482926; 15781495; 20851899; 16257053
SRR18031014	L3	SRR18031014:AA356	c5	blaKPC-2	1	18056	0.5656845369960124	75d0dded96cef6e2f565203b44b4ed7d	-	-	-	-	-	-	-	-	non-mobilizable	HQ589350	0.00621379	Klebsiella pneumoniae	AA356	AI317	class	Gammaproteobacteria	class	Gammaproteobacteria	-	-	-
SRR18031066	L3	SRR18031066:AA275	c8	blaKPC-2	30	306284	0.534161673224811	3f0fdd8de120045608e3351dbcb18e7f	IncFIB,IncFII	000107__CP014778_00094,000124__KP125893_00142,000132__HG969996,CP017721_00179,000759__NC_013950_00034	MOBF,MOBF	NC_021231_00058,MF156708_00148	MPF_F	NC_014312_00128,NC_021654_00004,NC_023332_00154,NC_014312_00118,NC_014312_00116,NC_021502_00131,NC_014312_00128,NC_019389_00068,NC_023332_00154,NC_014312_00118,NC_014312_00116,NC_021502_00131,NC_019155_00032,08-5333_00200,NC_019389_00080,NC_021654_00016,NC_021654_00016	-	-	conjugative	CP009777	0.0111761	Klebsiella pneumoniae subsp. pneumoniae	AA275	AI074	order	Enterobacterales	order	Enterobacterales	order	Enterobacterales	11254626; 16940067; 19482926; 15781495; 20851899; 16257053
SRR18031095	L3	SRR18031095:AA275	c8	blaKPC-2	25	299421	0.5344109404176145	193547edea6fecea61e79b4041afb25f	IncFIB,IncFII	000107__CP014778_00094,000124__KP125893_00142,000132__HG969996,CP017721_00179,000759__NC_013950_00034	MOBF	NC_021231_00058	MPF_F	NC_014312_00116,NC_014312_00118,NC_023332_00154,NC_021654_00004,NC_014312_00128,NC_022609_00081,NC_021502_00131,NC_019389_00068,NC_023332_00154,NC_014312_00118,NC_014312_00116,NC_019155_00032,08-5333_00200,NC_021654_00016,NC_021654_00016	-	-	conjugative	CP041100	0.0110007	Klebsiella pneumoniae subsp. pneumoniae	AA275	AI074	order	Enterobacterales	order	Enterobacterales	order	Enterobacterales	11254626; 16940067; 19482926; 15781495; 20851899; 16257053
SRR18031108	L3	SRR18031108:AA274	Unassigned	blaKPC-2	4	150829	0.5238218367942292	e6620614da22b794d993ce23393bb981	IncFIB,IncFII	000107__CP014778_00094,000124__KP125893_00142	MOBF,MOBF	CP035180_00077,NC_021231_00058	MPF_F	NC_014312_00116,NC_014312_00118,NC_023332_00154,NC_021654_00004,NC_014312_00128,NC_022609_00081,NC_019389_00080,NC_021654_00016,NC_019165_00034,NC_019155_00032,NC_021502_00131,NC_021502_00150	-	-	conjugative	CP025006	0.00873204	Klebsiella pneumoniae	AA274	AI067	genus	Klebsiella	genus	Klebsiella	-	-	-
SRR18031190	L3	SRR18031190:AA275	c7	blaKPC-2	27	252070	0.5299429827519849	487caa7b9ddda414333e529abf3fd5b1	IncFIB,IncFII	000107__CP014778_00094,000124__KP125893_00142,000132__HG969996,CP017721_00179	MOBF,MOBF	NC_021231_00058,MF156708_00148	MPF_F	NC_014312_00116,NC_014312_00118,NC_023332_00154,NC_019389_00068,NC_014312_00118,NC_023332_00154,NC_021654_00004,NC_014312_00128,NC_021502_00131,NC_019155_00032,08-5333_00200,NC_021654_00016,NC_019389_00080,NC_021654_00016	-	-	conjugative	CP041100	0.0110882	Klebsiella pneumoniae subsp. pneumoniae	AA275	AI074	order	Enterobacterales	order	Enterobacterales	order	Enterobacterales	11254626; 19482926; 15781495; 20851899; 16257053
SRR18031192	L3	SRR18031192:AA275	c8	blaKPC-2	30	297794	0.5356207262517296	1eefb4b76813ac49c947892d5809000a	IncFIB,IncFII	000107__CP014778_00094,000124__KP125893_00142,000132__HG969996,CP017721_00179,000759__NC_013950_00034	MOBF,MOBF	NC_021231_00058,MF156708_00148	MPF_F	NC_014312_00118,NC_023332_00154,NC_021654_00004,NC_019389_00068,NC_023332_00154,NC_014312_00118,NC_019155_00032,08-5333_00200,NC_021654_00016,NC_019389_00080,NC_021654_00016,NC_014312_00128,NC_022609_00081	-	-	conjugative	CP009777	0.0114419	Klebsiella pneumoniae subsp. pneumoniae	AA275	AI074	order	Enterobacterales	order	Enterobacterales	order	Enterobacterales	11254626; 16940067; 19482926; 15781495; 20851899; 16257053
SRR18031226	L3	SRR18031226:AA275	c7	blaKPC-2	38	297446	0.5394845686692537	36121683c5c94b76129fd271d59bfe2a	IncFIB,IncFII	000107__CP014778_00094,000124__KP125893_00142,000132__HG969996,CP017721_00179	MOBF	MF156708_00148	MPF_F	NC_021654_00004,NC_023332_00154,NC_014312_00118,NC_019389_00068,NC_023332_00154,NC_014312_00118,NC_019155_00032,08-5333_00200,NC_021654_00016,NC_019389_00080,NC_021654_00016,NC_022609_00081,NC_014312_00128,NC_019165_00034	-	-	conjugative	CP014121	0.0125875	Klebsiella pneumoniae	AA275	AI074	order	Enterobacterales	order	Enterobacterales	order	Enterobacterales	11254626; 19482926; 15781495; 20851899; 16257053
SRR18031272	L3	SRR18031272:AA275	c7	blaKPC-2	30	247718	0.5319697844456915	d0475661c3e4f1b74a68acb86235110b	IncFIB,IncFII	000107__CP014778_00094,000124__KP125893_00142,000132__HG969996,CP017721_00179	MOBF	NC_021231_00058	MPF_F	NC_014312_00116,NC_014312_00118,NC_023332_00154,NC_021654_00004,NC_019389_00068,NC_023332_00154,NC_014312_00118,NC_019155_00032,08-5333_00200,NC_021654_00016,NC_019389_00080,NC_021654_00016,NC_014312_00128	-	-	conjugative	CP041100	0.0117112	Klebsiella pneumoniae subsp. pneumoniae	AA275	AI074	order	Enterobacterales	order	Enterobacterales	order	Enterobacterales	11254626; 19482926; 15781495; 20851899; 16257053
SRR18031319	L3	SRR18031319:AA275	c7	blaKPC-2	26	239459	0.5268219321148825	86bb7420d290dde6741149565c38c1dd	IncFIB,IncFII	000107__CP014778_00094,000124__KP125893_00142,000132__HG969996,CP017721_00179	MOBF	NC_021231_00058	MPF_F	NC_014312_00116,NC_014312_00118,NC_023332_00154,NC_019389_00068,NC_014312_00128,NC_022609_00081,NC_019389_00080,NC_021654_00016,NC_021502_00131,NC_019155_00032,NZ_CM001063_00039,NC_021654_00004,NC_021654_00016	-	-	conjugative	CP041100	0.0110444	Klebsiella pneumoniae subsp. pneumoniae	AA275	AI074	order	Enterobacterales	order	Enterobacterales	order	Enterobacterales	11254626; 19482926; 15781495; 20851899; 16257053
SRR18031360	L3	SRR18031360:AA275	c7	blaKPC-2	28	248012	0.5316608326746568	a842a9bc1b2a61d01f6ce9254f003f66	IncFIB,IncFII	000107__CP014778_00094,000124__KP125893_00142,000132__HG969996,CP017721_00179	MOBF	NC_021231_00058	MPF_F	NC_021654_00004,NC_023332_00154,NC_014312_00118,NC_014312_00116,NC_019389_00068,NC_023332_00154,NC_014312_00118,NC_019155_00032,08-5333_00200,NC_021654_00016,NC_019389_00080,NC_021654_00016,NC_014312_00128	-	-	conjugative	CP041100	0.0110882	Klebsiella pneumoniae subsp. pneumoniae	AA275	AI074	order	Enterobacterales	order	Enterobacterales	order	Enterobacterales	11254626; 19482926; 15781495; 20851899; 16257053
SRR18031361	L3	SRR18031361:AA274	Unassigned	blaKPC-2	5	151034	0.5237032721109154	633626e88b602cfad07823a520fa9bca	IncFIB,IncFII	000107__CP014778_00094,000124__KP125893_00142	MOBF,MOBF	CP035180_00077,NC_021231_00058	MPF_F	NC_014312_00116,NC_014312_00118,NC_023332_00154,NC_021654_00004,NC_014312_00128,NC_022609_00081,NC_019389_00080,NC_021654_00016,NC_019165_00034,NC_019155_00032,NC_021502_00131,NC_021502_00150	-	-	conjugative	CP025006	0.00877107	Klebsiella pneumoniae	AA274	AI067	genus	Klebsiella	genus	Klebsiella	-	-	-
SRR18031362	L3	SRR18031362:AA274	Unassigned	blaKPC-2	6	150759	0.523537566579773	b7b76be429b62b497596877682d3ca60	IncFIB,IncFII	000107__CP014778_00094,000124__KP125893_00142	MOBF,MOBF	NC_021231_00058,CP035180_00077	MPF_F	NC_019155_00032,NC_019165_00034,NC_021654_00016,NC_019389_00080,NC_022609_00081,NC_014312_00128,NC_021654_00004,NC_023332_00154,NC_014312_00118,NC_014312_00116,NC_021502_00150,NC_021502_00131	-	-	conjugative	CP025006	0.00877107	Klebsiella pneumoniae	AA274	AI067	order	Enterobacterales	order	Enterobacterales	order	Enterobacterales	11254626; 19482926; 15781495; 20851899; 16257053
SRR18031420	L3	SRR18031420:AA275	c7	blaKPC-2	25	255021	0.5302332695384808	0f0b471196e42d5cd8f5b8891be2abf6	IncFIB,IncFII	000107__CP014778_00094,000124__KP125893_00142,000132__HG969996,CP017721_00179	MOBF	NC_021231_00058	MPF_F	NC_014312_00116,NC_014312_00118,NC_023332_00154,NC_019389_00068,NC_021502_00131,NC_014312_00118,NC_023332_00154,NC_021654_00004,NC_019155_00032,08-5333_00200,NC_021654_00016,NC_021654_00016,NC_014312_00128	-	-	conjugative	CP041100	0.0113086	Klebsiella pneumoniae subsp. pneumoniae	AA275	AI074	order	Enterobacterales	order	Enterobacterales	order	Enterobacterales	11254626; 19482926; 15781495; 20851899; 16257053
SRR18031425	L3	SRR18031425:AA275	c8	blaKPC-2	30	301480	0.5334664804376603	9eedbd92d821e7df1610817477cde646	IncFIB,IncFII	000107__CP014778_00094,000124__KP125893_00142,000132__HG969996,CP017721_00179,000759__NC_013950_00034	MOBF	NC_021231_00058	MPF_F	NC_014312_00128,NC_021654_00004,NC_021502_00131,NC_019155_00032,08-5333_00200,NC_014312_00118,NC_014312_00116,NC_019389_00068,NC_014312_00116,NC_014312_00118,NC_021654_00016,NC_022609_00081,NC_019389_00080	-	-	conjugative	CP041100	0.0116661	Klebsiella pneumoniae subsp. pneumoniae	AA275	AI074	order	Enterobacterales	order	Enterobacterales	order	Enterobacterales	11254626; 16940067; 19482926; 15781495; 20851899; 16257053
SRR18031436	L3	SRR18031436:AA275	c7	blaKPC-2	32	277235	0.5322190193411526	f3f126e4c781a0867c414954174d27b7	IncFIB,IncFII	000107__CP014778_00094,000124__KP125893_00142,000132__HG969996,CP017721_00179	MOBF	NC_021231_00058	MPF_F	NC_021654_00004,NC_023332_00154,NC_014312_00118,NC_021502_00131,NC_014312_00118,NC_023332_00154,NC_019389_00068,NC_019155_00032,08-5333_00200,NC_014312_00116,NC_021654_00016,NC_019389_00080,NC_021654_00016,NC_022609_00081,NC_014312_00128,NC_019165_00034	-	-	conjugative	CP041100	0.00904645	Klebsiella pneumoniae subsp. pneumoniae	AA275	AI074	order	Enterobacterales	order	Enterobacterales	order	Enterobacterales	11254626; 19482926; 15781495; 20851899; 16257053
SRR18031474	L3	SRR18031474:AA275	c7	blaKPC-2	32	246579	0.5272562071301378	5412e85d9f52350cdbf0c0452d052436	IncFIB,IncFII	000107__CP014778_00094,000124__KP125893_00142,000132__HG969996,CP017721_00179	MOBF	MF156708_00148	MPF_F	NC_014312_00116,NC_014312_00118,NC_023332_00154,NC_021654_00004,NC_014312_00116,NC_014312_00118,NC_023332_00154,NC_019389_00068,08-5333_00200,NC_021654_00016,NC_021654_00016,NC_019165_00034	-	-	conjugative	CP041100	0.0112643	Klebsiella pneumoniae subsp. pneumoniae	AA275	AI074	order	Enterobacterales	order	Enterobacterales	order	Enterobacterales	11254626; 19482926; 15781495; 20851899; 16257053
SRR18031488	L3	SRR18031488:AA275	c7	blaKPC-2	35	266796	0.5355761692742229	49f7796324c54fa8d03ee2a73246f4f6	IncFIB,IncFII	000107__CP014778_00094,000124__KP125893_00142,000132__HG969996,CP017721_00179	MOBF	MF156708_00148	MPF_F	NC_021654_00004,NC_023332_00154,NC_014312_00118,NC_014312_00118,NC_023332_00154,NC_019389_00068,08-5333_00200,NC_019165_00034,NC_014312_00128	-	-	conjugative	CP014121	0.0097316	Klebsiella pneumoniae	AA275	AI074	order	Enterobacterales	order	Enterobacterales	order	Enterobacterales	11254626; 19482926; 15781495; 20851899; 16257053
SRR18031528	L3	SRR18031528:AA275	c7	blaKPC-2	25	250532	0.531958976897558	6c0a218c66b3bbbff4d3cb328a96e433	IncFIB,IncFII	000107__CP014778_00094,000124__KP125893_00142,000132__HG969996,CP017721_00179	MOBF,MOBF	NC_021231_00058,MF156708_00148	MPF_F	NC_022609_00081,NC_014312_00128,NC_021654_00004,NC_023332_00154,NC_014312_00118,NC_021502_00131,NC_014312_00128,NC_019389_00068,NC_023332_00154,NC_014312_00118,NC_021502_00131,NC_019155_00032,08-5333_00200,NC_021654_00016,NC_019389_00080,NC_021654_00016	-	-	conjugative	CP041100	0.0106545	Klebsiella pneumoniae subsp. pneumoniae	AA275	AI074	order	Enterobacterales	order	Enterobacterales	order	Enterobacterales	11254626; 19482926; 15781495; 20851899; 16257053
SRR18031532	L3	SRR18031532:AA275	c7	blaKPC-2	25	256168	0.5301437200095267	d6848abb53d4d59c4525474d132b71f7	IncFIB,IncFII	000107__CP014778_00094,000124__KP125893_00142,000132__HG969996,CP017721_00179	MOBF	NC_021231_00058	MPF_F	NC_014312_00116,NC_014312_00118,NC_023332_00154,NC_019389_00068,NC_014312_00128,NC_022609_00081,NC_021502_00131,NC_021654_00004,NC_023332_00154,NC_014312_00118,NC_014312_00116,NC_019155_00032,08-5333_00200,NC_021654_00016,NC_021654_00016	-	-	conjugative	CP041100	0.0111761	Klebsiella pneumoniae subsp. pneumoniae	AA275	AI074	order	Enterobacterales	order	Enterobacterales	order	Enterobacterales	11254626; 19482926; 15781495; 20851899; 16257053
SRR18031549	L3	SRR18031549:AA275	c8	blaKPC-2	29	296883	0.5359182284630442	22794aa5f3ac1a38d30c94d36fb23a3b	IncFIB,IncFII	000107__CP014778_00094,000124__KP125893_00142,000132__HG969996,CP017721_00179,000759__NC_013950_00034	MOBF	NC_021231_00058	MPF_F	NC_021654_00004,NC_023332_00154,NC_014312_00118,NC_014312_00116,NC_014312_00128,NC_019389_00068,NC_023332_00154,NC_014312_00118,NC_021502_00131,NC_019155_00032,08-5333_00200,NC_021654_00016,NC_019389_00080,NC_022609_00081	-	-	conjugative	CP041100	0.0118017	Klebsiella pneumoniae subsp. pneumoniae	AA275	AI074	order	Enterobacterales	order	Enterobacterales	order	Enterobacterales	11254626; 16940067; 19482926; 15781495; 20851899; 16257053
SRR18031575	L3	SRR18031575:AA275	c7	blaKPC-2	26	249219	0.530106555896695	6e819deac85d4036238ad151332e37cd	IncFIB,IncFII	000107__CP014778_00094,000124__KP125893_00142,000132__HG969996,CP017721_00179	MOBF	MF156708_00148	MPF_F	NC_014312_00128,NC_021654_00004,NC_023332_00154,NC_014312_00118,NC_014312_00116,NC_021502_00131,NC_019389_00068,NC_023332_00154,NC_014312_00118,NC_019155_00032,08-5333_00200,NC_021654_00016,NC_019389_00080,NC_021654_00016	-	-	conjugative	CP041100	0.0106116	Klebsiella pneumoniae subsp. pneumoniae	AA275	AI074	order	Enterobacterales	order	Enterobacterales	order	Enterobacterales	11254626; 19482926; 15781495; 20851899; 16257053
SRR18031603	L3	SRR18031603:AA275	c7	blaKPC-2	31	245224	0.5288417223053801	5282a4c46adc84ebe1f5ee0b61d8abfc	IncFIB,IncFII	000107__CP014778_00094,000124__KP125893_00142,000132__HG969996,CP017721_00179	MOBF	MF156708_00148	MPF_F	NC_019389_00068,NC_023332_00154,NC_014312_00118,NC_014312_00116,NC_021654_00004,NC_023332_00154,NC_014312_00118,08-5333_00200,NC_021654_00016,NC_021654_00016,NC_014312_00128	-	-	conjugative	CP041100	0.0113974	Klebsiella pneumoniae subsp. pneumoniae	AA275	AI074	order	Enterobacterales	order	Enterobacterales	order	Enterobacterales	11254626; 19482926; 15781495; 20851899; 16257053
SRR18031625	L3	SRR18031625:AA274	Unassigned	blaKPC-2	4	149538	0.52321817865693	65dff0a1446f41eff647b6ae260db919	IncFIB,IncFII	000107__CP014778_00094,000124__KP125893_00142	MOBF,MOBF	NC_021231_00058,CP035180_00077	MPF_F	NC_019155_00032,NC_019165_00034,NC_021654_00016,NC_019389_00080,NC_022609_00081,NC_014312_00128,NC_021654_00004,NC_023332_00154,NC_014312_00118,NC_014312_00116,NC_021502_00150,NC_021502_00131	-	-	conjugative	CP025006	0.00924552	Klebsiella pneumoniae	AA274	AI067	genus	Klebsiella	genus	Klebsiella	-	-	-
SRR18031631	L3	SRR18031631:AA275	c7	blaKPC-2	25	257423	0.5300885093288367	9b2b58d7edc5a14416f0cc56143dfa92	IncFIB,IncFII	000107__CP014778_00094,000124__KP125893_00142,000132__HG969996,CP017721_00179	MOBF,MOBF	NC_021231_00058,MF156708_00148	MPF_F	NC_014312_00116,NC_014312_00118,NC_023332_00154,NC_021654_00004,NC_014312_00128,NC_022609_00081,NC_021502_00131,NC_014312_00116,NC_014312_00118,NC_023332_00154,NC_019389_00068,NC_014312_00128,NC_021502_00131,NC_019155_00032,08-5333_00200,NC_019389_00080,NC_021654_00016,NC_021654_00016	-	-	conjugative	CP041100	0.0107836	Klebsiella pneumoniae subsp. pneumoniae	AA275	AI074	order	Enterobacterales	order	Enterobacterales	order	Enterobacterales	11254626; 19482926; 15781495; 20851899; 16257053
SRR18031648	L3	SRR18031648:AA275	c7	blaKPC-2	25	243862	0.5290522135801253	18c62d5d9ffb19eff6162a4c0da078fc	IncFIB,IncFII	000107__CP014778_00094,000124__KP125893_00142,000132__HG969996,CP017721_00179	MOBF	NC_021231_00058	MPF_F	NC_014312_00116,NC_014312_00118,NC_023332_00154,NC_021654_00004,NC_014312_00128,NC_021502_00131,NC_014312_00128,NC_019389_00068,NC_023332_00154,NC_014312_00118,NC_014312_00116,NC_021502_00131,NC_019155_00032,NZ_CM001063_00039,NC_019389_00080,NC_021654_00016,NC_021654_00016	-	-	conjugative	CP041100	0.010957100000000001	Klebsiella pneumoniae subsp. pneumoniae	AA275	AI074	order	Enterobacterales	order	Enterobacterales	order	Enterobacterales	11254626; 19482926; 15781495; 20851899; 16257053
SRR18031659	L3	SRR18031659:AA275	c7	blaKPC-2	23	252620	0.529793720552718	3480cce7d4d58d0c65f87fe87d059180	IncFIB,IncFII	000107__CP014778_00094,000124__KP125893_00142,000132__HG969996,CP017721_00179	MOBF	NC_021231_00058	MPF_F	NC_021654_00004,NC_023332_00154,NC_014312_00118,NC_014312_00116,NC_014312_00116,NC_014312_00118,NC_023332_00154,NC_019389_00068,NC_019155_00032,08-5333_00200,NC_021654_00016,NC_019389_00080,NC_021654_00016,NC_014312_00128,NC_022609_00081	-	-	conjugative	CP041100	0.0109136	Klebsiella pneumoniae subsp. pneumoniae	AA275	AI074	order	Enterobacterales	order	Enterobacterales	order	Enterobacterales	11254626; 19482926; 15781495; 20851899; 16257053
SRR18031734	L3	SRR18031734:AA275	c7	blaKPC-2	30	248434	0.5314057505414784	cb844e8da421344eeacb645d9271cf95	IncFIB,IncFII	000107__CP014778_00094,000124__KP125893_00142,000132__HG969996,CP017721_00179	MOBF	NC_021231_00058	MPF_F	NC_014312_00118,NC_023332_00154,NC_019389_00068,NC_021502_00131,NC_014312_00118,NC_023332_00154,NC_021654_00004,NC_019155_00032,08-5333_00200,NC_021654_00016,NC_019389_00080,NC_021654_00016,NC_022609_00081	-	-	conjugative	CP041100	0.0110007	Klebsiella pneumoniae subsp. pneumoniae	AA275	AI074	order	Enterobacterales	order	Enterobacterales	order	Enterobacterales	11254626; 19482926; 15781495; 20851899; 16257053
SRR18031771	L3	SRR18031771:AA275	c7	blaKPC-2	24	254066	0.531903586570143	5f7f6a1ec63c299c7ac214e5b9fbce8a	IncFIB,IncFII	000107__CP014778_00094,000124__KP125893_00142,000132__HG969996,CP017721_00179	MOBF	NC_021231_00058	MPF_F	NC_022609_00081,NC_014312_00128,NC_021654_00004,NC_023332_00154,NC_014312_00118,NC_021502_00131,NC_014312_00118,NC_023332_00154,NC_019389_00068,NC_014312_00128,NC_021502_00131,NC_019155_00032,08-5333_00200,NC_021654_00016,NC_021654_00016	-	-	conjugative	CP041100	0.0110444	Klebsiella pneumoniae subsp. pneumoniae	AA275	AI074	order	Enterobacterales	order	Enterobacterales	order	Enterobacterales	11254626; 19482926; 15781495; 20851899; 16257053
SRR18031773	L3	SRR18031773:AA275	c7	blaKPC-2	28	264319	0.5327700440061904	48771719ea55a2262c1fb104f88fdba6	IncFIB,IncFII	000107__CP014778_00094,000124__KP125893_00142,000132__HG969996,CP017721_00179	MOBF,MOBF	NC_021231_00058,MF156708_00148	MPF_F	NC_014312_00128,NC_019389_00068,NC_023332_00154,NC_014312_00118,NC_014312_00116,NC_021502_00131,NC_014312_00118,NC_023332_00154,NC_021654_00004,NC_019155_00032,08-5333_00200,NC_021654_00016,NC_019389_00080,NC_021654_00016	-	-	conjugative	CP041100	0.00940624	Klebsiella pneumoniae subsp. pneumoniae	AA275	AI074	order	Enterobacterales	order	Enterobacterales	order	Enterobacterales	11254626; 19482926; 15781495; 20851899; 16257053
SRR18031788	L3	SRR18031788:AA275	c7	blaKPC-2	24	249347	0.5303508610073766	7f7f342145d55d23dc2b6d6d4ff6a8da	IncFIB,IncFII	000107__CP014778_00094,000124__KP125893_00142,000132__HG969996,CP017721_00179	MOBF	NC_021231_00058	MPF_F	NC_019389_00068,NC_023332_00154,NC_014312_00118,NC_014312_00116,NC_014312_00118,NC_023332_00154,NC_021654_00004,NC_014312_00128,NC_021502_00131,NC_019155_00032,NZ_CM001063_00039,NC_021654_00016,NC_021654_00016	-	-	conjugative	CP041100	0.0105688	Klebsiella pneumoniae subsp. pneumoniae	AA275	AI074	order	Enterobacterales	order	Enterobacterales	order	Enterobacterales	11254626; 19482926; 15781495; 20851899; 16257053
SRR18031796	L3	SRR18031796:AA275	c7	blaKPC-2	27	249323	0.5316516632166755	cb7c879f804c9f597f3f38ba7473ac8c	IncFIB,IncFII	000107__CP014778_00094,000124__KP125893_00142,000132__HG969996,CP017721_00179	MOBF,MOBF	NC_021231_00058,MF156708_00148	MPF_F	NC_014312_00116,NC_014312_00118,NC_023332_00154,NC_021654_00004,NC_021502_00131,NC_014312_00118,NC_023332_00154,NC_019389_00068,NC_019155_00032,08-5333_00200,NC_021654_00016,NC_019389_00080,NC_021654_00016,NC_022609_00081,NC_014312_00128	-	-	conjugative	CP041100	0.0110007	Klebsiella pneumoniae subsp. pneumoniae	AA275	AI074	order	Enterobacterales	order	Enterobacterales	order	Enterobacterales	11254626; 19482926; 15781495; 20851899; 16257053
SRR18031798	L3	SRR18031798:AA275	c8	blaKPC-2	33	305111	0.5359182870446273	dba03627b0d361a6ab4d281dc77031c1	IncFIB,IncFII	000107__CP014778_00094,000124__KP125893_00142,000132__HG969996,CP017721_00179,000759__NC_013950_00034	MOBF,MOBF	NC_021231_00058,MF156708_00148	MPF_F	NC_014312_00128,NC_021654_00004,NC_023332_00154,NC_014312_00118,NC_021502_00131,NC_014312_00118,NC_023332_00154,NC_019389_00068,NC_019155_00032,08-5333_00200,NC_021654_00016,NC_019389_00080,NC_021654_00016,NC_014312_00128	-	-	conjugative	CP009777	0.0112643	Klebsiella pneumoniae subsp. pneumoniae	AA275	AI074	order	Enterobacterales	order	Enterobacterales	order	Enterobacterales	11254626; 16940067; 19482926; 15781495; 20851899; 16257053
SRR18031816	L3	SRR18031816:AA275	c8	blaKPC-2	32	286939	0.5321554055938206	92bf300fe814ddcc542ba7ae5c2d0137	IncFIB,IncFII	000107__CP014778_00094,000124__KP125893_00142,000132__HG969996,CP017721_00179,000759__NC_013950_00034	MOBF	NC_021231_00058	MPF_F	NC_014312_00116,NC_014312_00118,NC_023332_00154,NC_019389_00068,NC_014312_00118,NC_023332_00154,NC_021654_00004,NC_019155_00032,08-5333_00200,NC_021654_00016	-	-	conjugative	CP009777	0.0106974	Klebsiella pneumoniae subsp. pneumoniae	AA275	AI074	order	Enterobacterales	order	Enterobacterales	order	Enterobacterales	11254626; 16940067; 19482926; 15781495; 20851899; 16257053
SRR18031893	L3	SRR18031893:AA275	c7	blaKPC-2	28	253612	0.5291899843431416	b4cc4b8fbe154c8437fc7f38bba2eed2	IncFIB,IncFII	000107__CP014778_00094,000124__KP125893_00142,000132__HG969996,CP017721_00179	MOBF	MF156708_00148	MPF_F	NC_014312_00116,NC_014312_00118,NC_023332_00154,NC_019389_00068,NC_014312_00128,NC_022609_00081,NC_021502_00131,NC_014312_00118,NC_023332_00154,NC_021654_00004,NC_019155_00032,08-5333_00200,NC_019389_00080,NC_021654_00016,NC_021654_00016	-	-	conjugative	CP041100	0.0110444	Klebsiella pneumoniae subsp. pneumoniae	AA275	AI074	order	Enterobacterales	order	Enterobacterales	order	Enterobacterales	11254626; 19482926; 15781495; 20851899; 16257053
SRR18031914	L3	SRR18031914:AA275	c7	blaKPC-2	29	240742	0.5274577341604377	229ca0d6bf8c233d34d7b9ef4dff6bed	IncFIB,IncFII	000107__CP014778_00094,000124__KP125893_00142,000132__HG969996,CP017721_00179	MOBF	NC_021231_00058	MPF_F	NC_014312_00116,NC_014312_00118,NC_023332_00154,NC_019389_00068,NC_014312_00128,NC_022609_00081,NC_019389_00080,NC_021654_00016,NC_021502_00131,NC_021654_00004,NC_014312_00128,NC_022609_00081,NC_019389_00080,NC_021654_00016,NC_021502_00131,NC_019155_00032,NZ_CM001063_00039	-	-	conjugative	CP041100	0.0124467	Klebsiella pneumoniae subsp. pneumoniae	AA275	AI074	order	Enterobacterales	order	Enterobacterales	order	Enterobacterales	11254626; 19482926; 15781495; 20851899; 16257053
SRR18031917	L3	SRR18031917:AA275	c7	blaKPC-2	21	241379	0.5303351138110649	373b54a20a1a8bc8ab05bba9b3f95e60	IncFIB,IncFII	000107__CP014778_00094,000124__KP125893_00142,000132__HG969996,CP017721_00179	MOBF	MF156708_00148	MPF_F	NC_021654_00016,NC_019389_00080,NC_022609_00081,NC_014312_00128,NC_021654_00004,NC_023332_00154,NC_014312_00118,NC_014312_00116,NC_021502_00131,NC_014312_00118,NC_023332_00154,NC_019389_00068,NC_019155_00032,08-5333_00200,NC_021654_00016	-	-	conjugative	CP041100	0.0106545	Klebsiella pneumoniae subsp. pneumoniae	AA275	AI074	order	Enterobacterales	order	Enterobacterales	order	Enterobacterales	11254626; 19482926; 15781495; 20851899; 16257053
SRR18031918	L3	SRR18031918:AA275	c7	blaKPC-2	27	249085	0.5293045220722584	5cb6600be84252f1fde3f7614257546e	IncFIB,IncFII	000107__CP014778_00094,000124__KP125893_00142,000132__HG969996,CP017721_00179	MOBF	NC_021231_00058	MPF_F	NC_014312_00116,NC_014312_00118,NC_023332_00154,NC_021654_00004,NC_014312_00128,NC_021502_00131,NC_014312_00116,NC_014312_00118,NC_023332_00154,NC_019389_00068,NC_014312_00128,NC_021502_00131,NC_019155_00032,NZ_CM001063_00039,NC_019389_00080,NC_021654_00016,NC_021654_00016	-	-	conjugative	CP014121	0.0111761	Klebsiella pneumoniae	AA275	AI074	order	Enterobacterales	order	Enterobacterales	order	Enterobacterales	11254626; 19482926; 15781495; 20851899; 16257053
SRR18032044	L3	SRR18032044:AA356	c5	blaKPC-2	1	18096	0.565263041556145	fae81d103608b4adcf022e149f1ae442	-	-	-	-	-	-	-	-	non-mobilizable	HQ589350	0.00617965	Klebsiella pneumoniae	AA356	AI317	class	Gammaproteobacteria	class	Gammaproteobacteria	-	-	-
SRR18032057	L3	SRR18032057:AA275	c8	blaKPC-2	31	304731	0.5340788247187176	a06ec90a9ac94b52cf2f7346a78b415e	IncFIB,IncFII	000107__CP014778_00094,000124__KP125893_00142,000132__HG969996,CP017721_00179,000759__NC_013950_00034	MOBF	NC_021231_00058	MPF_F	NC_014312_00116,NC_014312_00118,NC_023332_00154,NC_019389_00068,NC_022609_00081,NC_014312_00128,NC_021654_00004,NC_023332_00154,NC_014312_00118,NC_021502_00131,NC_019155_00032,08-5333_00200,NC_021654_00016,NC_021654_00016	-	-	conjugative	CP041100	0.0115313	Klebsiella pneumoniae subsp. pneumoniae	AA275	AI074	order	Enterobacterales	order	Enterobacterales	order	Enterobacterales	11254626; 16940067; 19482926; 15781495; 20851899; 16257053
SRR18032075	L3	SRR18032075:AA275	c7	blaKPC-2	27	247438	0.5294238924351268	c87196d8bd0c9e43716ffd3259b3b8ae	IncFIB,IncFII	000107__CP014778_00094,000124__KP125893_00142,000132__HG969996,CP017721_00179	MOBF	MF156708_00148	MPF_F	NC_021654_00004,NC_023332_00154,NC_014312_00118,NC_014312_00116,NC_014312_00118,NC_023332_00154,NC_019389_00068,NC_014312_00128,NC_021502_00131,08-5333_00200,NC_019165_00034,NC_021654_00016,NC_022609_00081,NC_014312_00128	-	-	conjugative	CP041100	0.0109136	Klebsiella pneumoniae subsp. pneumoniae	AA275	AI074	order	Enterobacterales	order	Enterobacterales	order	Enterobacterales	11254626; 19482926; 15781495; 20851899; 16257053
SRR18032085	L3	SRR18032085:AA274	Unassigned	blaKPC-2	5	151130	0.5237348472817744	118dff385b5b1259ec5b483719933316	IncFIB,IncFII	000107__CP014778_00094,000124__KP125893_00142	MOBF,MOBF	NC_021231_00058,CP035180_00077	MPF_F	NC_019155_00032,NC_019165_00034,NC_021654_00016,NC_019389_00080,NC_022609_00081,NC_014312_00128,NC_021654_00004,NC_023332_00154,NC_014312_00118,NC_014312_00116,NC_021502_00150,NC_021502_00131	-	-	conjugative	CP025006	0.00873204	Klebsiella pneumoniae	AA274	AI067	genus	Klebsiella	genus	Klebsiella	-	-	-
SRR18032101	L3	SRR18032101:AA275	c7	blaKPC-2	28	250948	0.5321897306927378	aeccdbab738717d7abb2b12b28bc9f3f	IncFIB,IncFII	000107__CP014778_00094,000124__KP125893_00142,000132__HG969996,CP017721_00179	MOBF	NC_021231_00058	MPF_F	NC_014312_00116,NC_014312_00118,NC_023332_00154,NC_021654_00004,NC_014312_00128,NC_021502_00131,NC_019389_00068,NC_023332_00154,NC_014312_00118,NC_019155_00032,08-5333_00200,NC_021654_00016,NC_019389_00080,NC_022609_00081,NC_021654_00016	-	-	conjugative	CP041100	0.0109136	Klebsiella pneumoniae subsp. pneumoniae	AA275	AI074	order	Enterobacterales	order	Enterobacterales	order	Enterobacterales	11254626; 19482926; 15781495; 20851899; 16257053
SRR18032107	L3	SRR18032107:AA275	c7	blaKPC-2	27	258638	0.532014865633085	475089cc842acdf4093a0c78da4e5ef7	IncFIB,IncFII	000107__CP014778_00094,000124__KP125893_00142,000132__HG969996,CP017721_00179	MOBF	NC_021231_00058	MPF_F	NC_022609_00081,NC_014312_00128,NC_019389_00068,NC_023332_00154,NC_014312_00118,NC_021502_00131,NC_014312_00118,NC_023332_00154,NC_021654_00004,NC_019155_00032,08-5333_00200,NC_021654_00016,NC_019389_00080,NC_021654_00016	-	-	conjugative	CP041100	0.0108702	Klebsiella pneumoniae subsp. pneumoniae	AA275	AI074	order	Enterobacterales	order	Enterobacterales	order	Enterobacterales	11254626; 19482926; 15781495; 20851899; 16257053
SRR18032108	L3	SRR18032108:AA275	c7	blaKPC-2	25	249721	0.5317328719390575	be5f669103f66fa09d376978b0a48976	IncFIB,IncFII	000107__CP014778_00094,000124__KP125893_00142,000132__HG969996,CP017721_00179	MOBF	NC_021231_00058	MPF_F	NC_021654_00004,NC_023332_00154,NC_014312_00118,NC_014312_00116,NC_021502_00131,NC_019389_00068,NC_023332_00154,NC_014312_00118,NC_019155_00032,08-5333_00200,NC_021654_00016,NC_019389_00080,NC_022609_00081,NC_014312_00128	-	-	conjugative	CP041100	0.010957100000000001	Klebsiella pneumoniae subsp. pneumoniae	AA275	AI074	order	Enterobacterales	order	Enterobacterales	order	Enterobacterales	11254626; 19482926; 15781495; 20851899; 16257053
SRR18032175	L3	SRR18032175:AA356	c5	blaKPC-2	2	20528	0.5647683538753836	c6551685109647ec388ec07c71827db1	-	-	-	-	-	-	-	-	non-mobilizable	HQ589350	0.00442466	Klebsiella pneumoniae	AA356	AI317	class	Gammaproteobacteria	class	Gammaproteobacteria	-	-	-
SRR18032190	L3	SRR18032190:AA275	c7	blaKPC-2	25	248288	0.5283032549145987	fc88a7685a469f38796a87d03696b5c8	IncFIB,IncFII	000107__CP014778_00094,000124__KP125893_00142,000132__HG969996,CP017721_00179	MOBF	MF156708_00148	MPF_F	NC_021654_00004,NC_023332_00154,NC_014312_00118,NC_014312_00116,NC_014312_00116,NC_014312_00118,NC_023332_00154,NC_019389_00068,NC_019155_00032,08-5333_00200,NC_021654_00016,NC_019389_00080,NC_022609_00081,NC_021654_00016	-	-	conjugative	CP041100	0.0117564	Klebsiella pneumoniae subsp. pneumoniae	AA275	AI074	order	Enterobacterales	order	Enterobacterales	order	Enterobacterales	11254626; 19482926; 15781495; 20851899; 16257053
SRR18032235	L3	SRR18032235:AA275	c7	blaKPC-2	36	272534	0.5343286759227656	bc60f9f7077707f6befa9a46fd85dd4c	IncFIB,IncFII	000107__CP014778_00094,000124__KP125893_00142,000132__HG969996,CP017721_00179	MOBF	MF156708_00148	MPF_F	NC_021654_00004,NC_023332_00154,NC_014312_00118,NC_014312_00116,NC_019389_00068,NC_023332_00154,NC_014312_00118,08-5333_00200,NC_021654_00016,NC_021654_00016	-	-	conjugative	CP014121	0.0101878	Klebsiella pneumoniae	AA275	AI074	order	Enterobacterales	order	Enterobacterales	order	Enterobacterales	11254626; 19482926; 15781495; 20851899; 16257053
SRR18032237	L3	SRR18032237:AA275	c7	blaKPC-2	25	250508	0.5313913609377683	aef5233d1b3ce5b8a9b4943ee14e5aa5	IncFIB,IncFII	000107__CP014778_00094,000124__KP125893_00142,000132__HG969996,CP017721_00179	MOBF	NC_021231_00058	MPF_F	NC_014312_00116,NC_014312_00118,NC_023332_00154,NC_021654_00004,NC_014312_00118,NC_023332_00154,NC_019389_00068,NC_021502_00131,NC_019155_00032,08-5333_00200,NC_021654_00016,NC_019389_00080,NC_021654_00016	-	-	conjugative	CP041100	0.0111761	Klebsiella pneumoniae subsp. pneumoniae	AA275	AI074	order	Enterobacterales	order	Enterobacterales	order	Enterobacterales	11254626; 19482926; 15781495; 20851899; 16257053
SRR18032241	L3	SRR18032241:AA275	c8	blaKPC-2	32	302922	0.5352754356194412	0c4ebc780d05da8bf601a7f20469f8cf	IncFIB,IncFII	000107__CP014778_00094,000124__KP125893_00142,000132__HG969996,CP017721_00179,000759__NC_013950_00034	MOBF	NC_021231_00058	MPF_F	NC_014312_00128,NC_021654_00004,NC_023332_00154,NC_014312_00118,NC_021502_00131,NC_014312_00128,NC_019389_00068,NC_023332_00154,NC_014312_00118,NC_021502_00131,NC_019155_00032,08-5333_00200,NC_014312_00116,NC_021654_00016,NC_019389_00080,NC_021654_00016	-	-	conjugative	CP009777	0.0116661	Klebsiella pneumoniae subsp. pneumoniae	AA275	AI074	order	Enterobacterales	order	Enterobacterales	order	Enterobacterales	11254626; 16940067; 19482926; 15781495; 20851899; 16257053
SRR18032254	L3	SRR18032254:AA275	c7	blaKPC-2	28	244913	0.5312642927147991	4c4cd4980ce51d37e063b4f473d018fc	IncFIB,IncFII	000107__CP014778_00094,000124__KP125893_00142,000132__HG969996,CP017721_00179	MOBF	MF156708_00148	MPF_F	NC_021654_00004,NC_023332_00154,NC_014312_00118,NC_014312_00116,NC_021502_00131,NC_019389_00068,NC_023332_00154,NC_014312_00118,08-5333_00200,NC_021654_00016,NC_019389_00080,NC_021654_00016,NC_014312_00128,NC_022609_00081	-	-	conjugative	CP041100	0.0110444	Klebsiella pneumoniae subsp. pneumoniae	AA275	AI074	order	Enterobacterales	order	Enterobacterales	order	Enterobacterales	11254626; 19482926; 15781495; 20851899; 16257053
SRR18032265	L3	SRR18032265:AA275	c8	blaKPC-2	33	291572	0.533867780842218	c28a49caf697da7a3eacd5e04ad86eb6	IncFIB,IncFII	000107__CP014778_00094,000124__KP125893_00142,000132__HG969996,CP017721_00179,000759__NC_013950_00034	MOBF,MOBF	NC_021231_00058,MF156708_00148	MPF_F	NC_014312_00118,NC_023332_00154,NC_021654_00004,NC_014312_00128,NC_021502_00131,NC_019389_00068,NC_023332_00154,NC_014312_00118,08-5333_00200,NC_019389_00080,NC_021654_00016,NC_021654_00016,NC_014312_00128	-	-	conjugative	CP041100	0.0101878	Klebsiella pneumoniae subsp. pneumoniae	AA275	AI074	order	Enterobacterales	order	Enterobacterales	order	Enterobacterales	11254626; 16940067; 19482926; 15781495; 20851899; 16257053
SRR18032272	L3	SRR18032272:AA275	c7	blaKPC-2	25	249631	0.5315340943238229	df4381870a24bd649c361ed7f241087f	IncFIB,IncFII	000107__CP014778_00094,000124__KP125893_00142,000132__HG969996,CP017721_00179	MOBF,MOBF	NC_021231_00058,MF156708_00148	MPF_F	NC_014312_00116,NC_014312_00118,NC_023332_00154,NC_019389_00068,NC_014312_00128,NC_021502_00131,NC_014312_00118,NC_023332_00154,NC_021654_00004,NC_019155_00032,08-5333_00200,NC_021654_00016,NC_019389_00080,NC_021654_00016	-	-	conjugative	CP041100	0.0109136	Klebsiella pneumoniae subsp. pneumoniae	AA275	AI074	order	Enterobacterales	order	Enterobacterales	order	Enterobacterales	11254626; 19482926; 15781495; 20851899; 16257053
SRR18032328	L3	SRR18032328:AA275	c8	blaKPC-2	27	298625	0.5358430263722127	b8cf3d2fa37bafd4be4d7cc198658cac	IncFIB,IncFII	000107__CP014778_00094,000124__KP125893_00142,000132__HG969996,CP017721_00179,000759__NC_013950_00034	MOBF	NC_021231_00058	MPF_F	NC_014312_00116,NC_014312_00118,NC_023332_00154,NC_021654_00004,NC_014312_00128,NC_022609_00081,NC_019389_00080,NC_021654_00016,NC_021502_00131,NC_014312_00118,NC_023332_00154,NC_019389_00068,NC_014312_00128,NC_021502_00131,NC_019155_00032,08-5333_00200,NC_021654_00016	-	-	conjugative	CP041100	0.0115761	Klebsiella pneumoniae subsp. pneumoniae	AA275	AI074	order	Enterobacterales	order	Enterobacterales	order	Enterobacterales	11254626; 16940067; 19482926; 15781495; 20851899; 16257053
SRR18032361	L3	SRR18032361:AA275	c7	blaKPC-2	34	239326	0.5301205322812531	4d9b4d5f8be2d6125b201eb483169ee9	IncFIB,IncFII	000107__CP014778_00094,000124__KP125893_00142,000132__HG969996,CP017721_00179	MOBF	MF156708_00148	MPF_F	NC_014312_00118,NC_023332_00154,NC_021654_00004,NC_019389_00068,NC_023332_00154,NC_014312_00118,08-5333_00200,NC_021654_00016,NC_022609_00081	-	-	conjugative	CP041100	0.0113086	Klebsiella pneumoniae subsp. pneumoniae	AA275	AI074	order	Enterobacterales	order	Enterobacterales	order	Enterobacterales	11254626; 19482926; 15781495; 20851899; 16257053
SRR18032457	L3	SRR18032457:AA275	c7	blaKPC-2	29	271288	0.5332863879190524	8771341e7ec812bdf7c6c1566f1b86f1	IncFIB,IncFII	000107__CP014778_00094,000124__KP125893_00142,000132__HG969996,CP017721_00179	MOBF	MF156708_00148	MPF_F	NC_014312_00118,NC_023332_00154,NC_021654_00004,NC_014312_00128,NC_022609_00081,NC_021502_00131,NC_014312_00118,NC_023332_00154,NC_019389_00068,NC_014312_00128,NC_021502_00131,NC_019155_00032,08-5333_00200,NC_021654_00016,NC_014312_00116,NC_021654_00016	-	-	conjugative	CP041100	0.00873204	Klebsiella pneumoniae subsp. pneumoniae	AA275	AI074	order	Enterobacterales	order	Enterobacterales	order	Enterobacterales	11254626; 19482926; 15781495; 20851899; 16257053
SRR18217280	L7	SRR18217280:AD982	Unassigned	blaOXA-48	1	6428	0.4783758556316117	a64fdac39c844b28fa618ec682cbf1ce	-	-	-	-	-	-	-	-	non-mobilizable	CP020846	0.0391011	Klebsiella pneumoniae	AD982	-	genus	Klebsiella	genus	Klebsiella	-	-	-
SRR19370575	L2	SRR19370575:AA406	c2	iroB, peg-344, rmpA, rmpA2, iucA	10	202682	0.49887481863853056	099b41be01e817b0e1486e2f3f23befa	IncFIB	000107__CP014778_00094	-	-	-	-	-	-	non-mobilizable	MN058044	4.83446e-4	Klebsiella pneumoniae	AA406	AI454	order	Enterobacterales	order	Enterobacterales	order	Enterobacterales	11254626; 19482926; 15781495; 20851899; 16257053
SRR21237091	L2	SRR21237091:AA406	c2	peg-344, iroB, iucA, rmpA2	24	215837	0.5023640661938534	6f9c807593d91212c70c33d4ac7d1864	IncFIB	000107__CP014778_00094	-	-	-	-	-	-	non-mobilizable	MN058044	0.00363721	Klebsiella pneumoniae	AA406	AI454	order	Enterobacterales	order	Enterobacterales	order	Enterobacterales	11254626; 19482926; 15781495; 20851899; 16257053
SRR22007359	L1	SRR22007359:AA860	c5	blaNDM-1	7	170577	0.5240027203864825	5901bea6452745beef68743c7352ac72	IncC	000092__CP025470	MOBH,MOBH	NC_012690_00071,NC_012885_00072	MPF_F	NC_023291_00077,NC_012885_00091,NC_016974_00085,NC_012885_00083,NC_014170_00023,NC_009140_00071,NC_012885_00088,NC_012885_00167,NC_008612_00190	MOBH	JQ319772	conjugative	CP044075	0.00823165	Providencia stuartii	AA860	AJ274	phylum	Pseudomonadota	class	Gammaproteobacteria	phylum	Pseudomonadota	23800906; 20138094; 19482926; 24567731; 28842132; 20851899; 22290972; 19949054
SRR22324425	L1	SRR22324425:AA860	c5	blaNDM-50	5	150512	0.5237987668757308	d22f6a03b026122d2a9e6617016507e7	IncC	000092__CP025470	MOBH,MOBH	NC_012885_00072,NC_012690_00071	MPF_F	NC_009140_00071,NC_014170_00023,NC_012885_00083,NC_016974_00085,NC_012885_00091,NC_023291_00077,NC_012885_00088,NC_012885_00167	MOBH	JQ319772	conjugative	NC_022652	0.00698112	Klebsiella pneumoniae	AA860	AJ275	phylum	Pseudomonadota	class	Gammaproteobacteria	phylum	Pseudomonadota	23800906; 20138094; 19482926; 24567731; 28842132; 20851899; 22290972; 19949054
SRR22566335	L1	SRR22566335:AA860	c5	blaNDM-50	6	150193	0.5235419066580547	44146e3f79f0e71eebf49d63ef6792b9	IncC	000092__CP025470	MOBH,MOBH	NC_012885_00072,NC_012690_00071	MPF_F	NC_009140_00071,NC_014170_00023,NC_012885_00083,NC_016974_00085,NC_012885_00091,NC_023291_00077,NC_012885_00088,NC_012885_00167	MOBH	JQ319772	conjugative	NC_022652	0.00687462	Klebsiella pneumoniae	AA860	AJ275	phylum	Pseudomonadota	class	Gammaproteobacteria	phylum	Pseudomonadota	23800906; 20138094; 19482926; 24567731; 28842132; 20851899; 22290972; 19949054
SRR23078131	L9	SRR23078131:AB978	c5	blaKPC-3	3	50136	0.491104196585288	157d75455a0ef7ef643f1e4db7083b36	pKPC_CAV1151-like	000687__KX348146_00033,KU302809_00001	MOBC,MOBP,MOBP	CP008826_00025,NC_021293_00005,NC_001848_00006	-	-	MOBP	HQ328804	mobilizable	CP011608	0.00268639	Citrobacter freundii	AB978	AK975	multi-phylla	Actinomycetota,Bacillota,Pseudomonadota	multi-phylla	Actinomycetota,Bacillota,Pseudomonadota	order	Enterobacterales	20008783
SRR23301033	L9	SRR23301033:AD548	c5	blaKPC-2	5	48267	0.5699249989640741	3aa4712aad398dcffafe6316fbde7aea	-	-	-	-	-	-	-	-	non-mobilizable	KY930324	0.0492808	Klebsiella pneumoniae	AD548	-	genus	Klebsiella	genus	Klebsiella	-	-	-
SRR23301048	L9	SRR23301048:AB978	c5	blaKPC-2	2	44963	0.4838867513288704	455bf907323557a24d0ba662e86d97cb	pKPC_CAV1151-like	000687__KX348146_00033	MOBC	CP008826_00025	-	-	-	-	mobilizable	CP011608	1.67546e-4	Citrobacter freundii	AB978	AK975	order	Enterobacterales	order	Enterobacterales	-	-	-
SRR23455341	L6	SRR23455341:AA038	c5	blaNDM-7	3	46847	0.46502988898377456	d2c868f4e0e83e988f2c8b80ecc9445b	IncX3	000221__NC_025130_00012	MOBP	NC_020552_00059	MPF_T	NC_023277_00163,NC_019157_00029,NC_019157_00030,NC_019083_00030,NC_017624_00009	-	-	conjugative	KX447767	0.00590877	Escherichia coli	AA038	AH615	order	Enterobacterales	order	Enterobacterales	family	Enterobacteriaceae	26842776; 22470007
SRR23455341	L6	SRR23455341:AA406	c0	iucA, rmpA2	7	145166	0.5056596234266385	c9ec70e6a5686d85a9dafe35e14ab2ff	IncFIB,IncHI1B	000107__CP014778_00094,JN420336	-	-	-	-	-	-	non-mobilizable	CP033955	0.0113086	Klebsiella pneumoniae	AA406	AI453	order	Enterobacterales	order	Enterobacterales	order	Enterobacterales	18606786; 11254626; 19482926; 15781495; 20851899; 16257053
SRR23629369	L9	SRR23629369:AA552	c3	blaKPC-2	2	71003	0.5430993145855075	05be67ad365dbb1cc5d85bbc8c15a94f	IncN	000153__NC_019087_00001	MOBF	NC_015599_00019	MPF_T	NC_022375_00024,NC_008612_00190,NC_007682_00044,NC_014368_00014,NC_011617_00041,NC_009131_00030	MOBF	NZ_CP016498	conjugative	KY271413	0.0083078	Klebsiella pneumoniae	AA552	AI756	class	Gammaproteobacteria	class	Gammaproteobacteria	order	Enterobacterales	23114770; 20851899; 28842132
SRR24076101	L1	SRR24076101:AA019	c6	blaNDM-1	1	33810	0.5400769003253475	c35a949d1913a47301a6796b8e9a7a3f	IncFIB	000097__NC_025166_00051	-	-	-	-	-	-	non-mobilizable	NC_021656	0.0175349	Klebsiella pneumoniae	AA019	AH564	order	Enterobacterales	order	Enterobacterales	order	Enterobacterales	11254626; 19482926; 15781495; 20851899; 16257053
SRR24636367	L1	SRR24636367:AA356	c5	blaKPC-3	2	24894	0.5587514562326759	67b2f1b49d8559131d28408ae24e45b3	ColRNAI	000003__NC_002119_00001	MOBC	NC_009793_00003	-	-	-	-	mobilizable	CP020075	0.00470559	Klebsiella pneumoniae	AA356	AI318	class	Gammaproteobacteria	class	Gammaproteobacteria	genus	Klebsiella	23800906; 24777092
SRR24951851	L6	SRR24951851:AA406	c0	iucA, rmpA2, iroB, peg-344, rmpA	7	224538	0.5031710119625535	4d94ae480953f869e820e81a9447a04f	IncFIB,IncHI1B	000107__CP014778_00094,JN420336	-	-	-	-	-	-	non-mobilizable	KY070306	0.00296902	Klebsiella pneumoniae	AA406	AI454	genus	Klebsiella	genus	Klebsiella	-	-	-
SRR24951869	L6	SRR24951869:AA406	c0	rmpA2, iucA, iroB, peg-344, rmpA	5	224021	0.5032586958074423	4ea43eab0bf323e3d9f654d923628621	IncFIB,IncHI1B	000107__CP014778_00094,JN420336	-	-	-	-	-	-	non-mobilizable	KY070306	0.00302611	Klebsiella pneumoniae	AA406	AI454	genus	Klebsiella	genus	Klebsiella	-	-	-
SRR24951871	L6	SRR24951871:AA406	c0	iucA, rmpA2, iroB, peg-344, rmpA	10	184056	0.49891336238277895	99ce696af0b985ab4484c99a43031cfc	IncFIB,IncHI1B	000107__CP014778_00094,JN420336	-	-	-	-	-	-	non-mobilizable	KY070306	0.00900687	Klebsiella pneumoniae	AA406	AI454	order	Enterobacterales	order	Enterobacterales	order	Enterobacterales	18606786; 11254626; 19482926; 15781495; 20851899; 16257053
SRR25391698	L2	SRR25391698:AA038	c5	blaNDM-1	3	52209	0.4890344576605566	c6770bb29359665401e1b6cc7e7ff7b1	IncX3	000221__NC_025130_00012	MOBP	NC_020552_00059	MPF_T	NC_017624_00009,NC_019083_00030,NC_019157_00030,NC_019157_00029,NC_023277_00163	-	-	conjugative	NC_019162	7.80658e-4	Klebsiella pneumoniae	AA038	AH618	order	Enterobacterales	order	Enterobacterales	family	Enterobacteriaceae	26842776; 22470007
SRR25391698	L2	SRR25391698:AA406	c2	iucA, rmpA2, iroB, peg-344, rmpA	13	207547	0.4994458846090836	0d6c59ba542e6735a3cce4d4a0487a9d	IncFIB	000107__CP014778_00094	-	-	-	-	-	-	non-mobilizable	MN058044	7.30741e-4	Klebsiella pneumoniae	AA406	AI454	order	Enterobacterales	order	Enterobacterales	order	Enterobacterales	11254626; 19482926; 15781495; 20851899; 16257053
SRR25787982	L3	SRR25787982:AA860	c5	blaNDM-1	12	154499	0.5221823783755793	7fcce075088fb316be771cd727b38bc4	IncC	000092__CP025470	MOBH,MOBH	NC_012885_00072,NC_012690_00071	MPF_F	NC_009140_00071,NC_014170_00023,NC_012885_00083,NC_016974_00085,NC_012885_00091,NC_023291_00077,NC_012885_00167,NC_012885_00088	MOBH	JQ319772	conjugative	CP019053	0.00108342	Escherichia coli	AA860	AJ266	phylum	Pseudomonadota	class	Gammaproteobacteria	phylum	Pseudomonadota	23800906; 20138094; 19482926; 24567731; 28842132; 20851899; 22290972; 19949054
SRR26177937	L1	SRR26177937:AB978	c5	blaKPC-3	4	60038	0.4915720043972151	de891ef948c639c19d6af98529c82596	ColRNAI	000003__NC_002119_00001,000687__KX348146_00033	MOBC,MOBC	CP008826_00025,NC_009793_00003	-	-	-	-	mobilizable	CP019010	0.00322742	Escherichia coli	AB978	AK977	order	Enterobacterales	order	Enterobacterales	genus	Klebsiella	23800906; 24777092
SRR26412242	L2	SRR26412242:AA406	c2	iroB, peg-344, rmpA, rmpA2, iucA	8	201511	0.49875418168101093	e16b4db0eb35b2c8bea3e3297268e2eb	IncFIB	000107__CP014778_00094	-	-	-	-	-	-	non-mobilizable	MN058044	3.61208e-4	Klebsiella pneumoniae	AA406	AI454	order	Enterobacterales	order	Enterobacterales	order	Enterobacterales	11254626; 19482926; 15781495; 20851899; 16257053
SRR26892557	L1	SRR26892557:AA860	c5	blaNDM-50	6	151297	0.5236949437125273	fd71e9d65c233f477d971ab39a6cbaac	IncC	000092__CP025470	MOBH,MOBH	NC_012690_00071,NC_012885_00072	MPF_F	NC_023291_00077,NC_012885_00091,NC_016974_00085,NC_012885_00083,NC_014170_00023,NC_009140_00071,NC_012885_00088,NC_012885_00167	MOBH	JQ319772	conjugative	NC_022652	0.00712406	Klebsiella pneumoniae	AA860	AJ275	phylum	Pseudomonadota	class	Gammaproteobacteria	phylum	Pseudomonadota	23800906; 20138094; 19482926; 24567731; 28842132; 20851899; 22290972; 19949054
SRR27158795	L2	SRR27158795:AA406	c2	iucA, rmpA2, iroB	10	195537	0.5029406650505794	f09c23dce46070437aa6a23ae519ae19	IncFIB	000107__CP014778_00094	-	-	-	-	-	-	non-mobilizable	MN058044	0.00121124	Klebsiella pneumoniae	AA406	AI454	order	Enterobacterales	order	Enterobacterales	order	Enterobacterales	11254626; 19482926; 15781495; 20851899; 16257053
SRR27195163	L6	SRR27195163:AA406	c0	iucA, rmpA2, iroB, peg-344, rmpA	9	216210	0.5054194210957269	95720a372554d2e117c2207f6c701159	IncFIB,IncHI1B	000107__CP014778_00094,JN420336	-	-	-	-	-	-	non-mobilizable	CP026587	0.00322742	Klebsiella pneumoniae	AA406	AI454	genus	Klebsiella	genus	Klebsiella	-	-	-
SRR27411008	L1	SRR27411008:AA860	c5	blaNDM-1	9	178128	0.5261990713968908	f4d268c7568baed24aa538d2cd50c4a3	IncC	000092__CP025470	MOBH,MOBH	NC_012885_00072,NC_012690_00071	MPF_F	NC_009140_00071,NC_014170_00023,NC_012885_00083,NC_016974_00085,NC_012885_00091,NC_023291_00077,NC_012885_00088,NC_012885_00167,NC_008612_00190	MOBH	JQ319772	conjugative	KY887593	0.00811798	Citrobacter freundii	AA860	AJ274	phylum	Pseudomonadota	class	Gammaproteobacteria	phylum	Pseudomonadota	23800906; 20138094; 19482926; 24567731; 28842132; 20851899; 22290972; 19949054
SRR27411010	L1	SRR27411010:AA860	c5	blaNDM-1	7	170637	0.5240174416560196	152e90d8c29518b0d01f9fe974a50804	IncC	000092__CP025470	MOBH,MOBH	NC_012885_00072,NC_012690_00071	MPF_F	NC_009140_00071,NC_014170_00023,NC_012885_00083,NC_016974_00085,NC_012885_00091,NC_023291_00077,NC_012885_00088,NC_012885_00167,NC_008612_00190	MOBH	JQ319772	conjugative	CP044075	0.00823165	Providencia stuartii	AA860	AJ274	phylum	Pseudomonadota	class	Gammaproteobacteria	phylum	Pseudomonadota	23800906; 20138094; 19482926; 24567731; 28842132; 20851899; 22290972; 19949054
SRR28531313	L1	SRR28531313:AA860	c5	blaNDM-1	9	178122	0.5261969996406756	515e04ba39bba64ce77f53cb63d3ee86	IncC	000092__CP025470	MOBH,MOBH	NC_012885_00072,NC_012690_00071	MPF_F	NC_009140_00071,NC_014170_00023,NC_012885_00083,NC_016974_00085,NC_012885_00091,NC_023291_00077,NC_012885_00088,NC_012885_00167,NC_008612_00190	MOBH	JQ319772	conjugative	KY887593	0.00811798	Citrobacter freundii	AA860	AJ274	phylum	Pseudomonadota	class	Gammaproteobacteria	phylum	Pseudomonadota	23800906; 20138094; 19482926; 24567731; 28842132; 20851899; 22290972; 19949054
SRR28743707	L2	SRR28743707:AA406	c2	iucA, rmpA2, rmpA, peg-344, iroB	8	200485	0.4989299557515502	9e8d0af07558ba07482bc303e9a67a66	IncFIB	000107__CP014778_00094	-	-	-	-	-	-	non-mobilizable	MN058044	3.36872e-4	Klebsiella pneumoniae	AA406	AI454	order	Enterobacterales	order	Enterobacterales	order	Enterobacterales	11254626; 19482926; 15781495; 20851899; 16257053
SRR28812944	L1	SRR28812944:AA860	c5	blaNDM-50	6	151212	0.5237386663492253	82921dfa094b753558743264067159bc	IncC	000092__CP025470	MOBH,MOBH	NC_012885_00072,NC_012690_00071	MPF_F	NC_009140_00071,NC_014170_00023,NC_012885_00083,NC_016974_00085,NC_012885_00091,NC_023291_00077,NC_012885_00088,NC_012885_00167	MOBH	JQ319772	conjugative	NC_022652	0.00712406	Klebsiella pneumoniae	AA860	AJ275	phylum	Pseudomonadota	class	Gammaproteobacteria	phylum	Pseudomonadota	23800906; 20138094; 19482926; 24567731; 28842132; 20851899; 22290972; 19949054
SRR28876216	L9	SRR28876216:AA552	c3	blaVIM-1	3	49336	0.5137644435434827	a8b667e4c1668a21d6a7839c4335ce30	IncN	000155__CP018649	MOBF	NC_015599_00019	MPF_T	NC_009131_00030,NC_011617_00041,NC_014368_00014,NC_007682_00044,NC_008612_00190,NC_022375_00024	MOBF	NZ_CP014320	conjugative	KT345946	0.00331442	Enterobacter cloacae	AA552	AI755	class	Gammaproteobacteria	class	Gammaproteobacteria	order	Enterobacterales	23114770; 20851899; 28842132
SRR29060676	L1	SRR29060676:AD548	c5	blaKPC-3	1	26596	0.5475465313028764	5cea02d3a2c0fcf3e919b15a5ea12fa7	-	-	-	-	-	-	-	-	non-mobilizable	KY930324	0.0164427	Klebsiella pneumoniae	AD548	AN140	genus	Klebsiella	genus	Klebsiella	-	-	-
SRR29468029	L1	SRR29468029:AB158	c3	blaKPC-3	2	24586	0.5231839258114374	ee2e94ce75cc74eff50a3485709933ba	IncN	000153__NC_019087_00001	MOBF	NC_015599_00019	MPF_T	NC_022375_00024	MOBF	NZ_CP016498	conjugative	LS998788	0.0154006	Escherichia coli	AB158	AJ772	class	Gammaproteobacteria	class	Gammaproteobacteria	order	Enterobacterales	23114770; 20851899; 28842132
SRR8198917	L1	SRR8198917:AA357	c6	blaKPC-3	7	137173	0.5396290788207506	13e13d7024a9f35815ae6c94b473b037	IncFIA,IncFII	AF250878,KF954760	MOBF,MOBF	NC_021231_00058,CP035180_00077	MPF_F	NC_023905_00125,NC_019165_00034,NC_021654_00016,NC_019389_00080,NC_022609_00081,NC_014312_00128,NC_019389_00068,NC_023332_00154,NC_014312_00118,NC_014312_00116,NC_021502_00150,NC_021502_00131	-	-	conjugative	CP010363	3.85581e-4	Enterobacter hormaechei subsp. oharae	AA357	AI321	order	Enterobacterales	order	Enterobacterales	order	Enterobacterales	10773089; 25389419; 19897651; 24247128; 20851899; 22511964
kpn402	L2	kpn402:AA406	c1	rmpA2, iucA, iroB, peg-344, rmpA	14	264676	0.503183149145178	ac956c38f23c30586718ec6898059a17	IncFIB	000107__CP014778_00094	MOBF,MOBF	NC_021231_00058,CP035180_00077	MPF_F	NC_014312_00141,NC_019165_00034,NC_021654_00016,NC_019389_00080,NC_022609_00081,NC_014312_00128,NC_019389_00068,NC_023332_00154,NC_014312_00118,NC_014312_00116,NC_021502_00150,NC_021502_00131	-	-	conjugative	CP041024	0.00655869	Klebsiella pneumoniae	AA406	AI454	order	Enterobacterales	order	Enterobacterales	order	Enterobacterales	11254626; 19482926; 15781495; 20851899; 16257053
kpn44	L6	kpn44:AA406	c0	iroB, peg-344, rmpA, iucA, rmpA2	1	236148	0.5016811491098803	77c5ee235df1b5ca0f18ab5de87a01b5	IncFIB,IncHI1B	000107__CP014778_00094,JN420336	-	-	-	-	-	-	non-mobilizable	KY070306	0.00229842	Klebsiella pneumoniae	AA406	AI454	genus	Klebsiella	genus	Klebsiella	-	-	-
kpn567	L2	kpn567:AA406	c2	iucA, rmpA2, iroB, peg-344, rmpA	12	214373	0.49808271834152806	7cc7857bd3801315aaed9e9aa6b1fa8c	IncFIB	000107__CP014778_00094	-	-	-	-	-	-	non-mobilizable	MN058044	0.00149601	Klebsiella pneumoniae	AA406	AI454	order	Enterobacterales	order	Enterobacterales	order	Enterobacterales	11254626; 19482926; 15781495; 20851899; 16257053
kpn976	L2	kpn976:AA406	c2	rmpA, peg-344, iroB, iucA, rmpA2	1	203714	0.4994992980354811	3e351119b747ff4337fba0815fbe4e42	IncFIB	000107__CP014778_00094	-	-	-	-	-	-	non-mobilizable	MN058044	2.8831e-4	Klebsiella pneumoniae	AA406	AI454	order	Enterobacterales	order	Enterobacterales	order	Enterobacterales	11254626; 19482926; 15781495; 20851899; 16257053

## Sheet: Table S4
Table S4. Lineage-specific SNPs as identified by Scoary.
LINEAGE	LOCUS_TAG	STRAND	NT_POS	AA_POS	EFFECT	GENE	PRODUCT
L1	QDF61_01085	-	435/936	145/311	missense_variant c.435C>A p.Ser145Arg		sugar kinase
L1	QDF61_15220	-	1235/1359	412/452	missense_variant c.1235C>G p.Ala412Gly	chbC	PTS N,N'-diacetylchitobiose transporter subunit IIC
L1	QDF61_26275	+	1375/1635	459/544	missense_variant c.1375G>A p.Glu459Lys		carbohydrate porin
L1	QDF61_15370	+	587/642	196/213	missense_variant c.587C>T p.Ala196Val	pncA	bifunctional nicotinamidase/pyrazinamidase
L1	QDF61_04750	+	475/2160	159/719	missense_variant c.475C>T p.Arg159Cys	aas	bifunctional acyl-ACP--phospholipid O-acyltransferase/long-chain-fatty-acid--ACP ligase
L1	QDF61_09930	-	1384/1551	462/516	missense_variant c.1384G>A p.Ala462Thr	nhaB	sodium/proton antiporter NhaB
L1	QDF61_00810	-	428/1170	143/389	missense_variant c.428C>T p.Thr143Met		O-antigen ligase family protein
L1	QDF61_12560	+	1123/1191	375/396	missense_variant c.1123T>C p.Phe375Leu		cytochrome c biogenesis protein/redoxin
L1	QDF61_06745	-	870/1464	290/487	missense_variant c.870C>A p.Asn290Lys	bepA	beta-barrel assembly-enhancing protease
L1	QDF61_11440	-	548/684	183/227	missense_variant c.548A>G p.His183Arg		CatA-like O-acetyltransferase, family 1
L1	QDF61_05605	-	28/273	10/90	missense_variant c.28T>C p.Cys10Arg		HypC/HybG/HupF family hydrogenase formation chaperone
L1	QDF61_18435	+	976/1284	326/427	missense_variant c.976T>G p.Phe326Val		putative acyl-CoA thioester hydrolase
L1	QDF61_06620	+	158/621	53/206	missense_variant c.158C>T p.Ala53Val		YfgM family protein
L1	QDF61_11030	+	235/1017	79/338	missense_variant c.235C>A p.Gln79Lys	dmpG	4-hydroxy-2-oxovalerate aldolase
L1	QDF61_00725	-	89/1017	30/338	missense_variant c.89C>T p.Ala30Val		SMP-30/gluconolactonase/LRE family protein
L1	QDF61_16750	-	332/1284	111/427	missense_variant c.332C>T p.Ala111Val	efeB	iron uptake transporter deferrochelatase/peroxidase subunit
L1	QDF61_07690	-	271/630	91/209	missense_variant c.271C>A p.Leu91Met	yfcG	GSH-dependent disulfide bond oxidoreductase
L1	QDF61_05675	-	778/1443	260/480	missense_variant c.778G>A p.Ala260Thr	ascF	PTS cellobiose/arbutin/salicin transporter subunit IIBC
L1	QDF61_04855	+	438/1254	146/417	missense_variant c.438C>G p.Asn146Lys	amiC	N-acetylmuramoyl-L-alanine amidase AmiC
L1	QDF61_24725	-	241/999	81/332	missense_variant c.241G>A p.Ala81Thr	dusA	tRNA dihydrouridine(20/20a) synthase DusA
L1	QDF61_26090	+	277/507	93/168	missense_variant c.277G>T p.Asp93Tyr	mobB	molybdopterin-guanine dinucleotide biosynthesis protein MobB
L1	QDF61_14850	+	467/855	156/284	missense_variant c.467C>A p.Pro156Gln		LysR substrate-binding domain-containing protein
L1	QDF61_18805	+	745/2049	249/682	missense_variant c.745G>A p.Ala249Thr	kdpB	potassium-transporting ATPase subunit KdpB
L1	QDF61_21905	-	1219/1599	407/532	missense_variant c.1219G>A p.Gly407Ser	cueO	multicopper oxidase CueO
L1	QDF61_01275	-	842/930	281/309	missense_variant c.842A>T p.Glu281Val		sugar kinase
L1	QDF61_05275	+	1262/1341	421/446	missense_variant c.1262C>T p.Ala421Val	gudD	glucarate dehydratase
L1	QDF61_19190	+	448/1503	150/500	missense_variant c.448G>T p.Ala150Ser		sugar ABC transporter ATP-binding protein
L1	QDF61_01270	+	212/1503	71/500	missense_variant c.212G>A p.Ser71Asn		pitrilysin family protein
L1	QDF61_06430	+	2996/3888	999/1295	missense_variant c.2996C>A p.Pro999Gln	purL	phosphoribosylformylglycinamidine synthase
L1	QDF61_18545	+	1298/1473	433/490	missense_variant c.1298A>C p.Asp433Ala	modF	molybdate ABC transporter ATP-binding protein ModF
L1	QDF61_13260	+	1614/2502	538/833	stop_gained c.1614C>A p.Tyr538*		fimbrial biogenesis outer membrane usher protein
L1	QDF61_06475	+	1652/3276	551/1091	missense_variant c.1652C>T p.Ala551Val		DUF5107 domain-containing protein
L1	QDF61_25855	+	610/831	204/276	missense_variant c.610C>T p.His204Tyr	rhaD	rhamnulose-1-phosphate aldolase
L1	QDF61_24775	-	10/498	4/165	missense_variant c.10C>A p.Pro4Thr	ubiC	chorismate lyase
L1	QDF61_02645	-	157/273	53/90	missense_variant c.157G>A p.Ala53Thr	sfsB	DNA-binding transcriptional regulator SfsB
L1	QDF61_18325	-	205/489	69/162	missense_variant c.205A>G p.Thr69Ala	moaC	cyclic pyranopterin monophosphate synthase MoaC
L2	QDF61_21000	+	301/753	101/250	missense_variant c.301T>G p.Ser101Ala		amino acid ABC transporter permease
L2	QDF61_13330	-	322/756	108/251	missense_variant c.322G>T p.Gly108Trp		VOC family protein
L2	QDF61_09795	+	343/1749	115/582	missense_variant c.343C>T p.Leu115Phe	ftsI	peptidoglycan glycosyltransferase FtsI
L2	QDF61_10075	+	589/1287	197/428	missense_variant c.589C>T p.Arg197Cys	livM	high-affinity branched-chain amino acid ABC transporter permease LivM
L2	QDF61_07595	+	451/690	151/229	missense_variant c.451A>C p.Lys151Gln	dedD	cell division protein DedD
L2	QDF61_23050	+	637/1242	213/413	missense_variant c.637C>T p.Arg213Cys	mdtM	multidrug efflux MFS transporter MdtM
L2	QDF61_11600	-	796/1098	266/365	missense_variant c.796A>G p.Ile266Val		alkene reductase
L2	QDF61_01750	+	613/774	205/257	missense_variant c.613C>T p.Arg205Trp	bioH	pimeloyl-ACP methyl ester esterase BioH
L2	QDF61_13880	+	1054/1656	352/551	missense_variant c.1054A>T p.Met352Leu	mdcA	malonate decarboxylase subunit alpha
L2	QDF61_01245	+	2017/2346	673/781	missense_variant c.2017T>C p.Tyr673His	bcsB	cellulose biosynthesis cyclic di-GMP-binding regulatory protein BcsB
L2	QDF61_02410	+	959/1446	320/481	missense_variant c.959A>G p.Tyr320Cys	tldD	metalloprotease TldD
L2	QDF61_00125	-	790/1329	264/442	missense_variant c.790C>T p.Arg264Cys	dsdA	D-serine ammonia-lyase
L2	QDF61_02565	-	130/489	44/162	missense_variant c.130A>G p.Ser44Gly	ptsN	PTS IIA-like nitrogen regulatory protein PtsN
L2	QDF61_04120	+	235/1197	79/398	missense_variant c.235C>T p.Arg79Cys		FAD-dependent oxidoreductase
L2	QDF61_00360	-	511/3108	171/1035	missense_variant c.511G>A p.Glu171Lys	eefB	multidrug efflux RND transporter permease subunit EefB
L2	QDF61_09880	+	362/1686	121/561	missense_variant c.362G>T p.Gly121Val	fadD	long-chain-fatty-acid--CoA ligase FadD
L2	QDF61_06590	+	707/2325	236/774	missense_variant c.707C>T p.Ala236Val	pbpC	peptidoglycan glycosyltransferase PbpC
L2	QDF61_17525	-	265/1128	89/375	missense_variant c.265C>T p.Leu89Phe	rlmC	23S rRNA (uracil(747)-C(5))-methyltransferase RlmC
L2	QDF61_06985	+	520/876	174/291	missense_variant c.520A>C p.Ser174Arg	cysW	sulfate/thiosulfate ABC transporter permease CysW
L2	QDF61_16990	+	995/1203	332/400	missense_variant c.995T>A p.Leu332Gln	rlmI	23S rRNA (cytosine(1962)-C(5))-methyltransferase RlmI
L2	QDF61_13295	-	368/1380	123/459	missense_variant c.368T>A p.Phe123Tyr		nucleobase:cation symporter-2 family protein
L2	QDF61_14130	+	1497/1560	499/519	missense_variant c.1497G>T p.Gln499His		YdgA family protein
L2	QDF61_21960	-	122/285	41/94	missense_variant c.122C>T p.Ala41Val		hypothetical protein
L2	QDF61_23825	-	1645/3777	549/1258	missense_variant c.1645G>A p.Asp549Asn	tamB	autotransporter assembly complex protein TamB
L2	QDF61_03820	+	581/2332	194/776	missense_variant c.581C>T p.Ala194Val		YgiQ family radical SAM protein
L2	QDF61_09965	-	1018/1734	340/577	missense_variant c.1018G>A p.Gly340Ser		potassium/proton antiporter
L2	QDF61_21715	-	101/2208	34/735	missense_variant c.101C>A p.Ala34Glu	fhuA	ferrichrome porin FhuA
L2	QDF61_11970	-	524/1434	175/477	missense_variant c.524G>A p.Gly175Asp		aldehyde dehydrogenase
L2	QDF61_06525	+	485/492	162/163	missense_variant c.485G>A p.Arg162His	iscR	Fe-S cluster assembly transcriptional regulator IscR
L2	QDF61_13555	+	1022/1197	341/398	missense_variant c.1022T>A p.Leu341Gln	ydeE	efflux MFS transporter YdeE
L2	QDF61_15130	+	431/678	144/225	missense_variant c.431T>C p.Leu144Pro	ybiX	PKHD-type hydroxylase YbiX
L2	QDF61_01735	-	620/1317	207/438	missense_variant c.620G>A p.Gly207Asp	gntT	gluconate transporter
L2	QDF61_24750	-	898/1317	300/438	missense_variant c.898G>A p.Ala300Thr	dinF	MATE family efflux transporter DinF
L3	QDF61_03935	-	995/1149	332/382	missense_variant c.995T>G p.Leu332Arg		PLP-dependent aspartate aminotransferase family protein
L3	QDF61_13190	+	271/1533	91/510	missense_variant c.271A>G p.Thr91Ala		PTS transporter subunit EIIC
L3	QDF61_05320	+	608/672	203/223	missense_variant c.608A>G p.Asp203Gly	queE	7-carboxy-7-deazaguanine synthase QueE
L3	QDF61_11280	-	371/771	124/256	missense_variant c.371C>T p.Pro124Leu		3-hydroxybutyrate dehydrogenase
L3	QDF61_03935	-	1041/1149	347/382	missense_variant c.1041G>T p.Glu347Asp		PLP-dependent aspartate aminotransferase family protein
L3	QDF61_12165	-	3146/3741	1049/1246	missense_variant c.3146C>A p.Pro1049Gln		nitrate reductase subunit alpha
L3	QDF61_24150	+	248/534	83/177	missense_variant c.248G>A p.Arg83His		lipocalin family protein
L3	QDF61_07120	+	2030/2172	677/723	missense_variant c.2030T>C p.Ile677Thr		EAL domain-containing protein
L3	QDF61_24335	+	869/918	290/305	missense_variant c.869C>T p.Ala290Val	cbpA	curved DNA-binding protein
L4	QDF61_06660	-	1508/1869	503/622	missense_variant c.1508A>G p.Lys503Arg		sulfatase-like hydrolase/transferase
L4	QDF61_05645	+	373/543	125/180	missense_variant c.373G>A p.Ala125Thr		formate hydrogenlyase complex iron-sulfur subunit
L4	QDF61_17045	+	288/447	96/148	missense_variant c.288C>A p.Phe96Leu		YccF domain-containing protein
L4	QDF61_12115	-	895/1569	299/522	missense_variant c.895G>C p.Gly299Arg		family 78 glycoside hydrolase catalytic domain
L4	QDF61_20945	+	94/1389	32/462	missense_variant c.94C>T p.Leu32Phe		ethanolamine ammonia-lyase subunit EutB
L4	QDF61_14150	-	457/1029	153/342	missense_variant c.457G>A p.Val153Met		CorA family divalent cation transporter
L4	QDF61_01340	+	1358/2043	453/680	missense_variant c.1358A>G p.Asn453Ser	prlC	oligopeptidase A
L4	QDF61_13485	-	199/987	67/328	missense_variant c.199A>G p.Ser67Gly		D-threonate 4-phosphate dehydrogenase
L4	QDF61_01255	+	2728/3480	910/1159	missense_variant c.2728G>A p.Gly910Arg	bcsC	cellulose synthase complex outer membrane protein BcsC
L4	QDF61_03040	+	278/411	93/136	missense_variant c.278T>A p.Leu93Gln		Spy/CpxP family protein refolding chaperone
L4	QDF61_20325	-	82/1233	28/410	missense_variant c.82G>T p.Gly28Trp		maltodextrin ABC transporter substrate-binding protein
L4	QDF61_06250	-	302/738	101/245	missense_variant c.302C>T p.Thr101Ile	bamD	outer membrane protein assembly factor BamD
L4	QDF61_17095	-	1324/1638	442/545	missense_variant c.1324A>C p.Ser442Arg	pqiB	intermembrane transport protein PqiB
L4	QDF61_12020	-	1374/1707	458/568	missense_variant c.1374C>G p.Asp458Glu		amidohydrolase
L4	QDF61_14960	+	971/1935	324/644	missense_variant c.971G>T p.Gly324Val		exoribonuclease II
L4	QDF61_18455	+	1663/3066	555/1021	missense_variant c.1663T>C p.Ser555Pro		efflux RND transporter permease subunit
L4	QDF61_19370	-	3388/3882	1130/1293	missense_variant c.3388C>T p.His1130Tyr	entF	enterobactin non-ribosomal peptide synthetase EntF
L4	QDF61_11970	-	485/1434	162/477	missense_variant c.485C>T p.Ala162Val		aldehyde dehydrogenase
L4	QDF61_18085	+	2293/2433	765/810	missense_variant c.2293G>A p.Asp765Asn		formate C-acetyltransferase/glycerol dehydratase family glycyl radical enzyme
L4	QDF61_06825	+	1355/1983	452/660	missense_variant c.1355A>T p.Gln452Leu	aegA	formate-dependent uric acid utilization protein AegA
L4	QDF61_02580	-	85/726	29/241	missense_variant c.85G>A p.Gly29Ser	lptB	LPS export ABC transporter ATP-binding protein
L4	QDF61_01420	+	206/1140	69/379	missense_variant c.206G>A p.Gly69Asp	arnB	UDP-4-amino-4-deoxy-L-arabinose aminotransferase
L4	QDF61_11535	+	512/636	171/211	missense_variant c.512T>A p.Leu171Gln		riboflavin synthase
L4	QDF61_03995	-	344/1137	115/378	missense_variant c.344G>A p.Arg115His	hemW	radical SAM family heme chaperone HemW
L4	QDF61_15215	-	236/348	79/115	missense_variant c.236G>A p.Gly79Glu	chbA	PTS N,N'-diacetylchitobiose transporter subunit IIA
L4	QDF61_18440	-	1063/2688	355/895	missense_variant c.1063C>T p.Arg355Trp		cation-transporting P-type ATPase
L4	QDF61_01630	+	134/1038	45/345	missense_variant c.134C>T p.Ala45Val		oxidoreductase
L4	QDF61_11285	-	1301/1395	434/464	missense_variant c.1301G>C p.Arg434Pro		GntP family permease
L4	QDF61_16645	+	137/1227	46/408	missense_variant c.137G>T p.Gly46Val	mdtG	multidrug efflux MFS transporter MdtG
L4	QDF61_05190	+	77/1407	26/468	missense_variant c.77C>T p.Ala26Val		LLM class flavin-dependent oxidoreductase
L4	QDF61_14025	+	1061/1446	354/481	missense_variant c.1061G>A p.Gly354Asp		M20 family metallopeptidase
L4	QDF61_15470	-	278/420	93/139	missense_variant c.278A>G p.Glu93Gly		translesion error-prone DNA polymerase V autoproteolytic subunit
L4	QDF61_12365	-	832/915	278/304	missense_variant c.832C>G p.Leu278Val		SDR family oxidoreductase
L4	QDF61_05105	-	424/1206	142/401	missense_variant c.424C>T p.Leu142Phe	csdA	cysteine desulfurase CsdA
L4	QDF61_12170	-	602/1383	201/460	missense_variant c.602C>T p.Thr201Ile		NarK family nitrate/nitrite MFS transporter
L4	QDF61_01850	+	899/1245	300/414	missense_variant c.899A>G p.Lys300Arg	hofQ	DNA uptake porin HofQ
L4	QDF61_20355	+	1405/1428	469/475	missense_variant c.1405A>G p.Thr469Ala		PLP-dependent aminotransferase family protein
L4	QDF61_02830	-	134/1104	45/367	missense_variant c.134A>G p.Glu45Gly		acyl carrier protein
L4	QDF61_21835	+	524/882	175/293	missense_variant c.524C>T p.Ala175Val	gluQRS	tRNA glutamyl-Q(34) synthetase GluQRS
L4	QDF61_07000	-	203/396	68/131	missense_variant c.203T>C p.Val68Ala		DUF4440 domain-containing protein
L4	QDF61_11045	-	317/1581	106/526	missense_variant c.317T>C p.Leu106Pro		rhodanese homology domain-containing protein
L4	QDF61_21490	+	125/408	42/135	missense_variant c.125C>T p.Pro42Leu	rcsF	Rcs stress response system protein RcsF
L4	QDF61_04675	-	1138/1287	380/428	missense_variant c.1138C>G p.Pro380Ala		ABC transporter substrate-binding protein
L4	QDF61_12185	-	726/891	242/296	missense_variant c.726G>T p.Glu242Asp		IclR family transcriptional regulator C-terminal domain-containing protein
L4	QDF61_21415	-	631/771	211/256	missense_variant c.631C>T p.Arg211Cys		methyltransferase domain-containing protein
L4	QDF61_17210	-	97/552	33/183	missense_variant c.97C>T p.Leu33Phe		YcbK family protein
L4	QDF61_00740	-	253/1215	85/404	missense_variant c.253G>A p.Val85Met	coaBC	bifunctional phosphopantothenoylcysteine decarboxylase/phosphopantothenate--cysteine ligase CoaBC
L4	QDF61_05180	+	722/1173	241/390	missense_variant c.722C>A p.Thr241Lys	ssuD	FMNH2-dependent alkanesulfonate monooxygenase
L4	QDF61_18345	+	1510/1641	504/546	missense_variant c.1510C>A p.Gln504Lys	eptA	phosphoethanolamine transferase EptA
L5	QDF61_09630	-	540/906	180/301	missense_variant c.540G>T p.Met180Ile		MurR/RpiR family transcriptional regulator
L5	QDF61_14915	+	1622/1644	541/547	missense_variant c.1622C>T p.Thr541Ile	sapA	peptide ABC transporter substrate-binding protein SapA
L5	QDF61_02440	-	11/267	4/88	missense_variant c.11C>T p.Ala4Val	yhcN-B	DUF1471 family stress response protein YhcN-B
L5	QDF61_10995	-	1045/1059	349/352	missense_variant c.1045C>T p.Pro349Ser		ABC transporter substrate-binding protein
L5	QDF61_01685	+	1204/2448	402/815	missense_variant c.1204A>C p.Asn402His	glgP	glycogen phosphorylase
L5	QDF61_01280	+	121/2052	41/683	missense_variant c.121A>C p.Lys41Gln		AsmA family protein
L5	QDF61_14140	+	676/1593	226/530	missense_variant c.676A>C p.Ile226Leu	malX	maltose/glucose-specific PTS transporter subunit IIBC
L5	QDF61_15230	-	85/321	29/106	missense_variant c.85A>C p.Lys29Gln	chbB	PTS N,N'-diacetylchitobiose transporter subunit IIB
L5	QDF61_11045	-	325/1581	109/526	missense_variant c.325G>A p.Asp109Asn		rhodanese homology domain-containing protein
L5	QDF61_24275	+	1508/2088	503/695	missense_variant c.1508A>T p.His503Leu		DUF1176 domain-containing protein
L5	QDF61_00125	-	483/1329	161/442	missense_variant c.483C>A p.Phe161Leu	dsdA	D-serine ammonia-lyase
L5	QDF61_05675	-	626/1443	209/480	missense_variant c.626T>A p.Phe209Tyr	ascF	PTS cellobiose/arbutin/salicin transporter subunit IIBC
L5	QDF61_00790	-	1045/1128	349/375	missense_variant c.1045C>T p.His349Tyr		glycosyltransferase family 4 protein
L6	QDF61_03725	-	595/771	199/256	missense_variant c.595G>T p.Val199Leu	zupT	zinc transporter ZupT
L6	QDF61_21840	+	1240/1395	414/464	missense_variant c.1240C>T p.His414Tyr	pcnB	polynucleotide adenylyltransferase PcnB
L6	QDF61_23795	-	575/1503	192/500	missense_variant c.575G>C p.Arg192Thr		sugar ABC transporter ATP-binding protein
L6	QDF61_16490	-	595/795	199/264	missense_variant c.595C>T p.Arg199Cys		metal-dependent hydrolase
L6	QDF61_20555	+	956/1365	319/454	missense_variant c.956A>C p.Asn319Thr		aromatic acid/H+ symport family MFS transporter
L6	QDF61_12410	+	217/405	73/134	missense_variant c.217C>G p.Arg73Gly		YdeI family stress tolerance OB fold protein
L6	QDF61_05785	+	2231/2628	744/875	missense_variant c.2231A>G p.Lys744Arg	alaS	alanine--tRNA ligase
L6	QDF61_23835	+	265/639	89/212	missense_variant c.265G>A p.Gly89Ser	msrA	peptide-methionine (S)-S-oxide reductase MsrA
L6	QDF61_18800	+	166/1680	56/559	missense_variant c.166G>A p.Glu56Lys	kdpA	potassium-transporting ATPase subunit KdpA
L6	QDF61_09675	-	535/660	179/219	missense_variant c.535T>C p.Tyr179His	exoX	exodeoxyribonuclease X
L6	QDF61_04900	-	727/1389	243/462	missense_variant c.727A>G p.Ile243Val	pduP	CoA-acylating propionaldehyde dehydrogenase PduP
L6	QDF61_14270	+	31/1653	11/550	missense_variant c.31C>T p.Pro11Ser		MFS transporter
L6	QDF61_20555	+	955/1365	319/454	missense_variant c.955A>C p.Asn319His		aromatic acid/H+ symport family MFS transporter
L6	QDF61_10010	+	290/744	97/247	missense_variant c.290A>G p.Gln97Arg		proteasome-type protease
L6	QDF61_06735	-	745/912	249/303	missense_variant c.745C>A p.Leu249Met		Rpn family recombination-promoting nuclease/putative transposase
L6	QDF61_21305	-	182/1056	61/351	missense_variant c.182C>T p.Thr61Met	dinB	DNA polymerase IV
L6	QDF61_14875	-	5/225	2/74	missense_variant c.5G>A p.Ser2Asn	pspB	envelope stress response membrane protein PspB
L6	QDF61_04980	+	103/1377	35/458	missense_variant c.103C>T p.Arg35Trp		cobyrinate a,c-diamide synthase
L6	QDF61_04900	-	728/1389	243/462	missense_variant c.728T>G p.Ile243Ser	pduP	CoA-acylating propionaldehyde dehydrogenase PduP
L6	QDF61_09670	+	973/2061	325/686	missense_variant c.973A>G p.Thr325Ala	ptrB	oligopeptidase B
L6	QDF61_18800	+	1342/1680	448/559	missense_variant c.1342C>T p.Pro448Ser	kdpA	potassium-transporting ATPase subunit KdpA
L7	QDF61_14130	+	415/1560	139/519	missense_variant c.415A>C p.Thr139Pro		YdgA family protein
L7	QDF61_09995	+	196/1440	66/479	missense_variant c.196G>A p.Glu66Lys		circularly permuted type 2 ATP-grasp protein
L7	QDF61_23725	-	4/777	2/258	missense_variant c.4T>C p.Phe2Leu		DUF4311 domain-containing protein
L7	QDF61_01225	-	380/1554	127/517	missense_variant c.380T>C p.Val127Ala	bcsE	cellulose biosynthesis protein BcsE
L7	QDF61_04140	+	221/795	74/264	missense_variant c.221C>A p.Ala74Glu		SDR family oxidoreductase
L7	QDF61_03765	+	478/576	160/191	missense_variant c.478G>A p.Ala160Thr	yqiA	esterase YqiA
L7	QDF61_11285	-	410/1395	137/464	missense_variant c.410T>G p.Ile137Ser		GntP family permease
L7	QDF61_25060	+	1203/1533	401/510	stop_gained c.1203G>A p.Trp401*		diguanylate cyclase
L7	QDF61_16410	+	530/3447	177/1148	missense_variant c.530A>G p.Asp177Gly	mfd	transcription-repair coupling factor
L7	QDF61_04190	+	82/858	28/285	missense_variant c.82G>A p.Ala28Thr		small-conductance mechanosensitive channel MscS
L7	QDF61_10515	+	237/618	79/205	missense_variant c.237G>T p.Lys79Asn	tdk	thymidine kinase
L7	QDF61_09615	+	281/1320	94/439	missense_variant c.281G>A p.Gly94Asp	mepM	murein DD-endopeptidase MepM
L7	QDF61_23510	-	422/885	141/294	missense_variant c.422T>C p.Val141Ala		sugar phosphate isomerase/epimerase
L7	QDF61_21425	-	521/1191	174/396	missense_variant c.521G>A p.Ser174Asn		MFS transporter
L7	QDF61_04975	+	434/912	145/303	missense_variant c.434C>T p.Ser145Leu	pocR	regulatory protein PocR
L7	QDF61_10650	-	184/285	62/94	missense_variant c.184G>A p.Glu62Lys	ghoS	type V toxin-antitoxin system endoribonuclease antitoxin GhoS
L7	QDF61_18090	+	734/816	245/271	missense_variant c.734A>G p.Tyr245Cys		Cof-type HAD-IIB family hydrolase
L7	QDF61_12325	-	572/1716	191/571	missense_variant c.572C>T p.Ala191Val		ABC-F family ATP-binding cassette domain-containing protein
L7	QDF61_13255	+	220/696	74/231	missense_variant c.220C>A p.Pro74Thr		molecular chaperone
L7	QDF61_23760	-	24/117	8/38	missense_variant c.24G>T p.Gln8His		hypothetical protein
L7	QDF61_17220	-	2356/4449	786/1482	missense_variant c.2356C>T p.Arg786Cys	mukB	chromosome partition protein MukB
L7	QDF61_05685	+	334/528	112/175	missense_variant c.334A>T p.Ile112Phe	hydN	electron transport protein HydN
L7	QDF61_19450	+	353/894	118/297	missense_variant c.353G>A p.Arg118Gln		LysR substrate-binding domain-containing protein
L7	QDF61_24270	+	448/591	150/196	missense_variant c.448G>A p.Ala150Thr		transcriptional regulator
L7	QDF61_25185	-	103/534	35/177	missense_variant c.103C>A p.Leu35Met	hemG	menaquinone-dependent protoporphyrinogen IX dehydrogenase
L7	QDF61_11000	-	154/813	52/270	missense_variant c.154C>A p.Leu52Met		DNA-binding transcriptional regulator
L7	QDF61_04970	+	421/810	141/269	missense_variant c.421C>T p.Leu141Phe	pduF	propanediol diffusion facilitator PduF
L7	QDF61_21405	+	112/756	38/251	missense_variant c.112G>A p.Ala38Thr	gloB	hydroxyacylglutathione hydrolase
L7	QDF61_06475	+	1240/3276	414/1091	missense_variant c.1240G>A p.Gly414Ser		DUF5107 domain-containing protein
L7	QDF61_12620	-	710/1041	237/346	missense_variant c.710G>A p.Arg237Gln		LacI family DNA-binding transcriptional regulator
L7	QDF61_11000	-	85/813	29/270	missense_variant c.85G>A p.Asp29Asn		DNA-binding transcriptional regulator
L9	QDF61_13590	-	505/1104	169/367	missense_variant c.505A>G p.Thr169Ala		cobalamin-independent methionine synthase II family protein
L9	QDF61_25015	-	513/1065	171/354	missense_variant c.513G>T p.Met171Ile	hemE	uroporphyrinogen decarboxylase

## Sheet: Table S5
Table S5. Antibiotic resistance genes (ARGs) of each isolate predicted by AMRfinderplus.
Name	Element symbol	Element name	Class	Target length	Reference sequence length	% Coverage of reference	% Identity to reference	Alignment length
DRR120614	blaSHV-11	broad-spectrum class A beta-lactamase SHV-11	BETA-LACTAM	286	286	100	100	286
DRR120614	fosA5	fosfomycin resistance glutathione transferase FosA5	FOSFOMYCIN	139	139	100	100	139
DRR120614	oqxA	multidrug efflux RND transporter periplasmic adaptor subunit OqxA	PHENICOL/QUINOLONE	391	391	100	99.74	391
DRR120614	oqxB5	multidrug efflux RND transporter permease subunit OqxB5	PHENICOL/QUINOLONE	1050	1050	100	100	1050
DRR120614	blaNDM-5	subclass B1 metallo-beta-lactamase NDM-5	BETA-LACTAM	270	270	100	100	270
DRR120614	ble	bleomycin binding protein Ble-MBL	BLEOMYCIN	121	121	100	100	121
DRR120614	sul1	sulfonamide-resistant dihydropteroate synthase Sul1	SULFONAMIDE	279	279	100	100	279
DRR120614	aadA2	ANT(3'')-Ia family aminoglycoside nucleotidyltransferase AadA2	AMINOGLYCOSIDE	263	263	100	100	263
DRR120614	dfrA12	trimethoprim-resistant dihydrofolate reductase DfrA12	TRIMETHOPRIM	165	165	100	100	165
DRR120614	mph(A)	Mph(A) family macrolide 2'-phosphotransferase	MACROLIDE	304	301	100	100	301
DRR120614	blaTEM-1	broad-spectrum class A beta-lactamase TEM-1	BETA-LACTAM	286	286	100	100	286
DRR120614	rmtB1	16S rRNA (guanine(1405)-N(7))-methyltransferase RmtB1	AMINOGLYCOSIDE	251	251	100	100	251
DRR120614	erm(B)	23S rRNA (adenine(2058)-N(6))-methyltransferase Erm(B)	LINCOSAMIDE/MACROLIDE/STREPTOGRAMIN	245	245	100	99.59	245
DRR178373	fosA5	fosfomycin resistance glutathione transferase FosA5	FOSFOMYCIN	139	139	100	100	139
DRR178373	oqxA	multidrug efflux RND transporter periplasmic adaptor subunit OqxA	PHENICOL/QUINOLONE	391	391	100	99.74	391
DRR178373	oqxB5	multidrug efflux RND transporter permease subunit OqxB5	PHENICOL/QUINOLONE	1050	1050	100	100	1050
DRR178373	blaIMP-11	subclass B1 metallo-beta-lactamase IMP-11	BETA-LACTAM	245	245	100	100	245
DRR178373	aac(6')-Ia	aminoglycoside 6'-N-acetyltransferase AAC(6')-Ia	AMINOGLYCOSIDE	185	185	100	100	185
DRR178373	sul1	sulfonamide-resistant dihydropteroate synthase Sul1	SULFONAMIDE	279	279	100	100	279
DRR178373	tet(D)	tetracycline efflux MFS transporter Tet(D)	TETRACYCLINE	394	394	100	100	394
DRR178373	blaLAP-2	class A beta-lactamase LAP-2	BETA-LACTAM	285	285	100	100	285
DRR178373	qnrS1	quinolone resistance pentapeptide repeat protein QnrS1	QUINOLONE	218	218	100	100	218
DRR178373	dfrA14	trimethoprim-resistant dihydrofolate reductase DfrA14	TRIMETHOPRIM	157	157	100	100	157
DRR178373	aph(6)-Id	aminoglycoside O-phosphotransferase APH(6)-Id	AMINOGLYCOSIDE	278	278	100	100	278
DRR178373	aph(3'')-Ib	aminoglycoside O-phosphotransferase APH(3'')-Ib	AMINOGLYCOSIDE	267	267	100	99.63	267
DRR178373	sul2	sulfonamide-resistant dihydropteroate synthase Sul2	SULFONAMIDE	271	271	100	100	271
DRR178373	blaTEM-1	broad-spectrum class A beta-lactamase TEM-1	BETA-LACTAM	286	286	100	100	286
DRR178373	aac(3)-IId	aminoglycoside N-acetyltransferase AAC(3)-IId	AMINOGLYCOSIDE	286	286	100	100	286
DRR178373	blaSHV-1	SHV family class A beta-lactamase	BETA-LACTAM	286	286	100	98.6	286
DRR178373	catA2	type A-2 chloramphenicol O-acetyltransferase CatII	PHENICOL	213	213	100	100	213
DRR178374	fosA5	fosfomycin resistance glutathione transferase FosA5	FOSFOMYCIN	139	139	100	100	139
DRR178374	oqxA	multidrug efflux RND transporter periplasmic adaptor subunit OqxA	PHENICOL/QUINOLONE	391	391	100	99.74	391
DRR178374	oqxB5	multidrug efflux RND transporter permease subunit OqxB5	PHENICOL/QUINOLONE	1050	1050	100	100	1050
DRR178374	tet(D)	tetracycline efflux MFS transporter Tet(D)	TETRACYCLINE	394	394	100	100	394
DRR178374	qnrS1	quinolone resistance pentapeptide repeat protein QnrS1	QUINOLONE	218	218	100	100	218
DRR178374	blaLAP-2	class A beta-lactamase LAP-2	BETA-LACTAM	285	285	100	100	285
DRR178374	dfrA14	trimethoprim-resistant dihydrofolate reductase DfrA14	TRIMETHOPRIM	157	157	100	100	157
DRR178374	aph(6)-Id	aminoglycoside O-phosphotransferase APH(6)-Id	AMINOGLYCOSIDE	278	278	100	100	278
DRR178374	aph(3'')-Ib	aminoglycoside O-phosphotransferase APH(3'')-Ib	AMINOGLYCOSIDE	267	267	100	99.63	267
DRR178374	sul2	sulfonamide-resistant dihydropteroate synthase Sul2	SULFONAMIDE	271	271	100	100	271
DRR178374	blaTEM-1	broad-spectrum class A beta-lactamase TEM-1	BETA-LACTAM	286	286	100	100	286
DRR178374	blaIMP-11	subclass B1 metallo-beta-lactamase IMP-11	BETA-LACTAM	245	245	100	100	245
DRR178374	aac(6')-Ia	aminoglycoside 6'-N-acetyltransferase AAC(6')-Ia	AMINOGLYCOSIDE	185	185	100	100	185
DRR178374	sul1	sulfonamide-resistant dihydropteroate synthase Sul1	SULFONAMIDE	279	279	100	100	279
DRR178374	aac(3)-IId	aminoglycoside N-acetyltransferase AAC(3)-IId	AMINOGLYCOSIDE	286	286	100	100	286
DRR178374	catA2	type A-2 chloramphenicol O-acetyltransferase CatII	PHENICOL	213	213	100	100	213
DRR178375	fosA5	fosfomycin resistance glutathione transferase FosA5	FOSFOMYCIN	139	139	100	100	139
DRR178375	blaSHV-1	SHV family class A beta-lactamase	BETA-LACTAM	286	286	100	98.6	286
DRR178375	oqxB5	multidrug efflux RND transporter permease subunit OqxB5	PHENICOL/QUINOLONE	1050	1050	100	100	1050
DRR178375	oqxA	multidrug efflux RND transporter periplasmic adaptor subunit OqxA	PHENICOL/QUINOLONE	391	391	100	99.74	391
DRR178375	dfrA14	trimethoprim-resistant dihydrofolate reductase DfrA14	TRIMETHOPRIM	157	157	100	100	157
DRR178375	blaIMP-11	subclass B1 metallo-beta-lactamase IMP-11	BETA-LACTAM	245	245	100	100	245
DRR178375	aac(6')-Ia	aminoglycoside 6'-N-acetyltransferase AAC(6')-Ia	AMINOGLYCOSIDE	185	185	100	100	185
DRR178375	sul1	sulfonamide-resistant dihydropteroate synthase Sul1	SULFONAMIDE	279	279	100	100	279
DRR178375	blaLAP-2	class A beta-lactamase LAP-2	BETA-LACTAM	285	285	100	100	285
DRR178375	qnrS1	quinolone resistance pentapeptide repeat protein QnrS1	QUINOLONE	218	218	100	100	218
DRR178375	aph(6)-Id	aminoglycoside O-phosphotransferase APH(6)-Id	AMINOGLYCOSIDE	278	278	100	100	278
DRR178375	aph(3'')-Ib	aminoglycoside O-phosphotransferase APH(3'')-Ib	AMINOGLYCOSIDE	267	267	100	99.63	267
DRR178375	sul2	sulfonamide-resistant dihydropteroate synthase Sul2	SULFONAMIDE	271	271	100	100	271
DRR178375	blaTEM-1	broad-spectrum class A beta-lactamase TEM-1	BETA-LACTAM	286	286	100	100	286
DRR178375	aac(3)-IId	aminoglycoside N-acetyltransferase AAC(3)-IId	AMINOGLYCOSIDE	286	286	100	100	286
DRR178375	tet(D)	tetracycline efflux MFS transporter Tet(D)	TETRACYCLINE	394	394	100	100	394
DRR178375	catA2	type A-2 chloramphenicol O-acetyltransferase CatII	PHENICOL	213	213	100	100	213
DRR178376	fosA5	fosfomycin resistance glutathione transferase FosA5	FOSFOMYCIN	139	139	100	100	139
DRR178376	blaIMP-11	subclass B1 metallo-beta-lactamase IMP-11	BETA-LACTAM	245	245	100	100	245
DRR178376	aac(6')-Ia	aminoglycoside 6'-N-acetyltransferase AAC(6')-Ia	AMINOGLYCOSIDE	185	185	100	100	185
DRR178376	sul1	sulfonamide-resistant dihydropteroate synthase Sul1	SULFONAMIDE	279	279	100	100	279
DRR178376	oqxA	multidrug efflux RND transporter periplasmic adaptor subunit OqxA	PHENICOL/QUINOLONE	391	391	100	99.74	391
DRR178376	oqxB5	multidrug efflux RND transporter permease subunit OqxB5	PHENICOL/QUINOLONE	1050	1050	100	100	1050
DRR178376	qnrS1	quinolone resistance pentapeptide repeat protein QnrS1	QUINOLONE	218	218	100	100	218
DRR178376	blaLAP-2	class A beta-lactamase LAP-2	BETA-LACTAM	285	285	100	100	285
DRR178376	dfrA14	trimethoprim-resistant dihydrofolate reductase DfrA14	TRIMETHOPRIM	157	157	100	100	157
DRR178376	sul2	sulfonamide-resistant dihydropteroate synthase Sul2	SULFONAMIDE	271	271	100	100	271
DRR178376	aph(3'')-Ib	aminoglycoside O-phosphotransferase APH(3'')-Ib	AMINOGLYCOSIDE	267	267	100	99.63	267
DRR178376	aph(6)-Id	aminoglycoside O-phosphotransferase APH(6)-Id	AMINOGLYCOSIDE	278	278	100	100	278
DRR178376	aac(3)-IId	aminoglycoside N-acetyltransferase AAC(3)-IId	AMINOGLYCOSIDE	286	286	100	100	286
DRR178376	blaTEM-1	broad-spectrum class A beta-lactamase TEM-1	BETA-LACTAM	286	286	100	100	286
DRR178376	tet(D)	tetracycline efflux MFS transporter Tet(D)	TETRACYCLINE	394	394	100	100	394
DRR178376	blaSHV-1	SHV family class A beta-lactamase	BETA-LACTAM	286	286	100	98.6	286
DRR178376	catA2	type A-2 chloramphenicol O-acetyltransferase CatII	PHENICOL	213	213	100	100	213
DRR178378	fosA5	fosfomycin resistance glutathione transferase FosA5	FOSFOMYCIN	139	139	100	100	139
DRR178378	oqxA	multidrug efflux RND transporter periplasmic adaptor subunit OqxA	PHENICOL/QUINOLONE	391	391	100	99.74	391
DRR178378	oqxB5	multidrug efflux RND transporter permease subunit OqxB5	PHENICOL/QUINOLONE	1050	1050	100	100	1050
DRR178378	sul1	sulfonamide-resistant dihydropteroate synthase Sul1	SULFONAMIDE	279	279	100	100	279
DRR178378	aac(6')-Ia	aminoglycoside 6'-N-acetyltransferase AAC(6')-Ia	AMINOGLYCOSIDE	185	185	100	100	185
DRR178378	blaIMP-11	subclass B1 metallo-beta-lactamase IMP-11	BETA-LACTAM	245	245	100	100	245
DRR178378	blaLAP-2	class A beta-lactamase LAP-2	BETA-LACTAM	285	285	100	100	285
DRR178378	qnrS1	quinolone resistance pentapeptide repeat protein QnrS1	QUINOLONE	218	218	100	100	218
DRR178378	blaSHV-1	SHV family class A beta-lactamase	BETA-LACTAM	286	286	100	98.6	286
DRR178378	dfrA14	trimethoprim-resistant dihydrofolate reductase DfrA14	TRIMETHOPRIM	157	157	100	100	157
DRR178378	sul2	sulfonamide-resistant dihydropteroate synthase Sul2	SULFONAMIDE	271	271	100	100	271
DRR178378	aph(3'')-Ib	aminoglycoside O-phosphotransferase APH(3'')-Ib	AMINOGLYCOSIDE	267	267	100	99.63	267
DRR178378	aph(6)-Id	aminoglycoside O-phosphotransferase APH(6)-Id	AMINOGLYCOSIDE	278	278	100	100	278
DRR178378	blaTEM-1	broad-spectrum class A beta-lactamase TEM-1	BETA-LACTAM	286	286	100	100	286
DRR178378	aac(3)-IId	aminoglycoside N-acetyltransferase AAC(3)-IId	AMINOGLYCOSIDE	286	286	100	100	286
DRR178378	tet(D)	tetracycline efflux MFS transporter Tet(D)	TETRACYCLINE	394	394	100	100	394
DRR178378	catA2	type A-2 chloramphenicol O-acetyltransferase CatII	PHENICOL	213	213	100	100	213
DRR281002	blaSHV-11	broad-spectrum class A beta-lactamase SHV-11	BETA-LACTAM	286	286	100	100	286
DRR281002	oqxB5	multidrug efflux RND transporter permease subunit OqxB5	PHENICOL/QUINOLONE	1050	1050	100	100	1050
DRR281002	oqxA	multidrug efflux RND transporter periplasmic adaptor subunit OqxA	PHENICOL/QUINOLONE	391	391	100	99.74	391
DRR281002	fosA5	fosfomycin resistance glutathione transferase FosA5	FOSFOMYCIN	139	139	100	100	139
DRR281011	fosA5	fosfomycin resistance glutathione transferase FosA5	FOSFOMYCIN	139	139	100	100	139
DRR281011	blaSHV-11	broad-spectrum class A beta-lactamase SHV-11	BETA-LACTAM	286	286	100	100	286
DRR281011	blaCTX-M-2	extended-spectrum class A beta-lactamase CTX-M-2	BETA-LACTAM	291	291	100	100	291
DRR281011	oqxB5	multidrug efflux RND transporter permease subunit OqxB5	PHENICOL/QUINOLONE	1050	1050	100	100	1050
DRR281011	oqxA	multidrug efflux RND transporter periplasmic adaptor subunit OqxA	PHENICOL/QUINOLONE	391	391	100	99.74	391
DRR281013	fosA5	fosfomycin resistance glutathione transferase FosA5	FOSFOMYCIN	139	139	100	100	139
DRR281013	blaSHV-11	broad-spectrum class A beta-lactamase SHV-11	BETA-LACTAM	286	286	100	100	286
DRR281013	oqxB5	multidrug efflux RND transporter permease subunit OqxB5	PHENICOL/QUINOLONE	1050	1050	100	100	1050
DRR281013	oqxA	multidrug efflux RND transporter periplasmic adaptor subunit OqxA	PHENICOL/QUINOLONE	391	391	100	99.74	391
DRR281026	blaSHV-11	broad-spectrum class A beta-lactamase SHV-11	BETA-LACTAM	286	286	100	100	286
DRR281026	fosA5	fosfomycin resistance glutathione transferase FosA5	FOSFOMYCIN	139	139	100	100	139
DRR281026	oqxB5	multidrug efflux RND transporter permease subunit OqxB5	PHENICOL/QUINOLONE	1050	1050	100	100	1050
DRR281026	oqxA	multidrug efflux RND transporter periplasmic adaptor subunit OqxA	PHENICOL/QUINOLONE	389	391	100	99.23	391
DRR281065	blaSHV-11	broad-spectrum class A beta-lactamase SHV-11	BETA-LACTAM	286	286	100	100	286
DRR281065	fosA5	fosfomycin resistance glutathione transferase FosA5	FOSFOMYCIN	139	139	100	100	139
DRR281065	oqxA	multidrug efflux RND transporter periplasmic adaptor subunit OqxA	PHENICOL/QUINOLONE	391	391	100	99.74	391
DRR281065	oqxB5	multidrug efflux RND transporter permease subunit OqxB5	PHENICOL/QUINOLONE	1050	1050	100	100	1050
DRR281082	blaSHV-11	broad-spectrum class A beta-lactamase SHV-11	BETA-LACTAM	286	286	100	100	286
DRR281082	fosA5	fosfomycin resistance glutathione transferase FosA5	FOSFOMYCIN	139	139	100	100	139
DRR281082	oqxB5	multidrug efflux RND transporter permease subunit OqxB5	PHENICOL/QUINOLONE	1050	1050	100	100	1050
DRR281082	oqxA	multidrug efflux RND transporter periplasmic adaptor subunit OqxA	PHENICOL/QUINOLONE	391	391	100	99.74	391
DRR281084	blaSHV-11	broad-spectrum class A beta-lactamase SHV-11	BETA-LACTAM	286	286	100	100	286
DRR281084	fosA5	fosfomycin resistance glutathione transferase FosA5	FOSFOMYCIN	139	139	100	100	139
DRR281084	oqxA	multidrug efflux RND transporter periplasmic adaptor subunit OqxA	PHENICOL/QUINOLONE	391	391	100	99.74	391
DRR281084	oqxB	multidrug efflux RND transporter permease subunit OqxB	PHENICOL/QUINOLONE	1050	1050	100	99.9	1050
DRR281089	blaSHV-11	broad-spectrum class A beta-lactamase SHV-11	BETA-LACTAM	286	286	100	100	286
DRR281089	fosA5	fosfomycin resistance glutathione transferase FosA5	FOSFOMYCIN	139	139	100	100	139
DRR281089	oqxB5	multidrug efflux RND transporter permease subunit OqxB5	PHENICOL/QUINOLONE	1050	1050	100	100	1050
DRR281089	oqxA	multidrug efflux RND transporter periplasmic adaptor subunit OqxA	PHENICOL/QUINOLONE	391	391	100	99.74	391
DRR281101	blaSHV-11	broad-spectrum class A beta-lactamase SHV-11	BETA-LACTAM	286	286	100	100	286
DRR281101	fosA5	fosfomycin resistance glutathione transferase FosA5	FOSFOMYCIN	139	139	100	100	139
DRR281101	oqxB5	multidrug efflux RND transporter permease subunit OqxB5	PHENICOL/QUINOLONE	1050	1050	100	100	1050
DRR281101	oqxA	multidrug efflux RND transporter periplasmic adaptor subunit OqxA	PHENICOL/QUINOLONE	391	391	100	99.74	391
DRR281101	aph(3')-XV	aminoglycoside O-phosphotransferase APH(3')-XV	AMINOGLYCOSIDE	264	264	100	100	264
DRR281101	blaOXA-932	OXA-10 family class D beta-lactamase OXA-932	BETA-LACTAM	266	266	100	100	266
DRR281101	blaIMP-1	subclass B1 metallo-beta-lactamase IMP-1	BETA-LACTAM	246	246	100	100	246
DRR281101	aadA5	ANT(3'')-Ia family aminoglycoside nucleotidyltransferase AadA5	AMINOGLYCOSIDE	262	262	100	100	262
DRR281104	blaSHV-11	broad-spectrum class A beta-lactamase SHV-11	BETA-LACTAM	286	286	100	100	286
DRR281104	fosA5	fosfomycin resistance glutathione transferase FosA5	FOSFOMYCIN	139	139	100	100	139
DRR281104	oqxA	multidrug efflux RND transporter periplasmic adaptor subunit OqxA	PHENICOL/QUINOLONE	391	391	100	99.74	391
DRR281104	oqxB5	multidrug efflux RND transporter permease subunit OqxB5	PHENICOL/QUINOLONE	1050	1050	100	100	1050
DRR281104	aadA5	ANT(3'')-Ia family aminoglycoside nucleotidyltransferase AadA5	AMINOGLYCOSIDE	262	262	100	100	262
DRR281104	blaIMP-1	subclass B1 metallo-beta-lactamase IMP-1	BETA-LACTAM	246	246	100	100	246
DRR281104	blaOXA-932	OXA-10 family class D beta-lactamase OXA-932	BETA-LACTAM	266	266	100	100	266
DRR281104	aph(3')-XV	aminoglycoside O-phosphotransferase APH(3')-XV	AMINOGLYCOSIDE	264	264	100	100	264
DRR316503	blaSHV-11	broad-spectrum class A beta-lactamase SHV-11	BETA-LACTAM	286	286	100	100	286
DRR316503	fosA5	fosfomycin resistance glutathione transferase FosA5	FOSFOMYCIN	139	139	100	100	139
DRR316503	oqxB5	multidrug efflux RND transporter permease subunit OqxB5	PHENICOL/QUINOLONE	1050	1050	100	100	1050
DRR316503	oqxA	multidrug efflux RND transporter periplasmic adaptor subunit OqxA	PHENICOL/QUINOLONE	391	391	100	99.74	391
DRR316528	blaSHV-11	broad-spectrum class A beta-lactamase SHV-11	BETA-LACTAM	286	286	100	100	286
DRR316528	oqxB	multidrug efflux RND transporter permease subunit OqxB	PHENICOL/QUINOLONE	1050	1050	100	99.9	1050
DRR316528	oqxA	multidrug efflux RND transporter periplasmic adaptor subunit OqxA	PHENICOL/QUINOLONE	391	391	100	99.74	391
DRR316528	fosA5	fosfomycin resistance glutathione transferase FosA5	FOSFOMYCIN	139	139	100	100	139
DRR316549	blaSHV-11	broad-spectrum class A beta-lactamase SHV-11	BETA-LACTAM	286	286	100	100	286
DRR316549	blaTEM-1	broad-spectrum class A beta-lactamase TEM-1	BETA-LACTAM	286	286	100	100	286
DRR316549	mph(A)	Mph(A) family macrolide 2'-phosphotransferase	MACROLIDE	301	301	100	100	301
DRR316549	oqxB5	multidrug efflux RND transporter permease subunit OqxB5	PHENICOL/QUINOLONE	1050	1050	100	100	1050
DRR316549	oqxA	multidrug efflux RND transporter periplasmic adaptor subunit OqxA	PHENICOL/QUINOLONE	391	391	100	99.74	391
DRR316549	qnrB6	quinolone resistance pentapeptide repeat protein QnrB6	QUINOLONE	214	214	100	100	214
DRR316549	aadA16	ANT(3'')-Ia family aminoglycoside nucleotidyltransferase AadA16	AMINOGLYCOSIDE	281	281	100	100	281
DRR316549	dfrA27	trimethoprim-resistant dihydrofolate reductase DfrA27	TRIMETHOPRIM	157	157	100	100	157
DRR316549	arr-3	NAD(+)--rifampin ADP-ribosyltransferase Arr-3	RIFAMYCIN	150	150	100	100	150
DRR316549	aac(6')-Ib-cr5	fluoroquinolone-acetylating aminoglycoside 6'-N-acetyltransferase AAC(6')-Ib-cr5	AMINOGLYCOSIDE/QUINOLONE	184	184	100	100	184
DRR316549	fosA5	fosfomycin resistance glutathione transferase FosA5	FOSFOMYCIN	139	139	100	100	139
DRR316549	blaCTX-M-15	extended-spectrum class A beta-lactamase CTX-M-15	BETA-LACTAM	291	291	100	100	291
DRR316551	blaSHV-11	broad-spectrum class A beta-lactamase SHV-11	BETA-LACTAM	286	286	100	100	286
DRR316551	oqxA	multidrug efflux RND transporter periplasmic adaptor subunit OqxA	PHENICOL/QUINOLONE	391	391	100	99.74	391
DRR316551	oqxB5	multidrug efflux RND transporter permease subunit OqxB5	PHENICOL/QUINOLONE	1050	1050	100	100	1050
DRR316551	fosA5	fosfomycin resistance glutathione transferase FosA5	FOSFOMYCIN	139	139	100	100	139
DRR316551	blaCTX-M-15	extended-spectrum class A beta-lactamase CTX-M-15	BETA-LACTAM	291	291	100	100	291
DRR316551	blaTEM-1	broad-spectrum class A beta-lactamase TEM-1	BETA-LACTAM	286	286	100	100	286
DRR316553	blaSHV-11	broad-spectrum class A beta-lactamase SHV-11	BETA-LACTAM	286	286	100	100	286
DRR316553	blaCTX-M-14	extended-spectrum class A beta-lactamase CTX-M-14	BETA-LACTAM	291	291	100	100	291
DRR316553	oqxB5	multidrug efflux RND transporter permease subunit OqxB5	PHENICOL/QUINOLONE	1050	1050	100	100	1050
DRR316553	oqxA	multidrug efflux RND transporter periplasmic adaptor subunit OqxA	PHENICOL/QUINOLONE	391	391	100	99.74	391
DRR316553	dfrA50	trimethoprim-resistant dihydrofolate reductase DfrA50	TRIMETHOPRIM	158	158	100	98.1	158
DRR316553	fosA5	fosfomycin resistance glutathione transferase FosA5	FOSFOMYCIN	139	139	100	100	139
DRR320091	blaSHV-11	broad-spectrum class A beta-lactamase SHV-11	BETA-LACTAM	286	286	100	100	286
DRR320091	fosA5	fosfomycin resistance glutathione transferase FosA5	FOSFOMYCIN	139	139	100	100	139
DRR320091	oqxA	multidrug efflux RND transporter periplasmic adaptor subunit OqxA	PHENICOL/QUINOLONE	391	391	100	99.74	391
DRR320091	oqxB5	multidrug efflux RND transporter permease subunit OqxB5	PHENICOL/QUINOLONE	1050	1050	100	100	1050
[truncated: 5,674 more rows]

## Sheet: Table S6
Table S6. Presence or absence of non-core virulence genes predicted by Abricate.
[truncated: 563 more rows]
